# Supplementary material for: Proteome-wide association study of prostate cancer risk across populations
Source: Nat Commun. 2025 Dec 6;17:3043. doi: 10.1038/s41467-025-66250-5 (PMC13039972; doi:10.1038/s41467-025-66250-5)
Supplement: Supplementary file 3 — Supplementary Data 1 [file 41467_2025_66250_MOESM3_ESM.xlsx]

## Sheet: Supplementary Data 1
Supplementary Data 1. Characteristics of the Established Prediction Models with R2>0.01.
Model	ID1	SomaId2	Target Full Name3	Target4	EntrezGeneSymbol5	best_model	Rsq	N_SNP	N_cis	N_trans	Population
seq.10012.5.wgt.RDat	seq.10012.5	SL014669	SAM pointed domain-containing Ets transcription factor	SPDEF	SPDEF	blup	0.0724953	469	0	469	African
seq.10037.98.wgt.RDat	seq.10037.98	SL025986	Sialic acid-binding Ig-like lectin 12:Ig-like V-type 2 domain, Isoform long	SIG12:Ig-like V-type 2	SIGLEC12	lasso	0.291206	9	9	0	African
seq.10046.55.wgt.RDat	seq.10046.55	SL003727	Baculoviral IAP repeat-containing protein 2	cIAP-1	BIRC2	lasso	0.417525	5	0	5	African
seq.10047.12.wgt.RDat	seq.10047.12	SL004553	Neutrophil cytosol factor 2	NCF-2	NCF2	top1	0.107542	1	0	1	African
seq.10048.7.wgt.RDat	seq.10048.7	SL011998	Core-binding factor subunit beta	PEBB	CBFB	top1	0.31502	1	0	1	African
seq.10054.3.wgt.RDat	seq.10054.3	SL019232	Gigaxonin	GAN	GAN	top1	0.171372	1	0	1	African
seq.10082.251.wgt.RDat	seq.10082.251	SL019251	Neurofilament light polypeptide	NFL	NEFL	lasso	0.431457	16	0	16	African
seq.10339.48.wgt.RDat	seq.10339.48	SL001731	Gamma-enolase	NSE	ENO2	top1	0.0529113	1	1	0	African
seq.10344.334.wgt.RDat	seq.10344.334	SL005173	Interleukin-10 receptor subunit alpha	IL-10 Ra	IL10RA	blup	0.0605363	416	0	416	African
seq.10346.5.wgt.RDat	seq.10346.5	SL007221	Signal transducer and activator of transcription 3	STAT3	STAT3	blup	0.0102398	802	802	0	African
seq.10365.132.wgt.RDat	seq.10365.132	SL005184	Interleukin-23	IL-23	IL12B|IL23A	enet	0.0313953	34	34	0	African
seq.10366.11.wgt.RDat	seq.10366.11	SL001728	Platelet-derived growth factor receptor alpha	PDGFRA	PDGFRA	blup	0.0248919	1220	1159	61	African
seq.10382.1.wgt.RDat	seq.10382.1	SL006803	Angiopoietin-related protein 3	ANGL3	ANGPTL3	blup	0.0765543	1563	1514	49	African
seq.10391.1.wgt.RDat	seq.10391.1	SL006803	Angiopoietin-related protein 3	ANGL3	ANGPTL3	top1	0.0276645	1	1	0	African
seq.10419.1.wgt.RDat	seq.10419.1	SL014110	Scavenger receptor class A member 5	SCAR5	SCARA5	top1	0.162407	1	1	0	African
seq.10439.57.wgt.RDat	seq.10439.57	SL005393	Alpha-amylase 2B	Alpha-amylase 2B	AMY2B	blup	0.0437853	105	105	0	African
seq.10440.26.wgt.RDat	seq.10440.26	SL025782	CXADR-like membrane protein:Extracellular domain	ACAM:ECD	CLMP	top1	0.0428274	1	1	0	African
seq.10442.1.wgt.RDat	seq.10442.1	SL018089	Transmembrane protein 190	TM190	TMEM190	top1	0.356725	1	1	0	African
seq.10445.20.wgt.RDat	seq.10445.20	SL004747	Apolipoprotein M	ApoM	APOM	top1	0.133177	1	1	0	African
seq.10449.31.wgt.RDat	seq.10449.31	SL008887	Protein shisa-2 homolog	TMM46	SHISA2	top1	0.083723	1	0	1	African
seq.10460.1.wgt.RDat	seq.10460.1	SL006029	Chitotriosidase-1	Chitotriosidase-1	CHIT1	enet	0.390349	39	39	0	African
seq.10472.53.wgt.RDat	seq.10472.53	SL004145	Tumor necrosis factor receptor superfamily member 14	HVEM	TNFRSF14	top1	0.0731111	1	0	1	African
seq.10479.18.wgt.RDat	seq.10479.18	SL000645	Stromelysin-2	MMP-10	MMP10	enet	0.0104086	17	17	0	African
seq.10490.3.wgt.RDat	seq.10490.3	SL025976	Dolichyl-diphosphooligosaccharide--protein glycosyltransferase subunit 1:Cytoplasmic domain	RPN1:CD	RPN1	top1	0.0303016	1	1	0	African
seq.10512.13.wgt.RDat	seq.10512.13	SL025888	Cytokine receptor common subunit beta:Extracellular domain	IL3RB:ECD	CSF2RB	top1	0.292331	1	1	0	African
seq.10546.2.wgt.RDat	seq.10546.2	SL012744	Thrombospondin-type laminin G domain and EAR repeat-containing protein	TSEAR	TSPEAR	top1	0.0455719	1	1	0	African
seq.10554.23.wgt.RDat	seq.10554.23	SL009072	Beta-galactosidase	BGAL	GLB1	blup	0.0420756	1093	1093	0	African
seq.10557.6.wgt.RDat	seq.10557.6	SL018003	Testis-expressed sequence 29 protein	TEX29	TEX29	top1	0.239127	1	0	1	African
seq.10558.26.wgt.RDat	seq.10558.26	SL008436	Protocadherin-9	PCDH9	PCDH9	enet	0.110661	48	48	0	African
seq.10561.5.wgt.RDat	seq.10561.5	SL004512	Peptidoglycan recognition protein 3	PGRP-I-alpha	PGLYRP3	blup	0.0209888	2424	2424	0	African
seq.10565.19.wgt.RDat	seq.10565.19	SL017951	SLIT and NTRK-like protein 3	SLIK3	SLITRK3	enet	0.0664439	70	70	0	African
seq.10569.28.wgt.RDat	seq.10569.28	SL012443	Microfibrillar-associated protein 2	MFAP2	MFAP2	top1	0.0397482	1	1	0	African
seq.10572.65.wgt.RDat	seq.10572.65	SL012372	Cystatin-8	CST8	CST8	lasso	0.551611	16	0	16	African
seq.10583.1.wgt.RDat	seq.10583.1	SL018282	Transmembrane protein 108	TM108	TMEM108	enet	0.0603983	11	0	11	African
seq.10584.7.wgt.RDat	seq.10584.7	SL018289	NADH dehydrogenase [ubiquinone] iron-sulfur protein 4, mitochondrial	NDUS4	NDUFS4	enet	0.643325	81	0	81	African
seq.10620.21.wgt.RDat	seq.10620.21	SL000548	Beta-microseminoprotein	PSP-94	MSMB	enet	0.430319	30	29	1	African
seq.10630.5.wgt.RDat	seq.10630.5	SL007633	Oxidoreductase HTATIP2	HTAI2	HTATIP2	lasso	0.0976755	8	8	0	African
seq.10677.9.wgt.RDat	seq.10677.9	SL007990	NADH dehydrogenase [ubiquinone] 1 beta subcomplex subunit 4	NDUB4	NDUFB4	lasso	0.177294	19	0	19	African
seq.10714.7.wgt.RDat	seq.10714.7	SL000269	Angiotensin-converting enzyme	ACE	ACE	top1	0.297837	1	1	0	African
seq.10722.13.wgt.RDat	seq.10722.13	SL025912	Tyrosine-protein kinase SYK:Protein kinase domain	KSYK:Protein Kinase	SYK	top1	0.0313272	1	1	0	African
seq.10754.113.wgt.RDat	seq.10754.113	SL005237	Prokineticin-2	Prokineticin-2	PROK2	top1	0.234184	1	1	0	African
seq.10780.10.wgt.RDat	seq.10780.10	SL008723	Ras-related protein Rab-3D	RAB3D	RAB3D	blup	0.0359981	413	0	413	African
seq.10815.2.wgt.RDat	seq.10815.2	SL018601	Intracellular hyaluronan-binding protein 4	HABP4	HABP4	top1	0.0254708	1	1	0	African
seq.10816.150.wgt.RDat	seq.10816.150	SL022717	Paired immunoglobulin-like type 2 receptor alpha isoform FDF03-M14	PILRA isoform FDF03-M14	PILRA	lasso	0.475006	8	7	1	African
seq.10818.36.wgt.RDat	seq.10818.36	SL008921	Sphingomyelin phosphodiesterase	ASM	SMPD1	lasso	0.0959566	8	8	0	African
seq.10832.24.wgt.RDat	seq.10832.24	SL018597	Beta-1,4-galactosyltransferase 6	B4GT6	B4GALT6	blup	0.0525139	414	414	0	African
seq.10833.64.wgt.RDat	seq.10833.64	SL012788	Hedgehog-interacting protein	HHIP	HHIP	enet	0.0945076	18	0	18	African
seq.10851.77.wgt.RDat	seq.10851.77	SL007417	Interleukin-27 subunit beta	IL27B	EBI3	lasso	0.555255	9	9	0	African
seq.10854.15.wgt.RDat	seq.10854.15	SL018620	Beta-1,3-galactosyl-O-glycosyl-glycoprotein beta-1,6-N-acetylglucosaminyltransferase 4	GCNT4	GCNT4	blup	0.0659531	472	0	472	African
seq.10855.55.wgt.RDat	seq.10855.55	SL009948	Plexin-B2	PLXB2	PLXNB2	lasso	0.708303	4	4	0	African
seq.10892.8.wgt.RDat	seq.10892.8	SL007619	Oncostatin-M-specific receptor subunit beta	OSMR	OSMR	lasso	0.0428997	4	4	0	African
seq.10916.44.wgt.RDat	seq.10916.44	SL013523	Secretory phospholipase A2 receptor	PLA2R	PLA2R1	enet	0.253539	38	37	1	African
seq.10924.258.wgt.RDat	seq.10924.258	SL018077	Neuferricin	NEUFC	CYB5D2	blup	0.0194755	1495	1495	0	African
seq.10938.13.wgt.RDat	seq.10938.13	SL003442	Lymphocyte function-associated antigen 3	sLFA-3	CD58	lasso	0.0963662	5	5	0	African
seq.10970.3.wgt.RDat	seq.10970.3	SL018330	Ecto-ADP-ribosyltransferase 3	NAR3	ART3	blup	0.0838638	3261	3261	0	African
seq.10974.20.wgt.RDat	seq.10974.20	SL012454	Serine protease inhibitor Kazal-type 7	ISK7	SPINK7	enet	0.100649	36	36	0	African
seq.10980.11.wgt.RDat	seq.10980.11	SL007155	Acetylcholinesterase	ACES	ACHE	lasso	0.141851	6	6	0	African
seq.11098.1.wgt.RDat	seq.11098.1	SL007953	Pyridoxal kinase	PDXK	PDXK	lasso	0.0240589	6	6	0	African
seq.11104.13.wgt.RDat	seq.11104.13	SL003340	Chitinase-3-like protein 1	YKL-40	CHI3L1	lasso	0.412508	8	8	0	African
seq.11112.18.wgt.RDat	seq.11112.18	SL016490	Protein kish-A	KISHA	TMEM167A	top1	0.0241584	1	1	0	African
seq.11117.2.wgt.RDat	seq.11117.2	SL009460	Spermatogenesis-associated protein 20	SPT20	SPATA20	lasso	0.424707	16	6	10	African
seq.11118.107.wgt.RDat	seq.11118.107	SL019321	Ras-related protein Rab-17	RAB17	RAB17	enet	0.094084	34	0	34	African
seq.11120.49.wgt.RDat	seq.11120.49	SL019329	N-acetyltransferase 14	NAT14	NAT14	top1	0.0875795	1	0	1	African
seq.11121.56.wgt.RDat	seq.11121.56	SL012520	Brorin	VWC2	VWC2	top1	0.0342581	1	1	0	African
seq.11134.30.wgt.RDat	seq.11134.30	SL019322	Peptide chain release factor 1-like, mitochondrial	RF1ML	MTRF1L	top1	0.0841269	1	1	0	African
seq.11145.72.wgt.RDat	seq.11145.72	SL019333	UPF0606 protein KIAA1549L	K154L	KIAA1549L	blup	0.0919583	417	417	0	African
seq.11150.3.wgt.RDat	seq.11150.3	SL002657	Collagen alpha-1(VI) chain	Collagen a1(VI)	COL6A1	enet	0.0333147	10	10	0	African
seq.11152.46.wgt.RDat	seq.11152.46	SL003918	Kallikrein-13	kallikrein 13	KLK13	enet	0.0506185	22	22	0	African
seq.11180.17.wgt.RDat	seq.11180.17	SL019318	SWI/SNF complex subunit SMARCC1	SMRC1	SMARCC1	top1	0.0677566	1	0	1	African
seq.11187.11.wgt.RDat	seq.11187.11	SL018579	C-type lectin domain family 12 member A	CL12A	CLEC12A	lasso	0.72704	8	8	0	African
seq.11190.129.wgt.RDat	seq.11190.129	SL019328	ATP-dependent zinc metalloprotease YME1L1	YMEL1	YME1L1	lasso	0.0488477	2	0	2	African
seq.11194.6.wgt.RDat	seq.11194.6	SL007783	Signaling threshold-regulating transmembrane adapter 1	SIT1	SIT1	lasso	0.075688	3	0	3	African
seq.11196.31.wgt.RDat	seq.11196.31	SL025822	Collagen alpha-3(VI) chain:Bovine pancreatic trypsin inhibitor/Kunitz inhibitor domain, isoform 1	Collagen alpha-3(VI):BPTI/Kunitz inhibitor	COL6A3	blup	0.0148132	2092	2092	0	African
seq.11208.15.wgt.RDat	seq.11208.15	SL019369	N-acetylglucosamine-1-phosphodiester alpha-N-acetylglucosaminidase	NAGPA	NAGPA	enet	0.0469707	26	26	0	African
seq.11215.6.wgt.RDat	seq.11215.6	SL025808	Cadherin-15:Cytoplasmic domain	CAD15:CD	CDH15	enet	0.0955822	30	0	30	African
seq.11219.95.wgt.RDat	seq.11219.95	SL012727	Fibroblast growth factor-binding protein 3	FGFP3	FGFBP3	lasso	0.0307157	14	14	0	African
seq.11228.37.wgt.RDat	seq.11228.37	SL018079	Protein RIC-3	RIC3	RIC3	top1	0.0734147	1	0	1	African
seq.11232.46.wgt.RDat	seq.11232.46	SL003164	Transcobalamin-1	Holo-TC I	TCN1	top1	0.118643	1	1	0	African
seq.11239.49.wgt.RDat	seq.11239.49	SL019365	Transmembrane protease serine 6	TMPS6	TMPRSS6	top1	0.523098	1	0	1	African
seq.11246.3.wgt.RDat	seq.11246.3	SL012736	BPI fold-containing family B member 1	LPLC1	BPIFB1	enet	0.145947	40	40	0	African
seq.11248.43.wgt.RDat	seq.11248.43	SL019345	Uroporphyrinogen-III synthase	HEM4	UROS	blup	0.0302985	912	912	0	African
seq.11257.1.wgt.RDat	seq.11257.1	SL007095	Dihydropteridine reductase	DHPR	QDPR	lasso	0.111258	13	11	2	African
seq.11275.94.wgt.RDat	seq.11275.94	SL013872	Low-density lipoprotein receptor-related protein 1B	LRP1B	LRP1B	top1	0.205241	1	0	1	African
seq.11281.6.wgt.RDat	seq.11281.6	SL002520	Growth factor receptor-bound protein 7	GRB7	GRB7	blup	0.0651526	472	0	472	African
seq.11292.13.wgt.RDat	seq.11292.13	SL025978	Scavenger receptor class A member 3:region 2	SCAR3:region 2	SCARA3	blup	0.0704011	428	0	428	African
seq.11293.14.wgt.RDat	seq.11293.14	SL025922	Leucine-rich repeat neuronal protein 1:Cytoplasmic domain	LRRN1:CD	LRRN1	lasso	0.394081	3	0	3	African
seq.11294.7.wgt.RDat	seq.11294.7	SL026006	Transmembrane and coiled-coil domains protein 3:region 2	TMCC3:region 2	TMCC3	blup	0.0563936	472	0	472	African
seq.11300.32.wgt.RDat	seq.11300.32	SL008851	Sortilin	SORT	SORT1	top1	0.0750223	1	0	1	African
seq.11308.8.wgt.RDat	seq.11308.8	SL019414	Cyclic AMP-responsive element-binding protein 3-like protein 4	CR3L4	CREB3L4	lasso	0.161891	6	2	4	African
seq.11311.79.wgt.RDat	seq.11311.79	SL004573	V(D)J recombination-activating protein 1	RAG-1	RAG1	top1	0.139052	1	0	1	African
seq.11327.56.wgt.RDat	seq.11327.56	SL019430	Dual specificity protein kinase CLK2	CLK2	CLK2	blup	0.0578486	428	0	428	African
seq.11348.132.wgt.RDat	seq.11348.132	SL012364	Prolyl 4-hydroxylase subunit alpha-2	P4HA2	P4HA2	top1	0.229423	1	0	1	African
seq.11380.84.wgt.RDat	seq.11380.84	SL019426	RNA-binding protein 24	RBM24	RBM24	enet	0.0647544	36	0	36	African
seq.11390.24.wgt.RDat	seq.11390.24	SL004870	Carbonic anhydrase-related protein	Carbonic Anhydrase VIII	CA8	blup	0.0167566	693	693	0	African
seq.11391.69.wgt.RDat	seq.11391.69	SL015949	Mevalonate kinase	MVK	MVK	top1	0.134055	1	0	1	African
seq.11405.150.wgt.RDat	seq.11405.150	SL007659	Caspase recruitment domain-containing protein 9	CARD9	CARD9	enet	0.0175334	13	13	0	African
seq.11429.80.wgt.RDat	seq.11429.80	SL004923	Heterogeneous nuclear ribonucleoproteins C1/C2	hnRNP C1/C2	HNRNPC	top1	0.0477754	1	1	0	African
seq.11431.235.wgt.RDat	seq.11431.235	SL019447	ATP-dependent DNA helicase Q1	RECQ1	RECQL	top1	0.0398218	1	1	0	African
seq.11440.58.wgt.RDat	seq.11440.58	SL004268	Suppressor of cytokine signaling 3	SOCS-3	SOCS3	top1	0.236052	1	0	1	African
seq.11510.31.wgt.RDat	seq.11510.31	SL005699	Apolipoprotein L1	Apo L1	APOL1	enet	0.354184	88	50	38	African
seq.11510.51.wgt.RDat	seq.11510.51	SL005699	Apolipoprotein L1	Apo L1	APOL1	enet	0.470109	75	52	23	African
seq.11513.92.wgt.RDat	seq.11513.92	SL002722	ADP-ribosyl cyclase/cyclic ADP-ribose hydrolase 1	CD38	CD38	top1	0.0649412	1	0	1	African
seq.11543.84.wgt.RDat	seq.11543.84	SL006779	LIM domain and actin-binding protein 1	LIMA1	LIMA1	enet	0.05832	8	0	8	African
seq.11562.9.wgt.RDat	seq.11562.9	SL014854	DNA polymerase epsilon subunit 2	DPOE2	POLE2	enet	0.0154055	8	8	0	African
seq.11601.26.wgt.RDat	seq.11601.26	SL019516	ATP-dependent RNA helicase DHX8	DHX8	DHX8	lasso	0.0227236	1	1	0	African
seq.11646.4.wgt.RDat	seq.11646.4	SL005434	Carbohydrate sulfotransferase 9	Carbohydrate sulfotransferase 9	CHST9	lasso	0.0199994	6	6	0	African
seq.11657.86.wgt.RDat	seq.11657.86	SL006979	Suppressor of cytokine signaling 7	SOCS7	SOCS7	top1	0.0657589	1	0	1	African
seq.11666.72.wgt.RDat	seq.11666.72	SL019551	Regulator of G-protein signaling 8	RGS8	RGS8	blup	0.0625833	440	0	440	African
seq.11672.17.wgt.RDat	seq.11672.17	SL019549	Kinesin-like protein KIF16B	KI16B	KIF16B	blup	0.0657175	467	0	467	African
seq.11696.7.wgt.RDat	seq.11696.7	SL008838	Cellular retinoic acid-binding protein 2	RABP2	CRABP2	lasso	0.0188569	3	3	0	African
seq.11836.144.wgt.RDat	seq.11836.144	SL004119	Epithelial discoidin domain-containing receptor 1	discoidin domain receptor 1	DDR1	lasso	0.0593995	20	20	0	African
seq.11851.21.wgt.RDat	seq.11851.21	SL017099	Triggering receptor expressed on myeloid cells 2	TREM2	TREM2	top1	0.139716	1	1	0	African
seq.11967.23.wgt.RDat	seq.11967.23	SL013765	Cellular retinoic acid-binding protein 1	RABP1	CRABP1	blup	0.0745502	437	0	437	African
seq.12329.21.wgt.RDat	seq.12329.21	SL013834	Ribosomal protein S6 kinase alpha-1	KS6A1	RPS6KA1	top1	0.564921	1	0	1	African
seq.12333.87.wgt.RDat	seq.12333.87	SL010958	Ribose-5-phosphate isomerase	RPIA	RPIA	enet	0.168924	41	8	33	African
seq.12334.25.wgt.RDat	seq.12334.25	SL004695	Serine hydroxymethyltransferase, cytosolic	cSHMT	SHMT1	enet	0.0990107	32	32	0	African
seq.12347.29.wgt.RDat	seq.12347.29	SL019675	Cerebral cavernous malformations 2 protein	CCM2	CCM2	enet	0.0101794	9	9	0	African
seq.12374.8.wgt.RDat	seq.12374.8	SL019686	Platelet-activating factor acetylhydrolase IB subunit gamma	PA1B3	PAfricanH1B3	blup	0.0199287	3175	3175	0	African
seq.12378.71.wgt.RDat	seq.12378.71	SL012578	Tapasin	TPSN	TAPBP	lasso	0.558862	12	12	0	African
seq.12381.26.wgt.RDat	seq.12381.26	SL008046	Carbonyl reductase [NADPH] 1	CBR1	CBR1	top1	0.0890182	1	1	0	African
seq.12384.92.wgt.RDat	seq.12384.92	SL019700	COP9 signalosome complex subunit 7b	CSN7B	COPS7B	top1	0.451096	1	0	1	African
seq.12386.11.wgt.RDat	seq.12386.11	SL012837	Aminopeptidase B	AMPB	RNPEP	lasso	0.142785	7	7	0	African
seq.12387.7.wgt.RDat	seq.12387.7	SL013045	PDZ and LIM domain protein 4	PDLI4	PDLIM4	top1	0.0199359	1	1	0	African
seq.12408.333.wgt.RDat	seq.12408.333	SL015330	Ras-related protein Rab-22A	RB22A	RAB22A	enet	0.0257074	10	10	0	African
seq.12417.46.wgt.RDat	seq.12417.46	SL019708	EKC/KEOPS complex subunit TPRKB	TPRKB	TPRKB	top1	0.0694228	1	0	1	African
seq.12422.143.wgt.RDat	seq.12422.143	SL019693	Arachidonate 15-lipoxygenase B	LX15B	ALOX15B	lasso	0.0670151	4	4	0	African
seq.12425.104.wgt.RDat	seq.12425.104	SL008834	ADP-ribosylation factor 6	ARF6	ARF6	top1	0.0311594	1	1	0	African
seq.12431.13.wgt.RDat	seq.12431.13	SL019737	Protein pelota homolog	PELO	PELO	top1	0.116832	1	0	1	African
seq.12436.84.wgt.RDat	seq.12436.84	SL005847	Glutathione S-transferase omega-1	GST omega-1	GSTO1	enet	0.150681	31	31	0	African
seq.12446.49.wgt.RDat	seq.12446.49	SL005253	Glutathione S-transferase A1	GST A1-1	GSTA1	top1	0.1167	1	1	0	African
seq.12450.42.wgt.RDat	seq.12450.42	SL016459	Phosphomevalonate kinase	PMVK	PMVK	top1	0.0636707	1	1	0	African
seq.12451.62.wgt.RDat	seq.12451.62	SL018858	Transcription regulator protein BACH1	BACH1	BACH1	blup	0.0757336	472	0	472	African
seq.12457.10.wgt.RDat	seq.12457.10	SL019711	1,2-dihydroxy-3-keto-5-methylthiopentene dioxygenase	MTND	ADI1	top1	0.102512	1	0	1	African
seq.12484.67.wgt.RDat	seq.12484.67	SL011194	Phosphatidylinositol transfer protein beta isoform	PIPNB	PITPNB	enet	0.0817358	39	16	23	African
seq.12498.12.wgt.RDat	seq.12498.12	SL019719	Tax1-binding protein 3	TX1B3	TAX1BP3	enet	0.0479165	7	7	0	African
seq.12500.88.wgt.RDat	seq.12500.88	SL019730	SUMO-activating enzyme subunit 2	SAE2	UBA2	enet	0.167087	17	0	17	African
seq.12501.10.wgt.RDat	seq.12501.10	SL008849	Tubulin-specific chaperone A	TBCA	TBCA	enet	0.484385	25	0	25	African
seq.12524.18.wgt.RDat	seq.12524.18	SL019774	Diamine acetyltransferase 2	SAT2	SAT2	enet	0.0158468	29	28	1	African
seq.12529.32.wgt.RDat	seq.12529.32	SL019753	Inactive peptidyl-prolyl cis-trans isomerase FKBP6	FKBP6	FKBP6	top1	0.281025	1	0	1	African
seq.12530.14.wgt.RDat	seq.12530.14	SL005032	Cyclin-dependent kinases regulatory subunit 1	CKS-1	CKS1B	lasso	0.1233	4	2	2	African
seq.12540.25.wgt.RDat	seq.12540.25	SL019775	Rho-related GTP-binding protein RhoG	RHOG	RHOG	lasso	0.100562	8	0	8	African
seq.12549.33.wgt.RDat	seq.12549.33	SL014636	Hematopoietic prostaglandin D synthase	PTGD2	HPGDS	enet	0.21988	96	83	13	African
seq.12560.9.wgt.RDat	seq.12560.9	SL008415	5'(3')-deoxyribonucleotidase, cytosolic type	NT5C	NT5C	blup	0.019448	2434	1651	783	African
seq.12562.1.wgt.RDat	seq.12562.1	SL014979	Serine/threonine-protein kinase N1	PKN1	PKN1	blup	0.0572524	331	0	331	African
seq.12571.14.wgt.RDat	seq.12571.14	SL019778	ADP-ribosylation factor-like protein 3	ARL3	ARL3	blup	0.016778	401	401	0	African
seq.12587.65.wgt.RDat	seq.12587.65	SL019779	ADP-ribosylation factor-like protein 2	ARL2	ARL2	enet	0.2217	24	0	24	African
seq.12612.37.wgt.RDat	seq.12612.37	SL008624	Proteasome subunit beta type-1	PSB1	PSMB1	enet	0.0731273	27	20	7	African
seq.12620.3.wgt.RDat	seq.12620.3	SL011301	Septin-11	Septin-11	SEPTIN11	top1	0.0251699	1	1	0	African
seq.12632.14.wgt.RDat	seq.12632.14	SL019805	Arylamine N-acetyltransferase 1	ARY1	NAT1	enet	0.112323	15	0	15	African
seq.12650.43.wgt.RDat	seq.12650.43	SL008873	Guanine nucleotide-binding protein G(k) subunit alpha	GNAI3	GNAI3	top1	0.0782851	1	0	1	African
seq.12655.30.wgt.RDat	seq.12655.30	SL010994	Beta-soluble NSF attachment protein	SNAB	NAPB	blup	0.0342553	1193	950	243	African
seq.12663.1.wgt.RDat	seq.12663.1	SL011234	Thiosulfate sulfurtransferase	THTR	TST	lasso	0.35227	8	0	8	African
seq.12671.35.wgt.RDat	seq.12671.35	SL019808	Sulfotransferase family cytosolic 1B member 1	ST1B1	SULT1B1	lasso	0.177628	15	0	15	African
seq.12685.57.wgt.RDat	seq.12685.57	SL019790	Homer protein homolog 2	HOME2	HOMER2	lasso	0.0913359	3	0	3	African
seq.12702.13.wgt.RDat	seq.12702.13	SL019802	E3 ubiquitin-protein ligase pellino homolog 2	PELI2	PELI2	top1	0.102323	1	0	1	African
seq.12727.7.wgt.RDat	seq.12727.7	SL019877	Prostaglandin F2 receptor negative regulator	FPRP	PTGFRN	enet	0.308279	31	31	0	African
seq.12754.14.wgt.RDat	seq.12754.14	SL019899	Cold shock domain-containing protein C2	CSDC2	CSDC2	top1	0.0327498	1	1	0	African
seq.12761.12.wgt.RDat	seq.12761.12	SL025796	Amyloid beta A4 precursor protein-binding family B member 2:Phosphotyrosine Interaction Domain 2	APBB2:PID 2	APBB2	enet	0.0648102	4	0	4	African
seq.12783.29.wgt.RDat	seq.12783.29	SL008807	Heterogeneous nuclear ribonucleoprotein M	HNRPM	HNRNPM	blup	0.0730638	643	0	643	African
seq.12800.5.wgt.RDat	seq.12800.5	SL019890	Tubulin polymerization-promoting protein family member 2	TPPP2	TPPP2	top1	0.0858072	1	0	1	African
seq.12813.18.wgt.RDat	seq.12813.18	SL006654	EH domain-binding protein 1	EHBP1	EHBP1	enet	0.1277	15	0	15	African
seq.12817.1.wgt.RDat	seq.12817.1	SL019954	GTP-binding protein GEM	GEM	GEM	lasso	0.24792	4	0	4	African
seq.12831.21.wgt.RDat	seq.12831.21	SL015132	Calcineurin B homologous protein 3	TESC	TESC	enet	0.0659641	14	14	0	African
seq.12834.3.wgt.RDat	seq.12834.3	SL019967	Potassium voltage-gated channel subfamily F member 1	KCNF1	KCNF1	top1	0.143503	1	0	1	African
seq.12835.101.wgt.RDat	seq.12835.101	SL019914	Pyrin domain-containing protein 1	PYDC1	PYDC1	blup	0.0295636	1287	1287	0	African
seq.12842.43.wgt.RDat	seq.12842.43	SL019968	Syntaxin-10	STX10	STX10	top1	0.227371	1	0	1	African
seq.12844.10.wgt.RDat	seq.12844.10	SL006067	BAG family molecular chaperone regulator 4	BAG4	BAG4	top1	0.033209	1	1	0	African
seq.12859.33.wgt.RDat	seq.12859.33	SL007038	Enoyl-CoA delta isomerase 2, mitochondrial	PECI	ECI2	enet	0.107545	39	39	0	African
seq.12934.1.wgt.RDat	seq.12934.1	SL015312	E3 ISG15--protein ligase HERC5	HERC5	HERC5	blup	0.290872	473	0	473	African
seq.12936.38.wgt.RDat	seq.12936.38	SL019347	Retinaldehyde-binding protein 1	RLBP1	RLBP1	top1	0.0721666	1	0	1	African
seq.12954.71.wgt.RDat	seq.12954.71	SL005257	Peroxisome proliferator-activated receptor alpha	PPARa	PPARA	enet	0.244203	15	0	15	African
seq.12963.1.wgt.RDat	seq.12963.1	SL015007	Protein GPR107	GP107	GPR107	enet	0.0418046	22	22	0	African
seq.13007.66.wgt.RDat	seq.13007.66	SL012574	Epididymal-specific lipocalin-10	LCN10	LCN10	enet	0.0745782	32	0	32	African
seq.13022.20.wgt.RDat	seq.13022.20	SL019515	Tumor protein p53-inducible protein 11	P5I11	TP53I11	top1	0.0926605	1	0	1	African
seq.13027.20.wgt.RDat	seq.13027.20	SL019531	Chromobox protein homolog 7	CBX7	CBX7	enet	0.0298589	13	13	0	African
seq.13042.7.wgt.RDat	seq.13042.7	SL019583	Potassium voltage-gated channel subfamily A member 10	KCA10	KCNA10	top1	0.139457	1	0	1	African
seq.13055.53.wgt.RDat	seq.13055.53	SL019564	PH and SEC7 domain-containing protein 1	PSD1	PSD	lasso	0.119611	15	0	15	African
seq.13059.33.wgt.RDat	seq.13059.33	SL019557	Riboflavin kinase	RIFK	RFK	enet	0.0402995	18	18	0	African
seq.13062.4.wgt.RDat	seq.13062.4	SL016378	Glia maturation factor gamma	GMFG	GMFG	lasso	0.0477854	3	3	0	African
seq.13068.139.wgt.RDat	seq.13068.139	SL006984	Copper chaperone for superoxide dismutase	CCS	CCS	lasso	0.0189766	4	4	0	African
seq.13083.18.wgt.RDat	seq.13083.18	SL013025	Valine--tRNA ligase	SYVC	VARS1	lasso	0.157062	19	0	19	African
seq.13085.18.wgt.RDat	seq.13085.18	SL025874	Glucagon-like peptide 1 receptor:Cytoplasmic domain	GLP1R:CD	GLP1R	lasso	0.0316204	4	4	0	African
seq.13090.17.wgt.RDat	seq.13090.17	SL004827	Protein S100-A6	S100A6	S100A6	lasso	0.0174886	12	12	0	African
seq.13094.75.wgt.RDat	seq.13094.75	SL018509	R-spondin-3	RSPO3	RSPO3	enet	0.0402465	16	16	0	African
seq.13102.1.wgt.RDat	seq.13102.1	SL012769	Protein FAM3D	FAM3D	FAM3D	enet	0.291917	28	17	11	African
seq.13114.50.wgt.RDat	seq.13114.50	SL006230	Lumican	Lumican	LUM	enet	0.0501974	35	35	0	African
seq.13116.25.wgt.RDat	seq.13116.25	SL008931	CD177 antigen	CD177	CD177	enet	0.183292	120	109	11	African
seq.13119.26.wgt.RDat	seq.13119.26	SL004467	Protein Z-dependent protease inhibitor	protein Z inhibitor	SERPINA10	top1	0.253465	1	1	0	African
seq.13123.3.wgt.RDat	seq.13123.3	SL025865	Leucine-rich repeat transmembrane protein FLRT3:Extracellular domain	FLRT3:ECD	FLRT3	lasso	0.349747	13	13	0	African
seq.13124.20.wgt.RDat	seq.13124.20	SL018587	Immunoglobulin superfamily containing leucine-rich repeat protein 2	ISLR2	ISLR2	enet	0.162143	20	0	20	African
seq.13125.45.wgt.RDat	seq.13125.45	SL000616	Vitronectin	Vitronectin	VTN	top1	0.734728	1	1	0	African
seq.13130.150.wgt.RDat	seq.13130.150	SL007272	Hexokinase-2	HXK2	HK2	top1	0.0583944	1	0	1	African
seq.13132.14.wgt.RDat	seq.13132.14	SL008522	Semaphorin-5A	SEM5A	SEMA5A	enet	0.107454	21	21	0	African
seq.13242.134.wgt.RDat	seq.13242.134	SL019995	SH3 and multiple ankyrin repeat domains protein 3	SHAN3	SHANK3	blup	0.0404459	510	510	0	African
seq.13381.49.wgt.RDat	seq.13381.49	SL008831	Beta-1,4-galactosyltransferase 1	B4GT1	B4GALT1	top1	0.059479	1	1	0	African
seq.13388.57.wgt.RDat	seq.13388.57	SL012430	Neuroendocrine convertase 1	NEC1	PCSK1	enet	0.296342	14	14	0	African
seq.13392.13.wgt.RDat	seq.13392.13	SL008814	Sodium/potassium-transporting ATPase subunit beta-1	AT1B1	ATP1B1	enet	0.371848	36	0	36	African
seq.13397.88.wgt.RDat	seq.13397.88	SL004533	Beta-defensin 4A	HBD-2	DEFB4A	enet	0.0203328	12	12	0	African
seq.13405.61.wgt.RDat	seq.13405.61	SL012422	Serine protease inhibitor Kazal-type 2	ISK2	SPINK2	enet	0.206497	58	57	1	African
seq.13408.23.wgt.RDat	seq.13408.23	SL010391	WAP, Kazal, immunoglobulin, Kunitz and NTR domain-containing protein 2	WFKN2	WFIKKN2	enet	0.140676	49	49	0	African
seq.13429.3.wgt.RDat	seq.13429.3	SL012827	WAP four-disulfide core domain protein 10A	WF10A	WFDC10A	top1	0.0298696	1	1	0	African
seq.13453.2.wgt.RDat	seq.13453.2	SL020083	39S ribosomal protein L33, mitochondrial	RM33	MRPL33	lasso	0.0599906	4	0	4	African
seq.13460.4.wgt.RDat	seq.13460.4	SL012363	Chondroadherin	CHAD	CHAD	top1	0.0416946	1	1	0	African
seq.13473.55.wgt.RDat	seq.13473.55	SL020131	Inositol-trisphosphate 3-kinase A	IP3KA	ITPKA	top1	0.0662933	1	0	1	African
seq.13481.24.wgt.RDat	seq.13481.24	SL020143	Transcription elongation factor A protein 2	TCEA2	TCEA2	lasso	0.0182809	6	6	0	African
seq.13501.10.wgt.RDat	seq.13501.10	SL020163	Solute carrier family 35 member G2	S35G2	SLC35G2	top1	0.176412	1	0	1	African
seq.13507.51.wgt.RDat	seq.13507.51	SL007444	Tumor necrosis factor receptor type 1-associated DEATH domain protein	TRADD	TRADD	top1	0.0809527	1	0	1	African
seq.13516.46.wgt.RDat	seq.13516.46	SL016509	ER membrane protein complex subunit 4	TMM85	EMC4	enet	0.157569	29	0	29	African
seq.13518.5.wgt.RDat	seq.13518.5	SL014608	Arf-GAP with SH3 domain, ANK repeat and PH domain-containing protein 2	ASAP2	ASAP2	top1	0.16944	1	0	1	African
seq.13519.112.wgt.RDat	seq.13519.112	SL020123	Rho guanine nucleotide exchange factor 25	ARHGP	ARHGEF25	blup	0.0209162	484	484	0	African
seq.13539.131.wgt.RDat	seq.13539.131	SL020168	Small conductance calcium-activated potassium channel protein 1	KCNN1	KCNN1	blup	0.0765474	469	0	469	African
seq.13540.1.wgt.RDat	seq.13540.1	SL020159	G-protein coupled receptor 26	GPR26	GPR26	top1	0.0659825	1	0	1	African
seq.13541.1.wgt.RDat	seq.13541.1	SL016488	Myc target protein 1	MYCT1	MYCT1	top1	0.116188	1	0	1	African
seq.13543.7.wgt.RDat	seq.13543.7	SL005407	Prostaglandin reductase 1	LTB4DH	PTGR1	top1	0.146215	1	1	0	African
seq.13545.97.wgt.RDat	seq.13545.97	SL013206	Probable RNA-binding protein EIF1AD	EIF1A	EIF1AD	top1	0.0401037	1	1	0	African
seq.13552.7.wgt.RDat	seq.13552.7	SL010879	Switch-associated protein 70	SWP70	SWAP70	blup	0.107335	2039	1898	141	African
seq.13561.5.wgt.RDat	seq.13561.5	SL020176	5-hydroxytryptamine receptor 6	5HT6R	HTR6	lasso	0.0726711	8	0	8	African
seq.13565.2.wgt.RDat	seq.13565.2	SL003760	Retinoblastoma-like protein 2	p130	RBL2	lasso	0.252206	8	0	8	African
seq.13575.40.wgt.RDat	seq.13575.40	SL020209	Segment polarity protein dishevelled homolog DVL-2	DVL2	DVL2	top1	0.120324	1	0	1	African
seq.13587.10.wgt.RDat	seq.13587.10	SL005989	Rac GTPase-activating protein 1	RGAP1	RACGAP1	enet	0.113331	26	0	26	African
seq.13589.10.wgt.RDat	seq.13589.10	SL025798	Amyloid beta A4 precursor protein-binding family B member 3:Phosphotyrosine Interaction Domain 2, Isoform IV	APBB3:PID 2	APBB3	enet	0.0327899	4	0	4	African
seq.13631.1.wgt.RDat	seq.13631.1	SL003766	Retinoblastoma-binding protein 5	RB binding protein 5	RBBP5	lasso	0.0611258	2	0	2	African
seq.13672.3.wgt.RDat	seq.13672.3	SL013017	Heat shock 70 kDa protein 6	HSP76	HSPA6	enet	0.0712649	25	0	25	African
seq.13676.46.wgt.RDat	seq.13676.46	SL001933	Inhibin beta B chain	Inhibin bB chain	INHBB	top1	0.0521066	1	1	0	African
seq.13678.169.wgt.RDat	seq.13678.169	SL003327	Complement factor D	Factor D	CFD	lasso	0.0158045	6	6	0	African
seq.13689.2.wgt.RDat	seq.13689.2	SL003670	Ornithine decarboxylase	Ornithine decarboxylase	ODC1	lasso	0.155519	6	0	6	African
seq.13692.154.wgt.RDat	seq.13692.154	SL004689	WNT1-inducible-signaling pathway protein 1	WISP-1	CCN4	enet	0.0837143	35	35	0	African
seq.13697.51.wgt.RDat	seq.13697.51	SL007151	Glycerol-3-phosphate dehydrogenase [NAD(+)], cytoplasmic	GPDA	GPD1	top1	0.12502	1	1	0	African
seq.13699.6.wgt.RDat	seq.13699.6	SL000062	Prostate-specific antigen	PSA	KLK3	top1	0.032029	1	1	0	African
seq.13707.27.wgt.RDat	seq.13707.27	SL005488	SPARC-like protein 1	SPARCL1	SPARCL1	lasso	0.0914473	8	8	0	African
seq.13708.56.wgt.RDat	seq.13708.56	SL003915	Kallikrein-8	kallikrein 8	KLK8	blup	0.0659836	914	914	0	African
seq.13710.6.wgt.RDat	seq.13710.6	SL000308	Plasma protease C1 inhibitor	C1-Esterase Inhibitor	SERPING1	lasso	0.216287	20	20	0	African
seq.13711.10.wgt.RDat	seq.13711.10	SL008164	Clathrin heavy chain 1	CLH1	CLTC	blup	0.0326922	871	731	140	African
seq.13717.15.wgt.RDat	seq.13717.15	SL006542	Ficolin-2	FCN2	FCN2	blup	0.297456	889	889	0	African
seq.13720.95.wgt.RDat	seq.13720.95	SL004008	Myeloblastin	Proteinase-3	PRTN3	top1	0.198548	1	1	0	African
seq.13722.105.wgt.RDat	seq.13722.105	SL000325	Complement component C9	C9	C9	blup	0.144279	2749	2749	0	African
seq.13730.18.wgt.RDat	seq.13730.18	SL007280	Dipeptidyl peptidase 1	CATC	CTSC	lasso	0.111707	6	6	0	African
seq.13731.14.wgt.RDat	seq.13731.14	SL000323	Complement component C7	C7	C7	blup	0.14727	1686	1686	0	African
seq.13732.79.wgt.RDat	seq.13732.79	SL002783	Cardiotrophin-1	Cardiotrophin-1	CTF1	enet	0.18502	29	0	29	African
seq.13740.51.wgt.RDat	seq.13740.51	SL004650	Secreted frizzled-related protein 3	sFRP-3	FRZB	enet	0.236918	44	44	0	African
seq.13747.9.wgt.RDat	seq.13747.9	SL010288	Carbonic anhydrase 6	Carbonic anhydrase 6	CA6	enet	0.264608	62	62	0	African
seq.13748.4.wgt.RDat	seq.13748.4	SL000515	C-C motif chemokine 8	MCP-2	CCL8	enet	0.307456	19	18	1	African
seq.13929.27.wgt.RDat	seq.13929.27	SL020289	Peroxisomal carnitine O-octanoyltransferase	OCTC	CROT	top1	0.0637558	1	1	0	African
seq.13944.3.wgt.RDat	seq.13944.3	SL000578	Sulfotransferase 1A3	SULT 1A3	SULT1A3	enet	0.0397041	18	17	1	African
seq.13961.18.wgt.RDat	seq.13961.18	SL020291	Kinesin-like protein KIF3A	KIF3A	KIF3A	enet	0.218928	24	0	24	African
seq.13967.14.wgt.RDat	seq.13967.14	SL005724	Thioredoxin reductase 1, cytoplasmic	Thioredoxin reductase 1	TXNRD1	top1	0.0730195	1	0	1	African
seq.13983.27.wgt.RDat	seq.13983.27	SL008181	Quinone oxidoreductase	QOR	CRYZ	enet	0.456137	67	67	0	African
seq.13994.1.wgt.RDat	seq.13994.1	SL020302	rRNA 2'-O-methyltransferase fibrillarin	FBRL	FBL	blup	0.0694733	458	0	458	African
seq.13998.26.wgt.RDat	seq.13998.26	SL020277	Adenylosuccinate synthetase isozyme 1	PURA1	ADSS1	enet	0.0579323	28	28	0	African
seq.14011.17.wgt.RDat	seq.14011.17	SL004809	Protein S100-A11	S100A11	S100A11	lasso	0.222841	2	0	2	African
seq.14019.73.wgt.RDat	seq.14019.73	SL020305	Envoplakin	EVPL	EVPL	top1	0.0300958	1	1	0	African
seq.14028.22.wgt.RDat	seq.14028.22	SL020311	Phosphatidylinositol 4-phosphate 3-kinase C2 domain-containing subunit alpha	P3C2A	PIK3C2A	top1	0.069032	1	0	1	African
seq.14029.42.wgt.RDat	seq.14029.42	SL010966	COP9 signalosome complex subunit 2	CSN2	COPS2	top1	0.0801907	1	0	1	African
seq.14032.2.wgt.RDat	seq.14032.2	SL003310	Vascular endothelial growth factor A, isoform 121	VEGF121	VEGFA	blup	0.098237	968	968	0	African
seq.14038.130.wgt.RDat	seq.14038.130	SL007049	Cystatin-F	CYTF	CST7	enet	0.262951	185	182	3	African
seq.14041.13.wgt.RDat	seq.14041.13	SL004068	Granzyme B	Granzyme B	GZMB	top1	0.263714	1	1	0	African
seq.14042.11.wgt.RDat	seq.14042.11	SL003770	Secreted frizzled-related protein 1	SARP-2	SFRP1	blup	0.0235726	498	498	0	African
seq.14043.12.wgt.RDat	seq.14043.12	SL008204	Early endosome antigen 1	EEA1	EEA1	top1	0.0636607	1	0	1	African
seq.14048.7.wgt.RDat	seq.14048.7	SL004588	Interleukin-1 Receptor accessory protein	IL-1 R AcP	IL1RAP	enet	0.140594	145	145	0	African
seq.14051.54.wgt.RDat	seq.14051.54	SL007629	Forkhead box protein C2	FOXC2	FOXC2	top1	0.0787519	1	0	1	African
seq.14054.17.wgt.RDat	seq.14054.17	SL004151	Interleukin-15 receptor subunit alpha	IL-15 Ra	IL15RA	lasso	0.0960421	4	4	0	African
seq.14061.48.wgt.RDat	seq.14061.48	SL002541	Tumor necrosis factor ligand superfamily member 11	sRANKL	TNFSF11	top1	0.087314	1	0	1	African
seq.14068.29.wgt.RDat	seq.14068.29	SL003197	C-C motif chemokine 25	TECK	CCL25	top1	0.0774203	1	1	0	African
seq.14076.74.wgt.RDat	seq.14076.74	SL007888	Cystatin-S	Cystatin-S	CST4	enet	0.106992	51	51	0	African
seq.14077.6.wgt.RDat	seq.14077.6	SL002086	Ficolin-3	Ficolin-3	FCN3	enet	0.202396	79	68	11	African
seq.14079.14.wgt.RDat	seq.14079.14	SL004152	Interleukin-18 receptor 1	IL-18 Ra	IL18R1	blup	0.0857846	1286	1286	0	African
seq.14090.23.wgt.RDat	seq.14090.23	SL020308	Differentially expressed in FDCP 6 homolog	DEFI6	DEF6	lasso	0.0238439	2	2	0	African
seq.14091.42.wgt.RDat	seq.14091.42	SL005371	Carbonyl reductase [NADPH] 3	Carbonyl reductase 3	CBR3	lasso	0.249157	14	14	0	African
seq.14100.63.wgt.RDat	seq.14100.63	SL007929	Complement C1q subcomponent subunit C	C1QC	C1QC	enet	0.297568	97	97	0	African
seq.14101.2.wgt.RDat	seq.14101.2	SL005153	Ciliary neurotrophic factor receptor subunit alpha	CNTFR alpha	CNTFR	enet	0.0711726	20	20	0	African
seq.14102.6.wgt.RDat	seq.14102.6	SL000678	Granulysin	Granulysin	GNLY	enet	0.419936	34	34	0	African
seq.14105.5.wgt.RDat	seq.14105.5	SL004876	Kallistatin	Kallistatin	SERPINA4	enet	0.101837	35	35	0	African
seq.14109.15.wgt.RDat	seq.14109.15	SL003190	C-C motif chemokine 15	MIP-5	CCL15	lasso	0.466235	9	9	0	African
seq.14123.34.wgt.RDat	seq.14123.34	SL025873	V-type immunoglobulin domain-containing suppressor of T-cell activation:Extracellular domain	GI24:ECD	VSIR	top1	0.145173	1	0	1	African
seq.14125.5.wgt.RDat	seq.14125.5	SL004747	Apolipoprotein M	ApoM	APOM	top1	0.0373315	1	1	0	African
seq.14127.240.wgt.RDat	seq.14127.240	SL001880	Interferon beta	IFN-b	IFNB1	top1	0.0126291	1	1	0	African
seq.14133.93.wgt.RDat	seq.14133.93	SL000145	Interleukin-1 receptor type 2	IL-1 sRII	IL1R2	enet	0.339455	69	68	1	African
seq.14134.49.wgt.RDat	seq.14134.49	SL015046	Amphoterin-induced protein 2	AMGO2	AMIGO2	enet	0.0351806	15	15	0	African
seq.14148.2.wgt.RDat	seq.14148.2	SL015510	Ubiquitin-like protein ISG15	UCRP	ISG15	lasso	0.0719882	6	6	0	African
seq.14150.7.wgt.RDat	seq.14150.7	SL005177	Interleukin-36 alpha	IL-1F6	IL36A	enet	0.0860243	13	0	13	African
seq.14151.4.wgt.RDat	seq.14151.4	SL015510	Ubiquitin-like protein ISG15	UCRP	ISG15	lasso	0.214357	9	9	0	African
seq.14158.17.wgt.RDat	seq.14158.17	SL003848	Annexin A5	Annexin V	ANXA5	enet	0.0378906	22	22	0	African
seq.14175.78.wgt.RDat	seq.14175.78	SL019907	SCP2 sterol-binding domain-containing protein 1	SCP2D	SCP2D1	enet	0.213499	35	0	35	African
seq.14226.120.wgt.RDat	seq.14226.120	SL008524	S-methylmethionine--homocysteine S-methyltransferase BHMT2	BHMT2	BHMT2	top1	0.262712	1	0	1	African
seq.14294.61.wgt.RDat	seq.14294.61	SL013880	Methyl-CpG-binding domain protein 1	MBD1	MBD1	top1	0.447082	1	0	1	African
seq.14309.8.wgt.RDat	seq.14309.8	SL013160	Heterogeneous nuclear ribonucleoprotein H	HNRH1	HNRNPH1	top1	0.0440129	1	1	0	African
seq.14318.1.wgt.RDat	seq.14318.1	SL013288	Vacuolar protein sorting-associated protein 29	VPS29	VPS29	lasso	0.528374	4	0	4	African
seq.14341.8.wgt.RDat	seq.14341.8	SL019767	Protein FAM69C	FA69C	DIPK1C	top1	0.115575	1	0	1	African
seq.14593.152.wgt.RDat	seq.14593.152	SL020072	Protein FAM210A	F210A	FAM210A	top1	0.157501	1	0	1	African
seq.14614.41.wgt.RDat	seq.14614.41	SL008890	Noncompact myelin-associated protein	CA130	NCMAP	enet	0.149408	35	0	35	African
seq.14634.13.wgt.RDat	seq.14634.13	SL020122	Lutropin-choriogonadotropic hormone receptor	LSHR	LHCGR	enet	0.290671	22	0	22	African
seq.14684.17.wgt.RDat	seq.14684.17	SL011179	Calpain-2 catalytic subunit	CAN2	CAPN2	lasso	0.0728264	13	13	0	African
seq.14685.17.wgt.RDat	seq.14685.17	SL003722	RAC-beta serine/threonine-protein kinase	PKB beta	AKT2	lasso	0.313728	11	0	11	African
seq.14692.3.wgt.RDat	seq.14692.3	SL020215	Zinc finger protein 276	ZN276	ZNF276	enet	0.0934767	37	0	37	African
seq.14696.45.wgt.RDat	seq.14696.45	SL010617	Tryptase beta-2	TPSB2	TPSB2	lasso	0.264491	9	9	0	African
seq.14708.59.wgt.RDat	seq.14708.59	SL007931	Complement component C8 gamma chain	CO8G	C8G	top1	0.0401191	1	1	0	African
seq.14756.29.wgt.RDat	seq.14756.29	SL003177	Intercellular adhesion molecule 2	sICAM-2	ICAM2	top1	0.0850709	1	0	1	African
seq.15308.108.wgt.RDat	seq.15308.108	SL012520	Brorin	VWC2	VWC2	top1	0.035386	1	1	0	African
seq.15316.262.wgt.RDat	seq.15316.262	SL019950	Thioredoxin-like protein 4B	TXN4B	TXNL4B	lasso	0.238737	9	9	0	African
seq.15333.11.wgt.RDat	seq.15333.11	SL012799	Stromal cell-derived factor 2	SDF2	SDF2	enet	0.235937	66	26	40	African
seq.15343.337.wgt.RDat	seq.15343.337	SL000491	Kininogen, HMW, Two Chain	Kininogen, HMW, Two Chain	KNG1	blup	0.0589846	1761	1761	0	African
seq.15358.28.wgt.RDat	seq.15358.28	SL012407	Neuroendocrine protein 7B2	7B2	SCG5	blup	0.0890769	474	0	474	African
seq.15363.32.wgt.RDat	seq.15363.32	SL004840	Apolipoprotein A-V	Apo A-V	APOA5	top1	0.0566388	1	1	0	African
seq.15364.101.wgt.RDat	seq.15364.101	SL000275	Apolipoprotein C-I	Apo C-I	APOC1	top1	0.148995	1	1	0	African
seq.15367.38.wgt.RDat	seq.15367.38	SL012736	BPI fold-containing family B member 1	LPLC1	BPIFB1	blup	0.0691618	2428	2428	0	African
seq.15368.3.wgt.RDat	seq.15368.3	SL007531	BMP-binding endothelial regulator protein	BMPER	BMPER	lasso	0.0262412	7	7	0	African
seq.15376.134.wgt.RDat	seq.15376.134	SL007121	Cathepsin E	CATE	CTSE	top1	0.0556089	1	1	0	African
seq.15384.15.wgt.RDat	seq.15384.15	SL011369	Klotho	KLOTHO	KL	blup	0.0251796	1019	1019	0	African
seq.15385.116.wgt.RDat	seq.15385.116	SL004848	Fatty acid-binding protein, intestinal	FABP2	FABP2	lasso	0.315453	7	7	0	African
seq.15386.7.wgt.RDat	seq.15386.7	SL005086	Fatty acid-binding protein, adipocyte	FABPA	FABP4	enet	0.0364252	19	19	0	African
seq.15388.24.wgt.RDat	seq.15388.24	SL004561	Low affinity immunoglobulin gamma Fc region receptor III-A	FcRIIIa	FCGR3A	lasso	0.603788	24	24	0	African
seq.15391.114.wgt.RDat	seq.15391.114	SL005707	Growth arrest-specific protein 6	GAS-6	GAS6	top1	0.070943	1	1	0	African
seq.15394.79.wgt.RDat	seq.15394.79	SL008959	Netrin receptor UNC5B	UNC5B	UNC5B	enet	0.0230513	13	13	0	African
seq.15395.15.wgt.RDat	seq.15395.15	SL005254	Glutathione S-transferase Mu 1	GST M1-1	GSTM1	enet	0.267262	64	64	0	African
seq.15405.23.wgt.RDat	seq.15405.23	SL018075	Interferon alpha-4	IFNA4	IFNA4	top1	0.0404541	1	1	0	African
seq.15432.1.wgt.RDat	seq.15432.1	SL004684	Otoraplin	Otoraplin	OTOR	top1	0.159447	1	0	1	African
seq.15440.57.wgt.RDat	seq.15440.57	SL012421	Neuroendocrine convertase 2	NEC2	PCSK2	blup	0.04436	2784	2784	0	African
seq.15446.25.wgt.RDat	seq.15446.25	SL004651	Neuregulin-1, sensory and motor neuron-derived factor isoform	SMDF	NRG1	top1	0.100256	1	0	1	African
seq.15447.45.wgt.RDat	seq.15447.45	SL000574	Sorbitol dehydrogenase	Sorbitol dehydrogenase	SORD	top1	0.0788719	1	0	1	African
seq.15449.33.wgt.RDat	seq.15449.33	SL010387	T-cell immunoglobulin and mucin domain-containing protein 4	TIM-4	TIMD4	enet	0.0392629	17	17	0	African
seq.15452.5.wgt.RDat	seq.15452.5	SL000246	5'-Nucleotidase	5'-Nucleotidase	NT5E	blup	0.0910741	5144	4628	516	African
seq.15460.9.wgt.RDat	seq.15460.9	SL003281	Dipeptidyl peptidase 4	CD26	DPP4	enet	0.0174276	24	24	0	African
seq.15462.28.wgt.RDat	seq.15462.28	SL007072	T-cell surface glycoprotein CD8 alpha chain	CD8A	CD8A	enet	0.0919309	26	0	26	African
seq.15466.30.wgt.RDat	seq.15466.30	SL007148	Collagen alpha-1(IX) chain	CO9A1	COL9A1	top1	0.0713671	1	0	1	African
seq.15468.14.wgt.RDat	seq.15468.14	SL002690	Complement factor H-related protein 1	FHR1	CFHR1	enet	0.417338	105	97	8	African
seq.15470.11.wgt.RDat	seq.15470.11	SL005383	Beta-hexosaminidase subunit beta	Hexosaminidase B	HEXB	top1	0.0538913	1	1	0	African
seq.15471.29.wgt.RDat	seq.15471.29	SL012442	Pancreatic lipase-related protein 2	LIPR2	PNLIPRP2	lasso	0.363834	7	7	0	African
seq.15472.16.wgt.RDat	seq.15472.16	SL017588	Low-density lipoprotein receptor-related protein 11	LRP11	LRP11	lasso	0.28211	7	7	0	African
seq.15475.4.wgt.RDat	seq.15475.4	SL004948	Phospholipid transfer protein	PLTP	PLTP	enet	0.203123	38	38	0	African
seq.15476.6.wgt.RDat	seq.15476.6	SL007493	Regenerating islet-derived protein 3-gamma	REG3G	REG3G	lasso	0.448054	23	23	0	African
seq.15480.2.wgt.RDat	seq.15480.2	SL018020	Vascular non-inflammatory molecule 2	VNN2	VNN2	lasso	0.239913	10	10	0	African
seq.15482.12.wgt.RDat	seq.15482.12	SL012348	Alpha-2-macroglobulin-like protein 1	A2ML1	A2ML1	blup	0.0221137	1483	1483	0	African
seq.15486.126.wgt.RDat	seq.15486.126	SL008573	Amiloride-sensitive amine oxidase [copper-containing]	ABP1	AOC1	enet	0.578403	63	63	0	African
seq.15491.20.wgt.RDat	seq.15491.20	SL008437	Endosialin	CD248	CD248	blup	0.0634035	2774	2695	79	African
seq.15495.9.wgt.RDat	seq.15495.9	SL012435	Folate receptor gamma	FOLR3	FOLR3	enet	0.292413	75	75	0	African
seq.15499.11.wgt.RDat	seq.15499.11	SL006028	Attractin	Attractin	ATRN	enet	0.0493658	52	48	4	African
seq.15503.15.wgt.RDat	seq.15503.15	SL004647	Left-right determination factor 2	Lefty-A	LEFTY2	enet	0.0333962	23	23	0	African
seq.15503.20.wgt.RDat	seq.15503.20	SL004647	Left-right determination factor 2	Lefty-A	LEFTY2	lasso	0.444887	12	12	0	African
seq.15509.2.wgt.RDat	seq.15509.2	SL003640	Alpha-N-acetylglucosaminidase	NAG	NAGLU	lasso	0.614383	9	8	1	African
seq.15511.37.wgt.RDat	seq.15511.37	SL008970	Neuronal pentraxin receptor	NPTXR	NPTXR	lasso	0.0584951	7	7	0	African
seq.15514.26.wgt.RDat	seq.15514.26	SL001814	Cholinesterase	Pseudocholinesterase	BCHE	enet	0.121724	90	85	5	African
seq.15515.2.wgt.RDat	seq.15515.2	SL000572	Serum amyloid A-1 protein	SAA	SAA1	top1	0.129562	1	1	0	African
seq.15516.12.wgt.RDat	seq.15516.12	SL005700	Serum amyloid A-4 protein	SAA-4	SAA4	enet	0.70044	49	47	2	African
seq.15523.9.wgt.RDat	seq.15523.9	SL008037	Delta-aminolevulinic acid dehydratase	HEM2	ALAD	top1	0.0272738	1	1	0	African
seq.15526.33.wgt.RDat	seq.15526.33	SL007246	Glutathione synthetase	GSHB	GSS	blup	0.0603603	2150	2150	0	African
seq.15533.97.wgt.RDat	seq.15533.97	SL025926	Macrophage scavenger receptor types I and II:Extracellular domain	Macrophage scavenger receptor:ECD	MSR1	lasso	0.0877266	8	0	8	African
seq.15535.3.wgt.RDat	seq.15535.3	SL011069	Serine protease 27	Marapsin	PRSS27	lasso	0.245027	11	0	11	African
seq.15548.35.wgt.RDat	seq.15548.35	SL018791	D-3-phosphoglycerate dehydrogenase	SERA	PHGDH	enet	0.479265	41	0	41	African
seq.15556.49.wgt.RDat	seq.15556.49	SL005393	Alpha-amylase 2B	Alpha-amylase 2B	AMY2B	lasso	0.03534	2	2	0	African
seq.15558.63.wgt.RDat	seq.15558.63	SL008525	Glutamyl aminopeptidase	AMPE	ENPEP	lasso	0.0451403	6	6	0	African
seq.15560.52.wgt.RDat	seq.15560.52	SL003561	Transcobalamin-2	Apo-TC II	TCN2	lasso	0.591382	10	10	0	African
seq.15573.110.wgt.RDat	seq.15573.110	SL008782	Neurocan core protein	CSPG3	NCAN	blup	0.0130324	1915	1623	292	African
seq.15576.158.wgt.RDat	seq.15576.158	SL003107	Eosinophil cationic protein	ECP	RNASE3	lasso	0.317742	21	21	0	African
seq.15583.18.wgt.RDat	seq.15583.18	SL012568	Fc receptor-like B	FCRLB	FCRLB	enet	0.0585216	73	73	0	African
seq.15584.9.wgt.RDat	seq.15584.9	SL002691	Complement factor H-related protein 2	FHR2	CFHR2	enet	0.383481	124	124	0	African
seq.15589.1.wgt.RDat	seq.15589.1	SL000431	Vitamin D-binding protein	Gc-Globulin, Mixed Type	GC	enet	0.130996	63	63	0	African
seq.15602.43.wgt.RDat	seq.15602.43	SL001943	Interleukin-6 receptor subunit alpha	IL-6 sRa	IL6R	lasso	0.450337	13	13	0	African
seq.15606.19.wgt.RDat	seq.15606.19	SL000044	Keratin, type I cytoskeletal 19	Keratin 19	KRT19	top1	0.0993354	1	0	1	African
seq.15613.16.wgt.RDat	seq.15613.16	SL012420	Pancreatic triacylglycerol lipase	LIPP	PNLIP	top1	0.0648094	1	0	1	African
seq.15614.168.wgt.RDat	seq.15614.168	SL012686	Leukocyte immunoglobulin-like receptor subfamily A member 2	LIRA2	LILRA2	enet	0.197146	58	53	5	African
seq.15615.8.wgt.RDat	seq.15615.8	SL019428	Leukocyte immunoglobulin-like receptor subfamily B member 3	LIRB3	LILRB3	enet	0.197592	87	87	0	African
seq.15622.13.wgt.RDat	seq.15622.13	SL005491	Opioid-binding protein/cell adhesion molecule	OBCAM	OPCML	blup	0.0125969	583	583	0	African
seq.15635.4.wgt.RDat	seq.15635.4	SL012834	SPARC-related modular calcium-binding protein 2	SMOC2	SMOC2	enet	0.0401795	17	17	0	African
seq.15641.20.wgt.RDat	seq.15641.20	SL020463	Tomoregulin-1	TEFF1	TMEFF1	top1	0.0805844	1	1	0	African
seq.15644.1.wgt.RDat	seq.15644.1	SL000303	Biotinidase	Biotinidase	BTD	enet	0.157841	40	38	2	African
seq.15686.49.wgt.RDat	seq.15686.49	SL007288	Inhibin beta C chain	INHBC	INHBC	enet	0.442624	52	52	0	African
seq.16015.19.wgt.RDat	seq.16015.19	SL000617	Alanine aminotransferase 1	ALT	GPT	enet	0.159147	39	0	39	African
seq.16021.30.wgt.RDat	seq.16021.30	SL006909	Cadherin-8	Cadherin-8	CDH8	enet	0.0664373	24	0	24	African
seq.16055.3.wgt.RDat	seq.16055.3	SL006830	Complement factor H-related protein 5	complement factor H-related 5	CFHR5	enet	0.125184	49	46	3	African
seq.16057.6.wgt.RDat	seq.16057.6	SL003679	Cation-independent mannose-6-phosphate receptor	IGF-II receptor	IGF2R	enet	0.24995	46	46	0	African
seq.16060.99.wgt.RDat	seq.16060.99	SL008193	Nidogen-2	NID2	NID2	lasso	0.147889	7	7	0	African
seq.16079.2.wgt.RDat	seq.16079.2	SL010518	Tyrosine-protein kinase Tec	TEC	TEC	lasso	0.0401354	2	2	0	African
seq.16288.17.wgt.RDat	seq.16288.17	SL013797	Ephrin type-A receptor 4	EPHA4	EPHA4	lasso	0.105256	14	4	10	African
seq.16300.4.wgt.RDat	seq.16300.4	SL017099	Triggering receptor expressed on myeloid cells 2	TREM2	TREM2	top1	0.226848	1	1	0	African
seq.16302.11.wgt.RDat	seq.16302.11	SL010290	BPI fold-containing family A member 2	SPLC2	BPIFA2	blup	0.0723674	1313	1313	0	African
seq.16305.10.wgt.RDat	seq.16305.10	SL025810	Cadherin-11:Extracellular domain	Cadherin-11:ECD	CDH11	lasso	0.446912	23	0	23	African
seq.16307.22.wgt.RDat	seq.16307.22	SL005231	Netrin receptor UNC5D	UNC5H4	UNC5D	blup	0.0498704	1897	1581	316	African
seq.16317.20.wgt.RDat	seq.16317.20	SL004969	Desmoglein-3	Desmoglein-3	DSG3	lasso	0.0465593	4	4	0	African
seq.16322.10.wgt.RDat	seq.16322.10	SL012743	Marginal zone B- and B1-cell-specific protein	PACAP	MZB1	lasso	0.0142442	6	6	0	African
seq.16558.2.wgt.RDat	seq.16558.2	SL008560	Myocilin	MYOC	MYOC	enet	0.150151	27	27	0	African
seq.16561.9.wgt.RDat	seq.16561.9	SL005720	Alpha-1B-glycoprotein	Alpha-1B-glycoprotein	A1BG	enet	0.296637	24	18	6	African
seq.16583.8.wgt.RDat	seq.16583.8	SL020189	Bis(5'-nucleosyl)-tetraphosphatase [asymmetrical]	AP4A	NUDT2	lasso	0.0714725	3	3	0	African
seq.16593.3.wgt.RDat	seq.16593.3	SL003820	FAS-associated death domain protein	FADD	FADD	lasso	0.193152	8	0	8	African
seq.16594.44.wgt.RDat	seq.16594.44	SL018037	Fas apoptotic inhibitory molecule 1	FAIM1	FAIM	top1	0.18139	1	1	0	African
seq.16606.85.wgt.RDat	seq.16606.85	SL003659	Aldose reductase	Aldose reductase	AKR1B1	top1	0.0409736	1	1	0	African
seq.16609.106.wgt.RDat	seq.16609.106	SL012592	Kin of IRRE-like protein 2	KIRR2	KIRREL2	top1	0.0284034	1	1	0	African
seq.16613.3.wgt.RDat	seq.16613.3	SL008898	Cadherin-17	CAD17	CDH17	blup	0.135156	1565	780	785	African
seq.16620.26.wgt.RDat	seq.16620.26	SL007021	Lymphocyte antigen 75	LY75	LY75	enet	0.199826	59	58	1	African
seq.16621.77.wgt.RDat	seq.16621.77	SL012584	NAD(P)H-hydrate epimerase	AIBP	NAXE	enet	0.122035	47	46	1	African
seq.16746.12.wgt.RDat	seq.16746.12	SL003950	Activin B	Activin B	INHBB	lasso	0.0332959	5	5	0	African
seq.16749.79.wgt.RDat	seq.16749.79	SL005151	Growth/differentiation factor 10	BMP-3b	GDF10	top1	0.0752994	1	0	1	African
seq.16760.2.wgt.RDat	seq.16760.2	SL005186	Interleukin-26	IL-26	IL26	lasso	0.440707	4	0	4	African
seq.16763.11.wgt.RDat	seq.16763.11	SL017261	Leukocyte cell-derived chemotaxin-2	LECT2	LECT2	enet	0.291769	45	45	0	African
seq.16773.29.wgt.RDat	seq.16773.29	SL012672	Signal peptide, CUB and EGF-like domain-containing protein 3	SCUB3	SCUBE3	lasso	0.0473027	3	3	0	African
seq.16780.6.wgt.RDat	seq.16780.6	SL000451	Heat shock 70 kDa protein 1A	HSP 70	HSPA1A	enet	0.0427407	24	24	0	African
seq.16781.2.wgt.RDat	seq.16781.2	SL012928	Cytosolic endo-beta-N-acetylglucosaminidase	ENASE	ENGASE	enet	0.0529295	14	14	0	African
seq.16792.4.wgt.RDat	seq.16792.4	SL005216	Sialic acid-binding Ig-like lectin 5	Siglec-5	SIGLEC5	enet	0.333578	55	55	0	African
seq.16825.20.wgt.RDat	seq.16825.20	SL018716	Ataxin-3	ATX3	ATXN3	blup	0.0247932	1462	1462	0	African
seq.16828.8.wgt.RDat	seq.16828.8	SL002657	Collagen alpha-1(VI) chain	Collagen a1(VI)	COL6A1	lasso	0.685862	8	8	0	African
seq.16854.17.wgt.RDat	seq.16854.17	SL015367	U6 snRNA-associated Sm-like protein LSm4	LSM4	LSM4	enet	0.082579	29	0	29	African
seq.16872.248.wgt.RDat	seq.16872.248	SL007013	Maleylacetoacetate isomerase	MAAI	GSTZ1	top1	0.507845	1	1	0	African
seq.16882.27.wgt.RDat	seq.16882.27	SL008943	14 kDa phosphohistidine phosphatase	PHP14	PHPT1	enet	0.0305859	23	23	0	African
seq.16890.37.wgt.RDat	seq.16890.37	SL012697	ADAMTS-like protein 1	ATL1	ADAMTSL1	lasso	0.0851918	11	10	1	African
seq.16900.29.wgt.RDat	seq.16900.29	SL012713	MAM domain-containing glycosylphosphatidylinositol anchor protein 1	MDGA1	MDGA1	enet	0.490438	41	41	0	African
seq.16913.8.wgt.RDat	seq.16913.8	SL008937	Ribonuclease T2	RNT2	RNASET2	enet	0.0760756	31	31	0	African
seq.16914.104.wgt.RDat	seq.16914.104	SL001743	Monocyte differentiation antigen CD14, soluble	sCD14	CD14	top1	0.0718744	1	1	0	African
seq.16918.198.wgt.RDat	seq.16918.198	SL004491	Toll-like receptor 3	TLR3	TLR3	enet	0.202377	38	38	0	African
seq.16927.9.wgt.RDat	seq.16927.9	SL003003	Coagulation factor XIII	Coagulation factor XIII	F13A1|F13B	blup	0.136865	5066	4889	177	African
seq.17137.160.wgt.RDat	seq.17137.160	SL005328	Hemoglobin subunit beta	Beta-globin	HBB	lasso	0.0755536	6	0	6	African
seq.17138.8.wgt.RDat	seq.17138.8	SL005253	Glutathione S-transferase A1	GST A1-1	GSTA1	lasso	0.13756	4	4	0	African
seq.17153.46.wgt.RDat	seq.17153.46	SL020993	Killer cell immunoglobulin-like receptor 2DL3	KI2L3	KIR2DL3	enet	0.258097	59	29	30	African
seq.17154.2.wgt.RDat	seq.17154.2	SL004780	Prostaglandin E synthase 3	TEBP	PTGES3	top1	0.0841519	1	0	1	African
seq.17155.1.wgt.RDat	seq.17155.1	SL005365	Vacuolar protein sorting-associated protein 28 homolog	VPS28 protein homolog	VPS28	enet	0.0672139	28	0	28	African
seq.17156.72.wgt.RDat	seq.17156.72	SL006399	Serine/threonine-protein kinase DCLK1	DCAK1	DCLK1	enet	0.0724314	15	0	15	African
seq.17164.15.wgt.RDat	seq.17164.15	SL004211	Annexin A4	annexin IV	ANXA4	top1	0.0845531	1	1	0	African
seq.17224.12.wgt.RDat	seq.17224.12	SL008055	Mimecan	MIME	OGN	lasso	0.0956843	7	7	0	African
seq.17327.3.wgt.RDat	seq.17327.3	SL017270	Protein canopy homolog 3	CNPY3	CNPY3	top1	0.0346667	1	1	0	African
seq.17329.2.wgt.RDat	seq.17329.2	SL009125	3-hydroxybutyrate dehydrogenase type 2	BDH2	BDH2	top1	0.0178648	1	1	0	African
seq.17332.3.wgt.RDat	seq.17332.3	SL018690	Poly(ADP-ribose) glycohydrolase ARH3	ARHL2	ADPRS	lasso	0.0592283	6	6	0	African
seq.17372.5.wgt.RDat	seq.17372.5	SL010108	Eukaryotic translation initiation factor 4E-binding protein 1	4EBP1	EIF4EBP1	top1	0.169484	1	0	1	African
seq.17383.4.wgt.RDat	seq.17383.4	SL019784	StAR-related lipid transfer protein 5	STAR5	STARD5	blup	0.0679877	551	551	0	African
seq.17404.5.wgt.RDat	seq.17404.5	SL019712	ADP-ribosylation factor-like protein 5B	ARL5B	ARL5B	enet	0.162757	48	0	48	African
seq.17432.25.wgt.RDat	seq.17432.25	SL020885	Adenylate kinase 4, mitochondrial	KAD4	AK4	top1	0.0228745	1	1	0	African
seq.17441.4.wgt.RDat	seq.17441.4	SL002514	Intestinal-type alkaline phosphatase	Alkaline phosphatase, intestine	ALPI	lasso	0.128065	10	0	10	African
seq.17447.52.wgt.RDat	seq.17447.52	SL008544	Secreted frizzled-related protein 4	SFRP4	SFRP4	top1	0.069578	1	0	1	African
seq.17456.53.wgt.RDat	seq.17456.53	SL010628	Golgi membrane protein 1	GOLM1	GOLM1	blup	0.0279613	1586	1586	0	African
seq.17467.1.wgt.RDat	seq.17467.1	SL015172	Dehydrogenase/reductase SDR family member 9	DHRS9	DHRS9	lasso	0.238174	6	0	6	African
seq.17495.141.wgt.RDat	seq.17495.141	SL018569	NAD-dependent protein deacetylase sirtuin-3, mitochondrial	SIR3	SIRT3	enet	0.141281	15	4	11	African
seq.17512.2.wgt.RDat	seq.17512.2	SL007402	N-myc-interactor	NMI	NMI	lasso	0.0974998	2	0	2	African
seq.17516.7.wgt.RDat	seq.17516.7	SL000562	Ras-related protein Rab-3A	Rab3A	RAB3A	top1	0.0114606	1	1	0	African
seq.17671.58.wgt.RDat	seq.17671.58	SL019227	Inhibitor of growth protein 4	ING4	ING4	top1	0.305328	1	0	1	African
seq.17680.12.wgt.RDat	seq.17680.12	SL016438	Ephrin type-B receptor 1	EPHB1	EPHB1	lasso	0.0770552	7	7	0	African
seq.17682.1.wgt.RDat	seq.17682.1	SL002600	Membrane cofactor protein	CD46	CD46	enet	0.0670389	35	35	0	African
seq.17692.2.wgt.RDat	seq.17692.2	SL006193	Butyrophilin subfamily 3 member A3	BT3A3	BTN3A3	enet	0.246905	22	22	0	African
seq.17702.53.wgt.RDat	seq.17702.53	SL000606	UDP-glucuronosyltransferase 1-1	UGT 1A1	UGT1A1	top1	0.0931367	1	1	0	African
seq.17746.77.wgt.RDat	seq.17746.77	SL010882	Mitochondrial fission 1 protein	FIS1	FIS1	enet	0.024696	23	23	0	African
seq.17748.21.wgt.RDat	seq.17748.21	SL008994	Quinone oxidoreductase PIG3	QORX	TP53I3	blup	0.0507984	2638	2638	0	African
seq.17766.5.wgt.RDat	seq.17766.5	SL004552	Neutrophil cytosol factor 1	NCF-1	NCF1	top1	0.0718257	1	1	0	African
seq.17781.191.wgt.RDat	seq.17781.191	SL020985	Microtubule-associated proteins 1A/1B light chain 3A	MLP3A	MAP1LC3A	blup	0.0145916	1285	1285	0	African
seq.17783.9.wgt.RDat	seq.17783.9	SL020955	Cob(I)yrinic acid a,c-diamide adenosyltransferase, mitochondrial	MMAB	MMAB	blup	0.0792642	1662	1662	0	African
seq.17792.158.wgt.RDat	seq.17792.158	SL020924	Succinate-semialdehyde dehydrogenase, mitochondrial	SSDH	ALDH5A1	enet	0.413695	43	0	43	African
seq.17796.15.wgt.RDat	seq.17796.15	SL009428	Inositol monophosphatase 1	IMPA1	IMPA1	enet	0.164415	18	0	18	African
seq.17804.102.wgt.RDat	seq.17804.102	SL008550	Pyridoxine-5'-phosphate oxidase	PNPO	PNPO	enet	0.249476	50	0	50	African
seq.17813.21.wgt.RDat	seq.17813.21	SL015053	Valacyclovir hydrolase	BPHL	BPHL	enet	0.170709	74	74	0	African
seq.17819.30.wgt.RDat	seq.17819.30	SL020941	Acylpyruvase FAHD1, mitochondrial	FAHD1	FAHD1	top1	0.0585027	1	1	0	African
seq.18173.11.wgt.RDat	seq.18173.11	SL021347	Aflatoxin B1 aldehyde reductase member 3	ARK73	AKR7A3	enet	0.203509	69	67	2	African
seq.18182.24.wgt.RDat	seq.18182.24	SL014784	Phosphoenolpyruvate carboxykinase, cytosolic [GTP]	PCKGC	PCK1	enet	0.0891242	24	0	24	African
seq.18193.165.wgt.RDat	seq.18193.165	SL015541	Mortality factor 4-like protein 1	MO4L1	MORF4L1	lasso	0.141729	17	0	17	African
seq.18194.18.wgt.RDat	seq.18194.18	SL020932	Fatty acid-binding protein 9	FABP9	FABP9	blup	0.0851461	474	0	474	African
seq.18195.3.wgt.RDat	seq.18195.3	SL021015	Oral cancer-overexpressed protein 1	ORAV1	LTO1	blup	0.0755847	472	0	472	African
seq.18196.8.wgt.RDat	seq.18196.8	SL004742	Africanmin	Africanmin	AFM	blup	0.0646087	1085	1085	0	African
seq.18203.9.wgt.RDat	seq.18203.9	SL020916	Gamma-crystallin C	CRGC	CRYGC	top1	0.0938881	1	0	1	African
seq.18206.18.wgt.RDat	seq.18206.18	SL020944	Alcohol dehydrogenase 6	ADH6	ADH6	blup	0.0393041	553	553	0	African
seq.18208.3.wgt.RDat	seq.18208.3	SL007052	G2/mitotic-specific cyclin-B2	CCNB2	CCNB2	enet	0.0821906	26	0	26	African
seq.18212.43.wgt.RDat	seq.18212.43	SL005474	Glutathione S-transferase Mu 5	GSTM5-5	GSTM5	top1	0.0406586	1	1	0	African
seq.18215.5.wgt.RDat	seq.18215.5	SL021098	Probable tRNA(His) guanylyltransferase	THG1	THG1L	top1	0.0776029	1	1	0	African
seq.18218.48.wgt.RDat	seq.18218.48	SL010856	CB1 cannabinoid receptor-interacting protein 1	CB032	CNRIP1	lasso	0.209655	6	6	0	African
seq.18233.10.wgt.RDat	seq.18233.10	SL000281	Aspartate aminotransferase, mitochondrial	GOT2	GOT2	top1	0.138916	1	1	0	African
seq.18241.18.wgt.RDat	seq.18241.18	SL020919	Oxygen-dependent coproporphyrinogen-III oxidase, mitochondrial	HEM6	CPOX	enet	0.10437	77	77	0	African
seq.18270.10.wgt.RDat	seq.18270.10	SL006529	Transcription initiation factor TFIID subunit 10	TAF10	TAF10	blup	0.0732351	472	0	472	African
seq.18275.5.wgt.RDat	seq.18275.5	SL014820	Cysteine-rich protein 1	CRIP1	CRIP1	enet	0.116995	32	9	23	African
seq.18280.29.wgt.RDat	seq.18280.29	SL020956	Putative D-tyrosyl-tRNA(Tyr) deacylase 2	DTD2	DTD2	top1	0.0426826	1	1	0	African
seq.18282.1.wgt.RDat	seq.18282.1	SL007316	Guanine nucleotide-binding protein G(I)/G(S)/G(O) subunit gamma-11	GBG11	GNG11	blup	0.0612604	467	0	467	African
seq.18289.16.wgt.RDat	seq.18289.16	SL003190	C-C motif chemokine 15	MIP-5	CCL15	lasso	0.479496	9	9	0	African
seq.18302.204.wgt.RDat	seq.18302.204	SL015242	Protein zwilch homolog	ZWILC	ZWILCH	blup	0.083229	472	0	472	African
seq.18304.19.wgt.RDat	seq.18304.19	SL021083	BRCA2 and CDKN1A-interacting protein	BCCIP	BCCIP	top1	0.0748571	1	0	1	African
seq.18331.3.wgt.RDat	seq.18331.3	SL008583	Glucosylceramidase	GLCM	GBA	lasso	0.0441605	6	6	0	African
seq.18336.31.wgt.RDat	seq.18336.31	SL011813	Cytidine deaminase	CDA	CDA	top1	0.150187	1	0	1	African
seq.18343.10.wgt.RDat	seq.18343.10	SL020975	Peroxisomal 2,4-dienoyl-CoA reductase	DECR2	DECR2	lasso	0.0213632	3	3	0	African
seq.18375.28.wgt.RDat	seq.18375.28	SL005176	Interleukin-36 receptor antagonist protein	IL-1F5	IL36RN	enet	0.0666614	28	0	28	African
seq.18396.10.wgt.RDat	seq.18396.10	SL021344	Amino-terminal enhancer of split	AES	TLE5	top1	0.0563972	1	0	1	African
seq.18397.5.wgt.RDat	seq.18397.5	SL014729	Aldo-keto reductase family 1 member C4	AK1C4	AKR1C4	top1	0.0626739	1	1	0	African
seq.18399.1.wgt.RDat	seq.18399.1	SL021345	A-kinase anchor protein 7 isoforms alpha and beta	AKA7A	AKAP7	enet	0.0697124	22	0	22	African
seq.18449.33.wgt.RDat	seq.18449.33	SL014928	Peptidyl-prolyl cis-trans isomerase G	PPIG	PPIG	enet	0.064715	37	0	37	African
seq.18819.21.wgt.RDat	seq.18819.21	SL008612	Peptidyl-prolyl cis-trans isomerase C	PPIC	PPIC	blup	0.0897994	3108	3108	0	African
seq.18830.1.wgt.RDat	seq.18830.1	SL011968	Intelectin-1	Omentin	ITLN1	lasso	0.158662	15	15	0	African
seq.18831.6.wgt.RDat	seq.18831.6	SL004425	Leucine-rich repeats and immunoglobulin-like domains protein 1	LRIG1	LRIG1	lasso	0.112855	14	14	0	African
seq.18832.65.wgt.RDat	seq.18832.65	SL021544	Serum amyloid A-2 protein	SAA2	SAA2	lasso	0.116583	16	16	0	African
seq.18841.1.wgt.RDat	seq.18841.1	SL008432	Serpin B13	SPB13	SERPINB13	enet	0.0561649	34	34	0	African
seq.18842.24.wgt.RDat	seq.18842.24	SL014870	Ubiquitin-conjugating enzyme E2 D2	UB2D2	UBE2D2	lasso	0.0902884	7	2	5	African
seq.18864.7.wgt.RDat	seq.18864.7	SL006480	Trypsin-3	TRY3	PRSS3	blup	0.047773	3245	3245	0	African
seq.18866.8.wgt.RDat	seq.18866.8	SL021140	Calcineurin subunit B type 2	CANB2	PPP3R2	blup	0.0722175	472	0	472	African
seq.18868.7.wgt.RDat	seq.18868.7	SL004001	Chromobox protein homolog 3	CBX3	CBX3	enet	0.0226398	13	13	0	African
seq.18871.24.wgt.RDat	seq.18871.24	SL020884	Allograft inflammatory factor 1-like	AIF1L	AIF1L	top1	0.0919964	1	1	0	African
seq.18873.8.wgt.RDat	seq.18873.8	SL008523	Carcinoembryonic antigen-related cell adhesion molecule 8	CEAM8	CEACAM8	blup	0.03665	4079	3924	155	African
seq.18875.125.wgt.RDat	seq.18875.125	SL021010	Chondrocalcin	Chondrocalcin	COL2A1	lasso	0.181098	3	3	0	African
seq.18878.15.wgt.RDat	seq.18878.15	SL007024	Gremlin-1	GREM1	GREM1	lasso	0.31262	11	11	0	African
seq.18882.7.wgt.RDat	seq.18882.7	SL021519	Calsyntenin-2	CSTN2	CLSTN2	blup	0.057475	2105	2105	0	African
seq.18895.54.wgt.RDat	seq.18895.54	SL014901	Glutathione S-transferase Mu 4	GSTM4	GSTM4	lasso	0.138392	13	13	0	African
seq.18899.82.wgt.RDat	seq.18899.82	SL021461	Hepatoma-derived growth factor-related protein 3	HDGR3	HDGFL3	enet	0.239315	26	18	8	African
seq.18900.37.wgt.RDat	seq.18900.37	SL000447	GTPase HRas	H-ras (WT)	HRAS	enet	0.0704827	27	0	27	African
seq.18916.25.wgt.RDat	seq.18916.25	SL004707	Inosine triphosphate pyrophosphatase	Inosine triphosphatase	ITPA	enet	0.223487	54	54	0	African
seq.18917.53.wgt.RDat	seq.18917.53	SL005382	Pancreatic alpha-amylase	Pancreatic alpha-amylase	AMY2A	enet	0.0551848	8	8	0	African
seq.18922.27.wgt.RDat	seq.18922.27	SL007199	Macrosialin	CD68	CD68	lasso	0.130425	8	5	3	African
seq.18934.50.wgt.RDat	seq.18934.50	SL004717	Protein-glutamine gamma-glutamyltransferase 2	Tissue transglutaminase	TGM2	blup	0.0254259	663	663	0	African
seq.18938.3.wgt.RDat	seq.18938.3	SL021274	Very low-density lipoprotein receptor	VLDLR	VLDLR	blup	0.0855934	472	0	472	African
seq.18943.4.wgt.RDat	seq.18943.4	SL020290	Prostaglandin reductase 2	PTGR2	PTGR2	lasso	0.0863829	5	0	5	African
seq.19119.10.wgt.RDat	seq.19119.10	SL013775	DNA damage-inducible transcript 3 protein	DDIT3	DDIT3	blup	0.01916	531	531	0	African
seq.19123.6.wgt.RDat	seq.19123.6	SL012723	NF-kappa-B inhibitor delta	IKBD	NFKBID	lasso	0.0983446	7	0	7	African
seq.19129.15.wgt.RDat	seq.19129.15	SL006740	Methenyltetrahydrofolate synthase domain-containing protein	MTHFSD	MTHFSD	blup	0.0369222	926	926	0	African
seq.19130.81.wgt.RDat	seq.19130.81	SL013044	Serpin B8	SPB8	SERPINB8	top1	0.0905977	1	1	0	African
seq.19135.5.wgt.RDat	seq.19135.5	SL009395	7-methylguanosine phosphate-specific 5'-nucleotidase	Cytosolic 5'-nucleotidase III-like protein	NT5C3B	blup	0.0291346	567	567	0	African
seq.19141.22.wgt.RDat	seq.19141.22	SL014824	Death-associated protein 1	DAP1	DAP	enet	0.576242	59	0	59	African
seq.19143.38.wgt.RDat	seq.19143.38	SL013157	NADH-cytochrome b5 reductase 2	NB5R2	CYB5R2	lasso	0.266587	12	12	0	African
seq.19145.4.wgt.RDat	seq.19145.4	SL015073	Melanoregulin	MREG	MREG	lasso	0.274396	13	2	11	African
seq.19158.1.wgt.RDat	seq.19158.1	SL014957	PCNA-associated factor	PAF	PCLAF	lasso	0.215451	4	0	4	African
seq.19166.15.wgt.RDat	seq.19166.15	SL008098	40S ribosomal protein S19	RS19	RPS19	enet	0.0151753	25	21	4	African
seq.19183.164.wgt.RDat	seq.19183.164	SL008622	60S ribosomal protein L12	RL12	RPL12	blup	0.0180926	536	390	146	African
seq.19213.1.wgt.RDat	seq.19213.1	SL012371	Serine protease inhibitor Kazal-type 4	ISK4	SPINK4	blup	0.0639819	2385	2385	0	African
seq.19229.92.wgt.RDat	seq.19229.92	SL015060	Homer protein homolog 1	HOME1	HOMER1	lasso	0.085133	3	0	3	African
seq.19238.12.wgt.RDat	seq.19238.12	SL008477	Glutamine synthetase	GLNA	GLUL	blup	0.0187133	441	441	0	African
seq.19241.31.wgt.RDat	seq.19241.31	SL005353	Retinol-binding protein 5	RBP-III	RBP5	enet	0.0924845	11	11	0	African
seq.19254.125.wgt.RDat	seq.19254.125	SL010923	GMP reductase 1	GMPR1	GMPR	top1	0.147968	1	1	0	African
seq.19272.9.wgt.RDat	seq.19272.9	SL008547	Peflin	PEF1	PEF1	enet	0.410044	60	0	60	African
seq.19273.3.wgt.RDat	seq.19273.3	SL000434	Glutathione reductase, mitochondrial	Glutathione reductase	GSR	lasso	0.428243	6	6	0	African
seq.19277.4.wgt.RDat	seq.19277.4	SL013211	Thiosulfate sulfurtransferase/rhodanese-like domain-containing protein 1	KAT	TSTD1	blup	0.0694975	1498	1498	0	African
seq.19289.29.wgt.RDat	seq.19289.29	SL010986	Uroporphyrinogen decarboxylase	DCUP	UROD	top1	0.0647393	1	1	0	African
seq.19294.26.wgt.RDat	seq.19294.26	SL006766	Cysteine-rich PDZ-binding protein	CRIPT	CRIPT	top1	0.0683362	1	0	1	African
seq.19296.51.wgt.RDat	seq.19296.51	SL008168	Myosin regulatory light chain 2, atrial isoform	MLRA	MYL7	lasso	0.439713	12	0	12	African
seq.19316.2.wgt.RDat	seq.19316.2	SL019358	Iron-sulfur cluster co-chaperone protein HscB, mitochondrial	HSC20	HSCB	blup	0.0765813	472	0	472	African
seq.19317.114.wgt.RDat	seq.19317.114	SL000549	Prostatic acid phosphatase	Prostatic acid phosphatase	ACP3	enet	0.019553	28	28	0	African
seq.19333.4.wgt.RDat	seq.19333.4	SL002756	Heterogeneous nuclear ribonucleoprotein K	hnRNP K	HNRNPK	lasso	0.0197318	6	6	0	African
seq.19356.20.wgt.RDat	seq.19356.20	SL020218	TOM1-like protein 2	TM1L2	TOM1L2	enet	0.0850565	26	5	21	African
seq.19361.78.wgt.RDat	seq.19361.78	SL006992	Matrilin-3	MATN3	MATN3	lasso	0.271703	6	6	0	African
seq.19366.8.wgt.RDat	seq.19366.8	SL015041	Peroxisome assembly protein 26	PEX26	PEX26	top1	0.0163081	1	1	0	African
seq.19370.30.wgt.RDat	seq.19370.30	SL018828	Heparan sulfate glucosamine 3-O-sulfotransferase 4	HS3S4	HS3ST4	top1	0.0396826	1	1	0	African
seq.19372.7.wgt.RDat	seq.19372.7	SL021669	MAM domain-containing glycosylphosphatidylinositol anchor protein 2	MDGA2	MDGA2	enet	0.0822923	87	85	2	African
seq.19377.14.wgt.RDat	seq.19377.14	SL012399	Noelin-2	NOE2	OLFM2	lasso	0.288275	7	7	0	African
seq.19392.6.wgt.RDat	seq.19392.6	SL008871	N(G),N(G)-dimethylarginine dimethylaminohydrolase 1	DDAH1	DDAH1	top1	0.0672207	1	0	1	African
seq.19437.61.wgt.RDat	seq.19437.61	SL021823	Isoform L-VEGF165	L-VEGF165	VEGFA	lasso	0.0507785	4	4	0	African
seq.19488.1.wgt.RDat	seq.19488.1	SL007980	Programmed cell death protein 6	PDCD6	PDCD6	top1	0.0151865	1	1	0	African
seq.19492.5.wgt.RDat	seq.19492.5	SL021007	Kidney-associated antigen 1	KAAG1	KAAG1	lasso	0.128449	9	0	9	African
seq.19496.1.wgt.RDat	seq.19496.1	SL008297	N-acetylneuraminate lyase	NPL	NPL	blup	0.0359359	560	560	0	African
seq.19556.12.wgt.RDat	seq.19556.12	SL004554	Complement receptor type 1	Complement receptor type 1	CR1	enet	0.14539	95	86	9	African
seq.19557.3.wgt.RDat	seq.19557.3	SL021540	Beta-klotho	KLOTB	KLB	enet	0.12246	20	20	0	African
seq.19558.10.wgt.RDat	seq.19558.10	SL007029	Low-density lipoprotein receptor-related protein 4	LRP4	LRP4	enet	0.0617262	34	27	7	African
seq.19561.216.wgt.RDat	seq.19561.216	SL009025	Plexin-D1	PLXD1	PLXND1	lasso	0.153469	9	0	9	African
seq.19581.15.wgt.RDat	seq.19581.15	SL004676	Insulin-like growth factor-binding protein 5	IGFBP-5	IGFBP5	enet	0.0318321	25	25	0	African
seq.19590.46.wgt.RDat	seq.19590.46	SL004484	Pulmonary surfactant-associated protein D	SP-D	SFTPD	lasso	0.273981	7	6	1	African
seq.19614.8.wgt.RDat	seq.19614.8	SL003164	Transcobalamin-1	Holo-TC I	TCN1	enet	0.161795	58	58	0	African
seq.19617.5.wgt.RDat	seq.19617.5	SL005407	Prostaglandin reductase 1	LTB4DH	PTGR1	top1	0.17921	1	1	0	African
seq.19631.13.wgt.RDat	seq.19631.13	SL014330	Kininostatin	Kininostatin	KNG1	top1	0.0968513	1	0	1	African
seq.19743.12.wgt.RDat	seq.19743.12	SL018234	V-set and transmembrane domain-containing protein 1	VSTM1	VSTM1	enet	0.106188	41	27	14	African
seq.19755.38.wgt.RDat	seq.19755.38	SL018351	ATPase inhibitor, mitochondrial	ATIF1	ATP5IF1	top1	0.0419973	1	1	0	African
seq.19768.13.wgt.RDat	seq.19768.13	SL000395	Cystatin B	Cystatin B	CSTB	lasso	0.0868993	6	6	0	African
seq.19787.14.wgt.RDat	seq.19787.14	SL004873	Proto-oncogene tyrosine-protein kinase MER	MER	MERTK	blup	0.0809642	1275	1275	0	African
seq.19823.75.wgt.RDat	seq.19823.75	SL021473	NAD-dependent protein deacetylase sirtuin-1	SIR1	SIRT1	top1	0.0870452	1	0	1	African
seq.20064.24.wgt.RDat	seq.20064.24	SL010350	Fibronectin-1 Fragment 2	FN1.2	FN1	lasso	0.055642	4	4	0	African
seq.20079.6.wgt.RDat	seq.20079.6	SL021781	Phosphoenolpyruvate carboxykinase [GTP], mitochondrial	PCKGM	PCK2	top1	0.138213	1	0	1	African
seq.20087.3.wgt.RDat	seq.20087.3	SL008697	15 kDa selenoprotein	selenoprotein15	SELENOF	blup	0.0998725	1127	1127	0	African
seq.20120.101.wgt.RDat	seq.20120.101	SL025790	Amphoterin-induced protein 1:Extracellular domain	AMGO1:ECD	AMIGO1	top1	0.12106	1	1	0	African
seq.20134.27.wgt.RDat	seq.20134.27	SL018780	Macrophage receptor MARCO	MARCO	MARCO	enet	0.0323722	26	26	0	African
seq.20161.41.wgt.RDat	seq.20161.41	SL018262	Neural cell adhesion molecule 1	NCAM1	NCAM1	blup	0.0464309	1529	1529	0	African
seq.20203.45.wgt.RDat	seq.20203.45	SL000311	Complement C1s subcomponent	C1s	C1S	top1	0.229139	1	1	0	African
seq.20205.55.wgt.RDat	seq.20205.55	SL013847	Dual specificity tyrosine-phosphorylation-regulated kinase 2	DYRK2	DYRK2	top1	0.0427801	1	1	0	African
seq.20225.119.wgt.RDat	seq.20225.119	SL013781	Signal transducer and activator of transcription 5A	STA5A	STAT5A	enet	0.0648435	20	0	20	African
seq.20241.9.wgt.RDat	seq.20241.9	SL006956	Synaptosomal-associated protein 23	SNP23	SNAP23	enet	0.0774635	18	0	18	African
seq.20376.64.wgt.RDat	seq.20376.64	SL022244	Putative deoxyribonuclease TATDN1	TATD1	TATDN1	blup	0.0225999	1892	1892	0	African
seq.20393.10.wgt.RDat	seq.20393.10	SL022160	Retinal cone rhodopsin-sensitive cGMP 3',5'-cyclic phosphodiesterase subunit gamma	CNCG	PDE6H	top1	0.341607	1	0	1	African
seq.20398.60.wgt.RDat	seq.20398.60	SL022180	Ribonuclease P protein subunit p20	POP7	POP7	top1	0.0418427	1	1	0	African
seq.20411.52.wgt.RDat	seq.20411.52	SL022274	Tetratricopeptide repeat protein 33	TTC33	TTC33	top1	0.0604684	1	0	1	African
seq.20436.93.wgt.RDat	seq.20436.93	SL022264	Tubulin polyglutamylase complex subunit 2	TPGS2	TPGS2	top1	0.0695619	1	0	1	African
seq.20442.12.wgt.RDat	seq.20442.12	SL020201	Calcipressin-3	RCAN3	RCAN3	enet	0.207292	25	0	25	African
seq.20444.12.wgt.RDat	seq.20444.12	SL022265	Tubulin polymerization-promoting protein family member 3	TPPP3	TPPP3	top1	0.0708496	1	1	0	African
seq.20514.8.wgt.RDat	seq.20514.8	SL025802	BMP and activin membrane-bound inhibitor homolog:Extracellular domain	BAMBI:ECD	BAMBI	lasso	0.260632	7	0	7	African
seq.20516.11.wgt.RDat	seq.20516.11	SL015287	Sodium channel subunit beta-3	SCN3B	SCN3B	lasso	0.122627	4	4	0	African
seq.20526.3.wgt.RDat	seq.20526.3	SL018354	Retinoic acid early transcript 1L protein	RET1L	RAET1L	lasso	0.174919	6	6	0	African
seq.20527.47.wgt.RDat	seq.20527.47	SL019517	Semaphorin-5B	SEM5B	SEMA5B	enet	0.134504	47	47	0	African
seq.20530.2.wgt.RDat	seq.20530.2	SL021501	Semaphorin-6D	SEM6D	SEMA6D	lasso	0.177565	10	10	0	African
seq.20531.5.wgt.RDat	seq.20531.5	SL021299	SLAM family member 9	SLAF9	SLAMF9	top1	0.125916	1	0	1	African
seq.20533.39.wgt.RDat	seq.20533.39	SL021088	Interleukin-35	IL-35	IL12A|EBI3	top1	0.568109	1	1	0	African
seq.20538.71.wgt.RDat	seq.20538.71	SL025984	Sialic acid-binding Ig-like lectin 11:Extracellular domain, Isoform 1	SIG11:ECD	SIGLEC11	enet	0.541691	224	197	27	African
seq.20539.4.wgt.RDat	seq.20539.4	SL004528	Neutrophil defensin 3	HNP-3	DEFA3	enet	0.347033	54	54	0	African
seq.20540.65.wgt.RDat	seq.20540.65	SL017416	Semaphorin-4G	SEM4G	SEMA4G	lasso	0.0644605	8	0	8	African
seq.20542.47.wgt.RDat	seq.20542.47	SL007189	Calcitonin receptor	CALCR	CALCR	top1	0.0637471	1	0	1	African
seq.20549.1.wgt.RDat	seq.20549.1	SL021683	Izumo sperm-egg fusion protein 4	IZUM4	IZUMO4	enet	0.306701	28	0	28	African
seq.20561.15.wgt.RDat	seq.20561.15	SL020683	Contactin-6	CNTN6	CNTN6	enet	0.228297	69	69	0	African
seq.20562.78.wgt.RDat	seq.20562.78	SL018479	Killer cell lectin-like receptor subfamily B member 1	KLRB1	KLRB1	lasso	0.229974	13	0	13	African
seq.20568.3.wgt.RDat	seq.20568.3	SL006567	FRAS1-related extracellular matrix protein 1	FREM1	FREM1	lasso	0.27309	7	7	0	African
seq.20570.18.wgt.RDat	seq.20570.18	SL018234	V-set and transmembrane domain-containing protein 1	VSTM1	VSTM1	enet	0.545445	36	36	0	African
seq.20578.10.wgt.RDat	seq.20578.10	SL021149	Latrophilin-3	LPHN3	ADGRL3	lasso	0.121811	4	0	4	African
seq.20584.4.wgt.RDat	seq.20584.4	SL025941	Nectin-1, isoform gamma:Extracellular domain	nectin-1 gamma:ECD	NECTIN1	enet	0.140507	49	22	27	African
seq.20586.18.wgt.RDat	seq.20586.18	SL012856	Contactin-3	CNTN3	CNTN3	blup	0.0410146	458	458	0	African
seq.20591.48.wgt.RDat	seq.20591.48	SL022383	Gliomedin	GLDN	GLDN	enet	0.152001	30	30	0	African
seq.20592.8.wgt.RDat	seq.20592.8	SL008765	Latexin	LXN	LXN	lasso	0.111342	6	0	6	African
seq.20922.4.wgt.RDat	seq.20922.4	SL022162	Profilin-4	PROF4	PFN4	enet	0.0346643	15	15	0	African
seq.20936.8.wgt.RDat	seq.20936.8	SL022245	Putative deoxyribonuclease TATDN3	TATD3	TATDN3	enet	0.0815559	22	22	0	African
seq.20952.15.wgt.RDat	seq.20952.15	SL022023	Ethylmalonyl-CoA decarboxylase	ECHD1	ECHDC1	lasso	0.0268604	8	8	0	African
seq.20959.12.wgt.RDat	seq.20959.12	SL022019	Dual specificity protein phosphatase 18	DUS18	DUSP18	lasso	0.182395	3	1	2	African
seq.20964.13.wgt.RDat	seq.20964.13	SL022213	40S ribosomal protein S14	RS14	RPS14	top1	0.0597341	1	0	1	African
seq.20965.18.wgt.RDat	seq.20965.18	SL022100	Microtubule-associated proteins 1A/1B light chain 3 beta 2	MP3B2	MAP1LC3B2	lasso	0.130005	5	0	5	African
seq.20987.21.wgt.RDat	seq.20987.21	SL022227	Homeobox protein SIX6	SIX6	SIX6	enet	0.215283	12	0	12	African
seq.21108.5.wgt.RDat	seq.21108.5	SL011288	Uncharacterized metallophosphoesterase CSTP1	CSTP1	CPPED1	enet	0.567781	59	54	5	African
seq.21115.48.wgt.RDat	seq.21115.48	SL021961	Pre-miRNA 5'-monophosphate methyltransferase	BN3D2	BCDIN3D	enet	0.300619	44	0	44	African
seq.21130.82.wgt.RDat	seq.21130.82	SL022077	Inositol-tetrakisphosphate 1-kinase	ITPK1	ITPK1	enet	0.689185	62	0	62	African
seq.21134.9.wgt.RDat	seq.21134.9	SL021993	CREB/ATF bZIP transcription factor	ZHANG	CREBZF	lasso	0.0757386	5	0	5	African
seq.21147.9.wgt.RDat	seq.21147.9	SL015829	Fructosamine-3-kinase	Fructosamine-3-kinase	FN3K	lasso	0.146121	8	8	0	African
seq.21181.10.wgt.RDat	seq.21181.10	SL022090	LRP2-binding protein	LR2BP	LRP2BP	top1	0.0445928	1	1	0	African
seq.21182.8.wgt.RDat	seq.21182.8	SL022269	tRNA-splicing endonuclease subunit Sen15	SEN15	TSEN15	top1	0.0710929	1	0	1	African
seq.21196.29.wgt.RDat	seq.21196.29	SL018935	SAM domain-containing protein SAMSN-1	SAMN1	SAMSN1	lasso	0.0315125	5	5	0	African
seq.21207.1.wgt.RDat	seq.21207.1	SL010900	Bifunctional coenzyme A synthase	COASY	COASY	top1	0.0700975	1	0	1	African
seq.21208.163.wgt.RDat	seq.21208.163	SL021168	CCAAT/enhancer-binding protein epsilon	CEBPE	CEBPE	lasso	0.156183	3	1	2	African
seq.21220.11.wgt.RDat	seq.21220.11	SL011322	GTP-binding protein SAR1b	SAR1B	SAR1B	lasso	0.449557	4	0	4	African
seq.21227.18.wgt.RDat	seq.21227.18	SL000576	SULT 1A1*2	SULT 1A1*2	SULT1A1	enet	0.166381	49	49	0	African
seq.21234.7.wgt.RDat	seq.21234.7	SL005743	Ankyrin repeat and SOCS box protein 13	ASB-13	ASB13	lasso	0.0851672	6	0	6	African
seq.21236.12.wgt.RDat	seq.21236.12	SL008295	Transmembrane emp24 domain-containing protein 9	TMED9	TMED9	top1	0.0989553	1	0	1	African
seq.21237.24.wgt.RDat	seq.21237.24	SL021091	Protein-arginine deiminase type-4	PADI4	PADI4	enet	0.0878713	34	34	0	African
seq.21290.66.wgt.RDat	seq.21290.66	SL022071	Checkpoint protein HUS1	HUS1	HUS1	top1	0.0840675	1	0	1	African
seq.21306.7.wgt.RDat	seq.21306.7	SL022061	HAUS augmin-like complex subunit 1	HAUS1	HAUS1	top1	0.140783	1	0	1	African
seq.21317.25.wgt.RDat	seq.21317.25	SL022141	NF-kappa-B inhibitor-interacting Ras-like protein 1	KBRS1	NKIRAS1	enet	0.104823	16	0	16	African
seq.21322.60.wgt.RDat	seq.21322.60	SL022057	Transcription initiation factor IIE subunit beta	T2EB	GTF2E2	top1	0.191956	1	0	1	African
seq.21331.19.wgt.RDat	seq.21331.19	SL021963	B-cell CLL/lymphoma 7 protein family member A	BCL7A	BCL7A	blup	0.0473979	719	719	0	African
seq.21345.93.wgt.RDat	seq.21345.93	SL022202	Retinol dehydrogenase 12	RDH12	RDH12	blup	0.102955	1852	1077	775	African
seq.21346.71.wgt.RDat	seq.21346.71	SL022008	Dihydroorotate dehydrogenase (quinone), mitochondrial	PYRD	DHODH	top1	0.0626009	1	0	1	African
seq.21380.77.wgt.RDat	seq.21380.77	SL022195	Queuine tRNA-ribosyltransferase	TGT	QTRT1	enet	0.0173071	7	7	0	African
seq.21384.2.wgt.RDat	seq.21384.2	SL005888	Alpha-L-fucoside fucohydrolase	Alpha-L-fucosidase I	FUCA1	enet	0.336432	37	0	37	African
seq.21389.32.wgt.RDat	seq.21389.32	SL007396	Serine/threonine-protein kinase 3	STK3	STK3	top1	0.0839443	1	0	1	African
seq.21395.23.wgt.RDat	seq.21395.23	SL012360	Protocadherin-17	PCD17	PCDH17	lasso	0.0947444	6	0	6	African
seq.21397.21.wgt.RDat	seq.21397.21	SL022545	Protogenin	PRTG	PRTG	enet	0.0813504	20	20	0	African
seq.21433.3.wgt.RDat	seq.21433.3	SL014882	Butyrophilin subfamily 3 member A2	BT3A2	BTN3A2	enet	0.173185	16	16	0	African
seq.21435.143.wgt.RDat	seq.21435.143	SL014879	Serine/threonine-protein kinase SRPK2	SRPK2	SRPK2	enet	0.158338	33	0	33	African
seq.21437.77.wgt.RDat	seq.21437.77	SL013745	Methylated-DNA--protein-cysteine methyltransferase	MGMT	MGMT	lasso	0.0371138	9	9	0	African
seq.21438.45.wgt.RDat	seq.21438.45	SL022543	Tripartite motif-containing protein 5	TRIM5	TRIM5	lasso	0.433741	4	0	4	African
seq.21452.3.wgt.RDat	seq.21452.3	SL011156	Dynamin-1-like protein	DNM1L	DNM1L	lasso	0.0549147	19	0	19	African
seq.21478.20.wgt.RDat	seq.21478.20	SL004098	SMAD5	SMAD5	SMAD5	enet	0.0158314	11	11	0	African
seq.21491.7.wgt.RDat	seq.21491.7	SL004426	Vascular adhesion protein-1	VAP-1	AOC3	lasso	0.149667	8	8	0	African
seq.21492.19.wgt.RDat	seq.21492.19	SL012507	Clusterin-like protein 1	CLUL1	CLUL1	enet	0.0593678	25	25	0	African
seq.21495.134.wgt.RDat	seq.21495.134	SL022484	Prosaposin receptor GPR37	GPR37	GPR37	enet	0.191526	59	59	0	African
seq.21497.32.wgt.RDat	seq.21497.32	SL008337	Hypoxia up-regulated protein 1	HYOU1	HYOU1	lasso	0.124843	5	0	5	African
seq.21498.3.wgt.RDat	seq.21498.3	SL008882	Alpha-aminoadipic semialdehyde dehydrogenase	AL7A1	ALDH7A1	lasso	0.276855	13	0	13	African
seq.21508.7.wgt.RDat	seq.21508.7	SL022499	Alpha-N-acetylneuraminide alpha-2,8-sialyltransferase	SIA8A	ST8SIA1	top1	0.254562	1	0	1	African
seq.21533.51.wgt.RDat	seq.21533.51	SL014775	Lymphocyte-specific protein 1	LSP1	LSP1	enet	0.109267	24	24	0	African
seq.21537.33.wgt.RDat	seq.21537.33	SL022502	Selenocysteine lyase	SCLY	SCLY	enet	0.12424	33	33	0	African
seq.21545.51.wgt.RDat	seq.21545.51	SL022124	Musculoskeletal embryonic nuclear protein 1	MSTN1	MUSTN1	top1	0.243075	1	1	0	African
seq.21546.20.wgt.RDat	seq.21546.20	SL022492	Adhesion G-protein coupled receptor D1	AGRD1	ADGRD1	lasso	0.235749	7	7	0	African
seq.21548.20.wgt.RDat	seq.21548.20	SL014786	Gamma-glutamyltransferase 5	GGT5	GGT5	lasso	0.188839	14	13	1	African
seq.21562.3.wgt.RDat	seq.21562.3	SL012401	Secretoglobin family 1D member 1	SG1D1	SCGB1D1	blup	0.0874782	433	0	433	African
seq.21569.49.wgt.RDat	seq.21569.49	SL013166	Serine/threonine kinase 10	STK10	STK10	top1	0.289978	1	0	1	African
seq.21645.6.wgt.RDat	seq.21645.6	SL022232	Smad nuclear-interacting protein 1	SNIP1	SNIP1	enet	0.202579	27	0	27	African
seq.21649.12.wgt.RDat	seq.21649.12	SL022239	Syntaxin-17	STX17	STX17	top1	0.329674	1	0	1	African
seq.21651.9.wgt.RDat	seq.21651.9	SL022276	Thioredoxin-like protein 4A	TXN4A	TXNL4A	enet	0.520254	37	0	37	African
seq.21655.18.wgt.RDat	seq.21655.18	SL022044	LisH domain-containing protein FOPNL	FOPNL	CEP20	top1	0.168657	1	0	1	African
seq.21660.4.wgt.RDat	seq.21660.4	SL011322	GTP-binding protein SAR1b	SAR1B	SAR1B	top1	0.314453	1	0	1	African
seq.21662.121.wgt.RDat	seq.21662.121	SL013570	Dual specificity tyrosine-phosphorylation-regulated kinase 3	DYRK3	DYRK3	enet	0.0128771	13	13	0	African
seq.21676.17.wgt.RDat	seq.21676.17	SL002790	PAI-2	PAI-2	SERPINB2	enet	0.130106	41	39	2	African
seq.21679.16.wgt.RDat	seq.21679.16	SL007676	Cadherin-20	CAD20	CDH20	enet	0.260004	21	0	21	African
seq.21681.10.wgt.RDat	seq.21681.10	SL003684	ADAM 28	ADAM 28	ADAM28	top1	0.0330253	1	1	0	African
seq.21685.29.wgt.RDat	seq.21685.29	SL003344	DCC	DCC	DCC	top1	0.0399125	1	1	0	African
seq.21688.50.wgt.RDat	seq.21688.50	SL004510	Very Late Antigen-4	VLA-4	ITGA4|ITGB1	lasso	0.522455	8	8	0	African
seq.21696.80.wgt.RDat	seq.21696.80	SL022657	Leucine-rich repeat and fibronectin type-III domain-containing protein 4	LRFN4	LRFN4	enet	0.0624177	12	12	0	African
seq.21704.8.wgt.RDat	seq.21704.8	SL017512	Protocadherin-12	PCD12	PCDH12	top1	0.450238	1	0	1	African
seq.21706.29.wgt.RDat	seq.21706.29	SL012376	Leukocyte immunoglobulin-like receptor subfamily A member 1	LIRA1	LILRA1	lasso	0.530888	23	23	0	African
seq.21708.149.wgt.RDat	seq.21708.149	SL014852	IgG receptor FcRn large subunit p51	FCGRN	FCGRT	top1	0.170191	1	1	0	African
seq.21713.11.wgt.RDat	seq.21713.11	SL012470	Reelin	RELN	RELN	blup	0.0630959	2201	2105	96	African
seq.21722.21.wgt.RDat	seq.21722.21	SL015072	Polypeptide N-acetylgalactosaminyltransferase 4	GALT4	GALNT4	enet	0.272382	51	51	0	African
seq.21732.78.wgt.RDat	seq.21732.78	SL022665	Ubiquitin-conjugating enzyme E2 Q1	UB2Q1	UBE2Q1	top1	0.163736	1	0	1	African
seq.21736.60.wgt.RDat	seq.21736.60	SL022645	Heparan sulfate 2-O-sulfotransferase 1	HS2ST	HS2ST1	enet	0.164137	53	0	53	African
seq.21737.20.wgt.RDat	seq.21737.20	SL022661	Beta-galactoside alpha-2,6-sialyltransferase 2	SIAT2	ST6GAL2	enet	0.150986	35	35	0	African
seq.21756.5.wgt.RDat	seq.21756.5	SL022696	UBE2N/UBE2V2 Complex	UBE2N/UBE2V2 Complex	UBE2N|UBE2V2	enet	0.0247208	34	34	0	African
seq.21766.50.wgt.RDat	seq.21766.50	SL008569	N-sulphoglucosamine sulphohydrolase	SPHM	SGSH	enet	0.0863912	42	42	0	African
seq.21767.129.wgt.RDat	seq.21767.129	SL022643	Polypeptide N-acetylgalactosaminyltransferase 14	GLT14	GALNT14	lasso	0.192776	7	7	0	African
seq.21770.18.wgt.RDat	seq.21770.18	SL022629	Galactosylgalactosylxylosylprotein 3-beta-glucuronosyltransferase 1	B3GA1	B3GAT1	lasso	0.0212281	7	7	0	African
seq.21771.47.wgt.RDat	seq.21771.47	SL022690	Beta-1,4-mannosyl-glycoprotein 4-beta-N-acetylglucosaminyltransferase	MGAT3	MGAT3	lasso	0.143233	5	0	5	African
seq.21781.9.wgt.RDat	seq.21781.9	SL008741	Aspartoacylase-2	ACY3	ACY3	enet	0.0568194	25	25	0	African
seq.21797.4.wgt.RDat	seq.21797.4	SL001907	HLA-C	HLA-C	HLA-C	enet	0.738653	179	175	4	African
seq.21799.15.wgt.RDat	seq.21799.15	SL022065	Homer protein homolog 3	HOME3	HOMER3	blup	0.0533505	435	0	435	African
seq.21804.15.wgt.RDat	seq.21804.15	SL022083	Putative KHDC1-like protein	KHDCL	KHDC1L	enet	0.0553801	18	0	18	African
seq.2182.54.wgt.RDat	seq.2182.54	SL000318	Complement C4b	C4b	C4A|C4B	blup	0.0840681	3368	3368	0	African
seq.21823.5.wgt.RDat	seq.21823.5	SL022184	Protein phosphatase 1G	PPM1G	PPM1G	top1	0.125215	1	0	1	African
seq.21848.18.wgt.RDat	seq.21848.18	SL013182	Ubiquitin-conjugating enzyme E2 R2	UB2R2	UBE2R2	blup	0.056468	440	0	440	African
seq.21887.2.wgt.RDat	seq.21887.2	SL012665	Cerebellin-2	CBLN2	CBLN2	enet	0.312537	165	81	84	African
seq.21891.31.wgt.RDat	seq.21891.31	SL022635	Fibulin-7	FBLN7	FBLN7	enet	0.137087	44	44	0	African
seq.2190.55.wgt.RDat	seq.2190.55	SL002662	Coagulation Factor XI	Coagulation Factor XI	F11	enet	0.116245	66	58	8	African
seq.21915.2.wgt.RDat	seq.21915.2	SL022654	OTU domain-containing protein 3	OTUD3	OTUD3	enet	0.0148449	25	25	0	African
seq.21916.82.wgt.RDat	seq.21916.82	SL022634	Ubiquitin thioesterase otulin	OTUL	OTULIN	top1	0.16578	1	0	1	African
seq.21933.7.wgt.RDat	seq.21933.7	SL011190	Ubiquitin-like modifier-activating enzyme 7	UBA7	UBA7	top1	0.0325588	1	1	0	African
seq.21940.12.wgt.RDat	seq.21940.12	SL012354	Protein Wnt-10b	WN10B	WNT10B	lasso	0.321299	17	0	17	African
seq.21967.20.wgt.RDat	seq.21967.20	SL019336	Corticosteroid 11-beta-dehydrogenase isozyme 1	DHI1	HSD11B1	enet	0.0196074	12	12	0	African
seq.22003.4.wgt.RDat	seq.22003.4	SL013608	Paraoxonase 2	Paraoxonase-2	PON2	top1	0.234621	1	0	1	African
seq.22010.36.wgt.RDat	seq.22010.36	SL022185	Interferon-inducible double-stranded RNA-dependent protein kinase activator A	PRKRA	PRKRA	lasso	0.534625	4	0	4	African
seq.22013.6.wgt.RDat	seq.22013.6	SL014823	Ras association domain-containing protein 2	RASF2	RASSF2	top1	0.03628	1	1	0	African
seq.22055.31.wgt.RDat	seq.22055.31	SL005470	Forkhead box protein O1A	FOXO1A	FOXO1	enet	0.344792	14	0	14	African
seq.22068.5.wgt.RDat	seq.22068.5	SL014953	Serine/threonine-protein phosphatase 2A 56 kDa regulatory subunit delta isoform	2A5D	PPP2R5D	lasso	0.255269	7	0	7	African
seq.22088.3.wgt.RDat	seq.22088.3	SL022962	Protein BTG1	BTG1	BTG1	enet	0.0690118	17	0	17	African
seq.22099.1.wgt.RDat	seq.22099.1	SL022918	Uncharacterized protein C4orf36	CD036	C4orf36	blup	0.0177265	2665	2593	72	African
seq.22115.2.wgt.RDat	seq.22115.2	SL022880	cAMP-responsive element-binding protein-like 2	CRBL2	CREBL2	top1	0.0413008	1	1	0	African
seq.22142.4.wgt.RDat	seq.22142.4	SL022821	Putative protein N-methyltransferase FAM86B1	F86B1	FAM86B1	enet	0.197146	8	0	8	African
seq.22154.37.wgt.RDat	seq.22154.37	SL022810	GATA zinc finger domain-containing protein 1	GATD1	GATAD1	lasso	0.131148	12	0	12	African
seq.22155.44.wgt.RDat	seq.22155.44	SL022897	Gem-associated protein 7	GEMI7	GEMIN7	blup	0.0668839	537	0	537	African
seq.22405.61.wgt.RDat	seq.22405.61	SL021781	Phosphoenolpyruvate carboxykinase [GTP], mitochondrial	PCKGM	PCK2	top1	0.048046	1	1	0	African
seq.22467.94.wgt.RDat	seq.22467.94	SL012875	HERV-H LTR-associating protein 3	HHLA3	HHLA3	lasso	0.113666	5	0	5	African
seq.22481.15.wgt.RDat	seq.22481.15	SL022787	IQ domain-containing protein D	IQCD	IQCD	enet	0.0362239	7	7	0	African
seq.22483.109.wgt.RDat	seq.22483.109	SL022806	Keratin, type II cytoskeletal 71	K2C71	KRT71	top1	0.127782	1	0	1	African
seq.22484.17.wgt.RDat	seq.22484.17	SL021863	Casein kinase I isoform alpha-like	KC1AL	CSNK1A1L	top1	0.0748033	1	0	1	African
seq.22518.54.wgt.RDat	seq.22518.54	SL022826	Kinetochore-associated protein NSL1 homolog	NSL1	NSL1	enet	0.075063	36	0	36	African
seq.22544.10.wgt.RDat	seq.22544.10	SL022961	DNA repair protein RAD51 homolog 3	RA51C	RAD51C	top1	0.070404	1	0	1	African
seq.22568.7.wgt.RDat	seq.22568.7	SL009055	Desmoglein-4	DSG4	DSG4	lasso	0.274342	12	0	12	African
seq.22569.55.wgt.RDat	seq.22569.55	SL005928	TGF-beta receptor type-1	TGFR-1	TGFBR1	enet	0.224354	18	10	8	African
seq.22576.1.wgt.RDat	seq.22576.1	SL005157	CD209 antigen	DC-SIGN	CD209	lasso	0.174925	13	0	13	African
seq.22576.2.wgt.RDat	seq.22576.2	SL005157	CD209 antigen	DC-SIGN	CD209	lasso	0.0824588	8	0	8	African
seq.22577.24.wgt.RDat	seq.22577.24	SL014292	Sialic acid-binding Ig-like lectin 14	SIG14	SIGLEC14	enet	0.297074	97	95	2	African
seq.22583.47.wgt.RDat	seq.22583.47	SL005228	NKG2D ligand 2	ULBP-2	ULBP2	blup	0.108489	878	0	878	African
seq.22586.24.wgt.RDat	seq.22586.24	SL008519	Butyrophilin subfamily 2 member A2	BT2A2	BTN2A2	enet	0.231249	19	16	3	African
seq.22587.37.wgt.RDat	seq.22587.37	SL022633	Ephrin type-A receptor 6	EPHA6	EPHA6	blup	0.048929	3977	3787	190	African
seq.2278.61.wgt.RDat	seq.2278.61	SL000592	Metalloproteinase inhibitor 2	TIMP-2	TIMP2	top1	0.0438212	1	1	0	African
seq.22782.80.wgt.RDat	seq.22782.80	SL007675	Kinetochore protein Spc25	SPC25	SPC25	lasso	0.529545	2	0	2	African
seq.22786.57.wgt.RDat	seq.22786.57	SL022890	Spermatogenesis-associated protein 46	SPT46	SPATA46	enet	0.591962	33	0	33	African
seq.22797.20.wgt.RDat	seq.22797.20	SL022829	Transcription initiation factor TFIID subunit 12	TAF12	TAF12	enet	0.454608	13	0	13	African
seq.22815.4.wgt.RDat	seq.22815.4	SL022861	Tripartite motif-containing protein 40	TRI40	TRIM40	top1	0.0881597	1	1	0	African
seq.22821.50.wgt.RDat	seq.22821.50	SL004997	Uracil-DNA glycosylase	UNG	UNG	lasso	0.369902	15	0	15	African
seq.22834.21.wgt.RDat	seq.22834.21	SL022847	Probable palmitoyltransferase ZDHHC4	ZDHC4	ZDHHC4	top1	0.0678898	1	0	1	African
seq.22950.6.wgt.RDat	seq.22950.6	SL006193	Butyrophilin subfamily 3 member A3	BT3A3	BTN3A3	enet	0.29875	70	62	8	African
seq.22960.8.wgt.RDat	seq.22960.8	SL010460	Low affinity immunoglobulin gamma Fc region receptor II-b	FCG2B	FCGR2B	lasso	0.232317	16	16	0	African
seq.22961.7.wgt.RDat	seq.22961.7	SL010462	Ficolin-1	FCN1	FCN1	top1	0.0529248	1	1	0	African
seq.23018.4.wgt.RDat	seq.23018.4	SL012438	Lithostathine-1-beta	REG1B	REG1B	enet	0.0776098	11	11	0	African
seq.23028.49.wgt.RDat	seq.23028.49	SL015225	Syntenin-2	SDCB2	SDCBP2	enet	0.0783519	41	41	0	African
seq.23029.3.wgt.RDat	seq.23029.3	SL020960	Endophilin-A3	SH3G3	SH3GL3	enet	0.190811	95	0	95	African
seq.23030.4.wgt.RDat	seq.23030.4	SL005216	Sialic acid-binding Ig-like lectin 5	Siglec-5	SIGLEC5	enet	0.325604	114	114	0	African
seq.23031.6.wgt.RDat	seq.23031.6	SL006629	NAD-dependent protein deacetylase sirtuin-2	SIRT2	SIRT2	top1	0.0642483	1	0	1	African
seq.23034.13.wgt.RDat	seq.23034.13	SL014089	VPS10 domain-containing receptor SorCS3	SORC3	SORCS3	enet	0.0149217	11	11	0	African
seq.23038.63.wgt.RDat	seq.23038.63	SL008959	Netrin receptor UNC5B	UNC5B	UNC5B	enet	0.0161726	13	13	0	African
seq.23153.14.wgt.RDat	seq.23153.14	SL003705	BIK	BIK	BIK	enet	0.0351987	18	18	0	African
seq.23161.3.wgt.RDat	seq.23161.3	SL022557	BTB/POZ domain-containing protein KCTD6	KCTD6	KCTD6	enet	0.19727	28	0	28	African
seq.23181.2.wgt.RDat	seq.23181.2	SL022652	Leukocyte tyrosine kinase receptor	LTK	LTK	top1	0.0937302	1	1	0	African
seq.23213.21.wgt.RDat	seq.23213.21	SL022837	Uncharacterized protein C11orf70	CK070	CFAP300	top1	0.0312914	1	1	0	African
seq.23245.5.wgt.RDat	seq.23245.5	SL018875	Speriolin-like protein	SPC1L	SPATC1L	enet	0.207277	48	0	48	African
seq.23257.14.wgt.RDat	seq.23257.14	SL011323	COMM domain-containing protein 10	COMDA	COMMD10	top1	0.285866	1	1	0	African
seq.23263.9.wgt.RDat	seq.23263.9	SL020958	BTB/POZ domain-containing protein KCTD15	KCD15	KCTD15	lasso	0.0481869	2	0	2	African
seq.23269.40.wgt.RDat	seq.23269.40	SL023542	CKLF-like MARVEL transmembrane domain-containing protein 4	CKLF4	CMTM4	lasso	0.15035	6	0	6	African
seq.23272.8.wgt.RDat	seq.23272.8	SL023288	Protein DPCD	DPCD	DPCD	top1	0.0629971	1	0	1	African
seq.23280.9.wgt.RDat	seq.23280.9	SL023285	Akirin-2	AKIR2	AKIRIN2	top1	0.065375	1	0	1	African
seq.23284.5.wgt.RDat	seq.23284.5	SL004972	LIM domain only transcription factor protein 4	LMO4	LMO4	lasso	0.244062	7	0	7	African
seq.23285.51.wgt.RDat	seq.23285.51	SL014951	BTB/POZ domain-containing protein KCTD2	KCTD2	KCTD2	top1	0.0940763	1	0	1	African
seq.23296.29.wgt.RDat	seq.23296.29	SL003771	SARP-3	SARP-3	SFRP5	enet	0.0920111	28	28	0	African
seq.23298.148.wgt.RDat	seq.23298.148	SL023180	Acyl-coenzyme A thioesterase THEM4	THEM4	THEM4	top1	0.0848688	1	1	0	African
seq.23310.51.wgt.RDat	seq.23310.51	SL023322	Ras-related protein Rab-38	RAB38	RAB38	lasso	0.0524432	5	0	5	African
seq.23311.19.wgt.RDat	seq.23311.19	SL023191	Ribonuclease P protein subunit p25	RPP25	RPP25	lasso	0.0641411	10	0	10	African
seq.23317.10.wgt.RDat	seq.23317.10	SL012597	Dehydrogenase/reductase SDR family member 11	DHR11	DHRS11	top1	0.049417	1	1	0	African
seq.23339.46.wgt.RDat	seq.23339.46	SL023780	Transcription factor 24	TCF24	TCF24	top1	0.0591889	1	0	1	African
seq.23341.16.wgt.RDat	seq.23341.16	SL021456	Meiotic recombination protein DMC1/LIM15 homolog	DMC1	DMC1	lasso	0.132074	3	0	3	African
seq.23349.5.wgt.RDat	seq.23349.5	SL023234	Choline-phosphate cytidylyltransferase A	PCY1A	PCYT1A	enet	0.157916	46	0	46	African
seq.23356.32.wgt.RDat	seq.23356.32	SL023488	Coiled-coil domain-containing protein 24	CCD24	CCDC24	top1	0.138037	1	0	1	African
seq.23364.3.wgt.RDat	seq.23364.3	SL023679	Uridine-cytidine kinase 1	UCK1	UCK1	top1	0.0217651	1	1	0	African
seq.23370.39.wgt.RDat	seq.23370.39	SL023250	Voltage-gated potassium channel subunit beta-3	KCAB3	KCNAB3	top1	0.142892	1	0	1	African
seq.23371.5.wgt.RDat	seq.23371.5	SL023283	NIF3-like protein 1	NIF3L	NIF3L1	top1	0.130055	1	1	0	African
seq.23380.16.wgt.RDat	seq.23380.16	SL023399	Trans-3-hydroxy-L-proline dehydratase	T3HPD	L3HYPDH	top1	0.0186716	1	1	0	African
seq.23384.19.wgt.RDat	seq.23384.19	SL023443	BTB/POZ domain-containing protein KCTD17	KCD17	KCTD17	enet	0.0212195	22	22	0	African
seq.23390.6.wgt.RDat	seq.23390.6	SL018069	Coiled-coil domain-containing protein 107	CC107	CCDC107	top1	0.121816	1	0	1	African
seq.23394.125.wgt.RDat	seq.23394.125	SL023440	Growth arrest-specific protein 2	GAS2	GAS2	enet	0.0344243	38	38	0	African
seq.23403.64.wgt.RDat	seq.23403.64	SL023298	Cdc42 effector protein 4	BORG4	CDC42EP4	top1	0.0506559	1	1	0	African
seq.23414.12.wgt.RDat	seq.23414.12	SL023681	Zinc finger protein 483	ZN483	ZNF483	top1	0.078072	1	0	1	African
seq.23416.47.wgt.RDat	seq.23416.47	SL005576	Sorting nexin-15	Sorting nexin-15	SNX15	blup	0.0201245	742	742	0	African
seq.23518.7.wgt.RDat	seq.23518.7	SL023594	Protein FAM151B	F151B	FAM151B	enet	0.123588	34	34	0	African
seq.23523.14.wgt.RDat	seq.23523.14	SL023494	Protein FAM49A	FA49A	CYRIA	top1	0.0321078	1	1	0	African
seq.23524.2.wgt.RDat	seq.23524.2	SL023430	Protein N-terminal asparagine amidohydrolase	NTAN1	NTAN1	top1	0.0251908	1	1	0	African
seq.23528.199.wgt.RDat	seq.23528.199	SL023400	Phytanoyl-CoA hydroxylase-interacting protein-like	PHIPL	PHYHIPL	enet	0.0832688	14	0	14	African
seq.23529.11.wgt.RDat	seq.23529.11	SL023330	StAR-related lipid transfer protein 7, mitochondrial	STAR7	STARD7	lasso	0.119871	3	0	3	African
seq.23551.15.wgt.RDat	seq.23551.15	SL022243	Transcriptional adapter 3	TADA3	TADA3	top1	0.0655094	1	0	1	African
seq.23558.33.wgt.RDat	seq.23558.33	SL023659	Methyltransferase-like protein 2B	MET2B	METTL2B	enet	0.200222	61	0	61	African
seq.23566.6.wgt.RDat	seq.23566.6	SL006112	Apolipoprotein-L2	ApoL-II	APOL2	lasso	0.382759	8	7	1	African
seq.23569.53.wgt.RDat	seq.23569.53	SL023345	START domain-containing protein 10	STA10	STARD10	lasso	0.0666407	13	13	0	African
seq.2358.19.wgt.RDat	seq.2358.19	SL003322	Vascular endothelial growth factor receptor 3	VEGF sR3	FLT4	lasso	0.0725736	8	0	8	African
seq.23584.2.wgt.RDat	seq.23584.2	SL023535	Nucleotide triphosphate diphosphatase NUDT15	NUD15	NUDT15	lasso	0.0345066	5	5	0	African
seq.23588.9.wgt.RDat	seq.23588.9	SL023539	Hydroxysteroid dehydrogenase-like protein 2	HSDL2	HSDL2	enet	0.222674	11	11	0	African
seq.23596.17.wgt.RDat	seq.23596.17	SL006649	Coiled-coil domain-containing protein 89	CCD89	CCDC89	top1	0.0731697	1	0	1	African
seq.23619.235.wgt.RDat	seq.23619.235	SL015346	Leydig cell tumor 10 kDa protein homolog	L10K	C19orf53	top1	0.0520519	1	1	0	African
seq.23621.326.wgt.RDat	seq.23621.326	SL023325	Mitochondrial import inner membrane translocase subunit Tim13	TIM13	TIMM13	lasso	0.173587	6	0	6	African
seq.23632.22.wgt.RDat	seq.23632.22	SL023425	Schlafen-like protein 1	SLNL1	SLFNL1	lasso	0.109636	5	0	5	African
seq.23645.49.wgt.RDat	seq.23645.49	SL023274	2-hydroxyacyl-CoA lyase 1	HACL1	HACL1	lasso	0.0821211	3	2	1	African
seq.23666.35.wgt.RDat	seq.23666.35	SL010956	Bifunctional purine biosynthesis protein PURH	PUR9	ATIC	top1	0.036114	1	1	0	African
seq.23693.4.wgt.RDat	seq.23693.4	SL023148	MAP kinase-interacting serine/threonine-protein kinase 1	MKNK1	MKNK1	top1	0.0223777	1	1	0	African
seq.23694.3.wgt.RDat	seq.23694.3	SL007089	Asparagine synthetase	ASNS	ASNS	enet	0.0731931	49	0	49	African
seq.23695.1.wgt.RDat	seq.23695.1	SL023293	Fibronectin type III and SPRY domain-containing protein 1	FSD1	FSD1	top1	0.0819999	1	0	1	African
seq.2381.52.wgt.RDat	seq.2381.52	SL000319	Complement C5	C5	C5	enet	0.0539711	34	34	0	African
seq.24023.35.wgt.RDat	seq.24023.35	SL003500	soluble Endothelial protein C receptor	sEPCR	PROCR	lasso	0.491341	15	14	1	African
seq.24215.8.wgt.RDat	seq.24215.8	SL008460	Paired mesoderm homeobox protein 1	PRRX1	PRRX1	enet	0.233901	112	112	0	African
seq.24216.30.wgt.RDat	seq.24216.30	SL022758	Mth938 domain-containing protein	AAMDC	AAMDC	top1	0.0889825	1	1	0	African
seq.24256.7.wgt.RDat	seq.24256.7	SL023582	Kelch-like protein 40	KLH40	KLHL40	top1	0.0966878	1	0	1	African
seq.24273.43.wgt.RDat	seq.24273.43	SL019757	Thioredoxin domain-containing protein 3	TXND3	NME8	lasso	0.0220261	5	5	0	African
seq.2429.27.wgt.RDat	seq.2429.27	SL000324	Complement component C8	C8	C8A|C8B|C8G	lasso	0.133113	18	2	16	African
seq.24321.67.wgt.RDat	seq.24321.67	SL023698	Nuclear prelamin A recognition factor	NARF	NARF	enet	0.11842	14	0	14	African
seq.2436.49.wgt.RDat	seq.2436.49	SL004016	C-X-C motif chemokine 16	CXCL16, soluble	CXCL16	lasso	0.154668	10	0	10	African
seq.24426.15.wgt.RDat	seq.24426.15	SL007202	Catenin alpha-1	CTNA1	CTNNA1	top1	0.218805	1	0	1	African
seq.24426.191.wgt.RDat	seq.24426.191	SL007202	Catenin alpha-1	CTNA1	CTNNA1	top1	0.0797347	1	0	1	African
seq.24445.38.wgt.RDat	seq.24445.38	SL019867	Actin filament-associated protein 1-like 2	AF1L2	AfricanP1L2	lasso	0.0156657	6	6	0	African
seq.24474.12.wgt.RDat	seq.24474.12	SL023667	Tetratricopeptide repeat protein 9A	TTC9A	TTC9	lasso	0.0329036	8	8	0	African
seq.24490.16.wgt.RDat	seq.24490.16	SL023768	THAP domain-containing protein 4	THAP4	THAP4	lasso	0.0422214	2	2	0	African
seq.24494.67.wgt.RDat	seq.24494.67	SL023680	Katanin p60 ATPase-containing subunit A-like 1	KATL1	KATNAL1	enet	0.473912	38	0	38	African
seq.24496.26.wgt.RDat	seq.24496.26	SL023776	RILP-like protein 1	RIPL1	RILPL1	blup	0.0164064	592	592	0	African
seq.24634.1.wgt.RDat	seq.24634.1	SL014858	Protein ripply3	DSCR6	RIPPLY3	top1	0.226808	1	0	1	African
seq.24643.21.wgt.RDat	seq.24643.21	SL008428	Lambda-crystallin homolog	CRYL1	CRYL1	lasso	0.0462013	9	9	0	African
seq.24646.47.wgt.RDat	seq.24646.47	SL006473	Serine--pyruvate aminotransferase	SPYA	AGXT	lasso	0.0370714	3	3	0	African
seq.24671.15.wgt.RDat	seq.24671.15	SL007810	Apoptosis-associated speck-like protein containing a CARD	ASC	PYCARD	enet	0.0340453	10	10	0	African
seq.24678.10.wgt.RDat	seq.24678.10	SL023411	Cell death regulator Aven	AVEN	AVEN	top1	0.0186086	1	1	0	African
seq.24679.35.wgt.RDat	seq.24679.35	SL023233	Transcription factor ETV7	ETV7	ETV7	top1	0.405854	1	0	1	African
seq.24684.7.wgt.RDat	seq.24684.7	SL019969	GTPase IMAP family member 4	GIMA4	GIMAP4	lasso	0.0475655	9	9	0	African
seq.24685.12.wgt.RDat	seq.24685.12	SL023289	Sorting nexin-11	SNX11	SNX11	enet	0.0622213	25	25	0	African
seq.24698.12.wgt.RDat	seq.24698.12	SL023310	Pre-mRNA-splicing factor 18	PRP18	PRPF18	top1	0.071521	1	0	1	African
seq.24710.1.wgt.RDat	seq.24710.1	SL023653	Microtubule-associated tumor suppressor candidate 2	MTUS2	MTUS2	top1	0.0673012	1	0	1	African
seq.24720.10.wgt.RDat	seq.24720.10	SL023514	Ankyrin repeat domain-containing protein 16	ANR16	ANKRD16	lasso	0.0724953	6	6	0	African
seq.2474.54.wgt.RDat	seq.2474.54	SL000573	Serum amyloid P-component	SAP	APCS	top1	0.0383897	1	1	0	African
seq.2480.58.wgt.RDat	seq.2480.58	SL003043	Metalloproteinase inhibitor 3	TIMP-3	TIMP3	blup	0.068566	1663	1663	0	African
seq.24895.25.wgt.RDat	seq.24895.25	SL023599	F-BAR and double SH3 domains protein 1	FCSD1	FCHSD1	enet	0.291542	19	0	19	African
seq.24904.121.wgt.RDat	seq.24904.121	SL023600	Syntaxin-binding protein 4	STXB4	STXBP4	top1	0.0429716	1	1	0	African
seq.24923.27.wgt.RDat	seq.24923.27	SL023613	Secernin-3	SCRN3	SCRN3	lasso	0.177034	9	0	9	African
seq.24928.20.wgt.RDat	seq.24928.20	SL023664	Mitotic-spindle organizing protein 2A	MZT2A	MZT2A	enet	0.0810621	29	3	26	African
seq.24970.117.wgt.RDat	seq.24970.117	SL023255	Serrate RNA effector molecule homolog	SRRT	SRRT	top1	0.0687516	1	0	1	African
seq.25052.3.wgt.RDat	seq.25052.3	SL011260	Cytokine receptor-like factor 3	CRLF3	CRLF3	top1	0.071531	1	0	1	African
seq.25057.2.wgt.RDat	seq.25057.2	SL007965	Alpha-actinin-4	ACTN4	ACTN4	blup	0.0288666	1752	1595	157	African
seq.25061.8.wgt.RDat	seq.25061.8	SL023618	Engulfment and cell motility protein 2	ELMO2	ELMO2	blup	0.0257491	1235	1235	0	African
seq.25072.11.wgt.RDat	seq.25072.11	SL023711	Chromodomain-helicase-DNA-binding protein 1-like	CHD1L	CHD1L	blup	0.0501005	2559	2559	0	African
seq.25073.13.wgt.RDat	seq.25073.13	SL023205	Ubiquitin conjugation factor E4 A	UBE4A	UBE4A	lasso	0.584647	6	0	6	African
seq.25076.2.wgt.RDat	seq.25076.2	SL004927	Selenium-binding protein 1	Selenium-binding protein 1	SELENBP1	blup	0.0122844	1243	1243	0	African
seq.25080.16.wgt.RDat	seq.25080.16	SL023140	UDP-glucuronosyltransferase 2B15	UDB15	UGT2B15	lasso	0.462054	19	4	15	African
seq.25082.3.wgt.RDat	seq.25082.3	SL023201	Neural Wiskott-Aldrich syndrome protein	WASL	WASL	top1	0.0292271	1	1	0	African
seq.25121.7.wgt.RDat	seq.25121.7	SL012549	Nodal modulator 2	NOMO2	NOMO2	enet	0.106331	27	0	27	African
seq.2514.65.wgt.RDat	seq.2514.65	SL025848	Ephrin-B3:Extracellular domain	Ephrin-B3:ECD	EFNB3	top1	0.0526544	1	1	0	African
seq.2515.14.wgt.RDat	seq.2515.14	SL004143	GDNF family receptor alpha-2	GFRa-2	GFRA2	lasso	0.0689251	17	17	0	African
seq.25215.1.wgt.RDat	seq.25215.1	SL023225	Mitochondrial import inner membrane translocase subunit Tim10	TIM10	TIMM10	top1	0.0395263	1	1	0	African
seq.25216.8.wgt.RDat	seq.25216.8	SL004476	Calgranulin A	Calgranulin A	S100A8	top1	0.363972	1	0	1	African
seq.25235.2.wgt.RDat	seq.25235.2	SL023434	Diphthine methyltransferase	DPH7	DPH7	lasso	0.0114582	4	4	0	African
seq.2524.56.wgt.RDat	seq.2524.56	SL003280	High mobility group protein B1	HMG-1	HMGB1	top1	0.0646204	1	0	1	African
seq.25242.12.wgt.RDat	seq.25242.12	SL023499	Ciliogenesis-associated TTC17-interacting protein	CATIP	CATIP	top1	0.178208	1	0	1	African
seq.25247.12.wgt.RDat	seq.25247.12	SL023596	Armadillo repeat-containing protein 8	ARMC8	ARMC8	blup	0.067387	467	0	467	African
seq.25251.6.wgt.RDat	seq.25251.6	SL018016	Ectonucleotide pyrophosphatase/phosphodiesterase family member 3	ENPP3	ENPP3	lasso	0.0288701	3	3	0	African
seq.25252.29.wgt.RDat	seq.25252.29	SL023183	MTSS1-like protein	MTSSL	MTSS2	lasso	0.0605402	4	4	0	African
seq.25253.17.wgt.RDat	seq.25253.17	SL010840	Guanine nucleotide-binding protein G(s) subunit alpha isoforms	GNAS	GNAS|GNAS	lasso	0.216391	7	0	7	African
seq.25258.41.wgt.RDat	seq.25258.41	SL023556	Spermatogenesis-associated protein 5	SPAT5	SPATA5	enet	0.0701024	16	0	16	African
seq.25262.6.wgt.RDat	seq.25262.6	SL011161	Centromere/kinetochore protein zw10 homolog	ZW10	ZW10	lasso	0.208663	5	0	5	African
seq.25265.8.wgt.RDat	seq.25265.8	SL021943	Formin-binding protein 1	FNBP1	FNBP1	lasso	0.0162034	4	4	0	African
seq.25292.6.wgt.RDat	seq.25292.6	SL012601	Carboxylesterase 3	EST3	CES3	top1	0.397723	1	0	1	African
seq.25297.11.wgt.RDat	seq.25297.11	SL023254	SH3 and PX domain-containing protein 2B	SPD2B	SH3PXD2B	top1	0.22102	1	1	0	African
seq.25412.53.wgt.RDat	seq.25412.53	SL006726	FXYD domain-containing ion transport regulator 6	FXYD6	FXYD6	lasso	0.0731582	5	0	5	African
seq.25428.103.wgt.RDat	seq.25428.103	SL023624	Interferon-related developmental regulator 1	IFRD1	IFRD1	top1	0.0837253	1	0	1	African
seq.25433.25.wgt.RDat	seq.25433.25	SL023200	Putative methyltransferase NSUN6	NSUN6	NSUN6	top1	0.019281	1	1	0	African
seq.25459.3.wgt.RDat	seq.25459.3	SL023704	O-acetyl-ADP-ribose deacetylase MACROD2	MACD2	MACROD2	lasso	0.156121	7	3	4	African
seq.25464.1.wgt.RDat	seq.25464.1	SL013771	Cytochrome P450 2C19	CP2CJ	CYP2C19	top1	0.0371105	1	1	0	African
seq.2567.5.wgt.RDat	seq.2567.5	SL003328	Complement factor I	Factor I	CFI	enet	0.0705885	37	37	0	African
seq.2585.2.wgt.RDat	seq.2585.2	SL000546	Prolactin	PRL	PRL	enet	0.064797	10	0	10	African
seq.25902.27.wgt.RDat	seq.25902.27	SL007997	Glutamate dehydrogenase 1, mitochondrial	DHE3	GLUD1	top1	0.126507	1	0	1	African
seq.25963.2.wgt.RDat	seq.25963.2	SL023237	Exportin-5	XPO5	XPO5	enet	0.333804	9	0	9	African
seq.2609.59.wgt.RDat	seq.2609.59	SL001777	Cystatin-C	Cystatin C	CST3	lasso	0.0300632	7	7	0	African
seq.2611.72.wgt.RDat	seq.2611.72	SL004136	Tyrosine-protein kinase receptor TYRO3	Dtk	TYRO3	top1	0.0327984	1	1	0	African
seq.2617.56.wgt.RDat	seq.2617.56	SL002519	Receptor tyrosine-protein kinase erbB-3	ERBB3	ERBB3	enet	0.0269429	35	35	0	African
seq.2620.4.wgt.RDat	seq.2620.4	SL003872	Interleukin-6 receptor subunit beta	gp130, soluble	IL6ST	enet	0.139849	23	23	0	African
seq.2630.12.wgt.RDat	seq.2630.12	SL004588	Interleukin-1 Receptor accessory protein	IL-1 R AcP	IL1RAP	enet	0.147487	98	98	0	African
seq.2636.10.wgt.RDat	seq.2636.10	SL000509	Tumor necrosis factor receptor superfamily member 3	Lymphotoxin b R	LTBR	blup	0.0774697	472	0	472	African
seq.2637.77.wgt.RDat	seq.2637.77	SL004579	Macrophage mannose receptor 1	Macrophage mannose receptor	MRC1	lasso	0.068604	4	4	0	African
seq.2638.12.wgt.RDat	seq.2638.12	SL004153	Macrophage colony-stimulating factor 1 receptor	M-CSF R	CSF1R	top1	0.0174973	1	1	0	African
seq.2640.3.wgt.RDat	seq.2640.3	SL004637	Macrophage-stimulating protein receptor	MSP R	MST1R	blup	0.0600913	469	0	469	African
seq.2643.57.wgt.RDat	seq.2643.57	SL004183	Cadherin-3	P-Cadherin	CDH3	blup	0.0612701	326	0	326	African
seq.2652.15.wgt.RDat	seq.2652.15	SL002506	Urokinase plasminogen activator surface receptor	suPAR	PLAUR	lasso	0.379902	3	3	0	African
seq.2666.53.wgt.RDat	seq.2666.53	SL004081	Decorin	Bone proteoglycan II	DCN	top1	0.022238	1	1	0	African
seq.2682.68.wgt.RDat	seq.2682.68	SL000450	60 kDa heat shock protein, mitochondrial	HSP 60	HSPD1	top1	0.0374712	1	1	0	African
seq.2687.2.wgt.RDat	seq.2687.2	SL001947	Melanoma-derived growth regulatory protein	MIA	MIA	top1	0.393982	1	1	0	African
seq.2692.74.wgt.RDat	seq.2692.74	SL002528	Phospholipase A2, membrane associated	NPS-PLA2	PLA2G2A	enet	0.124247	23	23	0	African
seq.2693.20.wgt.RDat	seq.2693.20	SL000530	Oncostatin-M	OSM	OSM	blup	0.0731117	472	0	472	African
seq.2700.56.wgt.RDat	seq.2700.56	SL000049	Vitamin K-dependent protein S	Protein S	PROS1	blup	0.0374775	2294	2148	146	African
seq.2708.54.wgt.RDat	seq.2708.54	SL004326	Tumor necrosis factor ligand superfamily member 18	TNFSF18	TNFSF18	enet	0.299345	22	0	22	African
seq.2711.6.wgt.RDat	seq.2711.6	SL005153	Ciliary neurotrophic factor receptor subunit alpha	CNTFR alpha	CNTFR	top1	0.0437628	1	1	0	African
seq.2719.3.wgt.RDat	seq.2719.3	SL004591	Granulocyte colony-stimulating factor receptor	G-CSF-R	CSF3R	top1	0.0701325	1	0	1	African
seq.2723.9.wgt.RDat	seq.2723.9	SL005178	Interleukin-37	IL-1F7	IL37	blup	0.069107	419	0	419	African
seq.2728.62.wgt.RDat	seq.2728.62	SL003198	Tenascin	Tenascin	TNC	enet	0.0529944	16	0	16	African
seq.2730.58.wgt.RDat	seq.2730.58	SL005199	MHC class I polypeptide-related sequence A	MICA	MICA	enet	0.643647	103	87	16	African
seq.2741.22.wgt.RDat	seq.2741.22	SL005217	Sialic acid-binding Ig-like lectin 6	Siglec-6	SIGLEC6	lasso	0.146623	6	6	0	African
seq.2742.68.wgt.RDat	seq.2742.68	SL005218	Sialic acid-binding Ig-like lectin 7	Siglec-7	SIGLEC7	lasso	0.257403	12	12	0	African
seq.2747.3.wgt.RDat	seq.2747.3	SL005229	NKG2D ligand 3	ULBP-3	ULBP3	blup	0.0252677	1253	1253	0	African
seq.2750.3.wgt.RDat	seq.2750.3	SL000019	Apolipoprotein A-I	Apo A-I	APOA1	enet	0.16945	36	0	36	African
seq.2768.56.wgt.RDat	seq.2768.56	SL000440	Hemopexin	Hemopexin	HPX	enet	0.400263	119	0	119	African
seq.2770.51.wgt.RDat	seq.2770.51	SL003176	C-C motif chemokine 1	I-309	CCL1	blup	0.0628139	440	0	440	African
seq.2774.10.wgt.RDat	seq.2774.10	SL000474	Interleukin-16	IL-16	IL16	top1	0.157863	1	1	0	African
seq.2789.26.wgt.RDat	seq.2789.26	SL000525	Matrilysin	MMP-7	MMP7	top1	0.0741271	1	0	1	African
seq.2813.11.wgt.RDat	seq.2813.11	SL006924	Agouti-related protein	ART	AGRP	blup	0.031306	1729	1729	0	African
seq.2816.50.wgt.RDat	seq.2816.50	SL001902	Basal Cell Adhesion Molecule	BCAM	BCAM	top1	0.060117	1	0	1	African
seq.2819.23.wgt.RDat	seq.2819.23	SL002081	Cadherin-5	Cadherin-5	CDH5	enet	0.272292	28	0	28	African
seq.2822.56.wgt.RDat	seq.2822.56	SL004726	CD97 antigen	CD97	ADGRE5	blup	0.103648	474	0	474	African
seq.2828.82.wgt.RDat	seq.2828.82	SL004645	Kunitz-type protease inhibitor 1	HAI-1	SPINT1	lasso	0.484587	10	5	5	African
seq.2833.20.wgt.RDat	seq.2833.20	SL003800	Kallikrein-4	Kallikrein 4	KLK4	top1	0.0380585	1	1	0	African
seq.2834.54.wgt.RDat	seq.2834.54	SL003915	Kallikrein-8	kallikrein 8	KLK8	enet	0.163185	85	85	0	African
seq.2843.13.wgt.RDat	seq.2843.13	SL001897	Kunitz-type protease inhibitor 2	SPINT2	SPINT2	lasso	0.146675	7	7	0	African
seq.2844.53.wgt.RDat	seq.2844.53	SL003199	Tyrosine-protein kinase receptor Tie-1, soluble	sTie-1	TIE1	enet	0.302907	150	115	35	African
seq.2851.63.wgt.RDat	seq.2851.63	SL000320	C5a anaphylatoxin	C5a	C5	blup	0.104906	3613	3613	0	African
seq.2855.49.wgt.RDat	seq.2855.49	SL000409	Mitogen-activated protein kinase 3	ERK-1	MAPK3	top1	0.033258	1	1	0	African
seq.2871.73.wgt.RDat	seq.2871.73	SL006922	DNA repair protein RAD51 homolog 1	RAD51	RAD51	enet	0.0662894	29	0	29	African
seq.2888.49.wgt.RDat	seq.2888.49	SL000323	Complement component C7	C7	C7	blup	0.0159404	1254	1254	0	African
seq.2900.53.wgt.RDat	seq.2900.53	SL003329	C-C motif chemokine 14	HCC-1	CCL14	enet	0.371989	39	39	0	African
seq.2913.1.wgt.RDat	seq.2913.1	SL003302	C-C motif chemokine 23	MPIF-1	CCL23	lasso	0.159815	8	8	0	African
seq.2917.3.wgt.RDat	seq.2917.3	SL002541	Tumor necrosis factor ligand superfamily member 11	sRANKL	TNFSF11	enet	0.0585653	31	0	31	African
seq.2938.55.wgt.RDat	seq.2938.55	SL004669	Apolipoprotein E (isoform E4)	Apo E4	APOE	top1	0.0178511	1	1	0	African
seq.2939.10.wgt.RDat	seq.2939.10	SL004670	Artemin	Artemin	ARTN	top1	0.0251623	1	1	0	African
seq.2948.58.wgt.RDat	seq.2948.58	SL005168	Growth hormone receptor	Growth hormone receptor	GHR	top1	0.0938017	1	1	0	African
seq.2953.31.wgt.RDat	seq.2953.31	SL000506	Luteinizing hormone	Luteinizing hormone	CGA|LHB	enet	0.144058	19	19	0	African
seq.2954.56.wgt.RDat	seq.2954.56	SL000526	Neutrophil collagenase	MMP-8	MMP8	lasso	0.378592	6	0	6	African
seq.2962.50.wgt.RDat	seq.2962.50	SL002561	Parathyroid hormone-related protein	PTHrP	PTHLH	top1	0.15435	1	0	1	African
seq.2969.11.wgt.RDat	seq.2969.11	SL004851	Serine/threonine-protein kinase receptor R3	ALK-1	ACVRL1	top1	0.137386	1	0	1	African
seq.2973.15.wgt.RDat	seq.2973.15	SL000668	Platelet glycoprotein 4	CD36 ANTIGEN	CD36	lasso	0.349186	17	17	0	African
seq.2976.58.wgt.RDat	seq.2976.58	SL004856	Desmoglein-1	Desmoglein-1	DSG1	enet	0.078313	40	0	40	African
seq.2982.82.wgt.RDat	seq.2982.82	SL005165	Galectin-4	Galectin-4	LGALS4	top1	0.0438038	1	1	0	African
seq.2985.35.wgt.RDat	seq.2985.35	SL003173	Growth-regulated alpha protein	Gro-a	CXCL1	enet	0.0550408	40	40	0	African
seq.2992.59.wgt.RDat	seq.2992.59	SL004850	Interleukin-17 receptor A	IL-17 sR	IL17RA	enet	0.301555	97	97	0	African
seq.2994.71.wgt.RDat	seq.2994.71	SL004875	Interleukin-1 receptor-like 2	IL-1Rrp2	IL1RL2	enet	0.0889796	18	18	0	African
seq.2999.6.wgt.RDat	seq.2999.6	SL005196	Limbic system-associated membrane protein	LSAMP	LSAMP	top1	0.0493661	1	1	0	African
seq.3000.66.wgt.RDat	seq.3000.66	SL004516	Mannose-binding protein C	MBL	MBL2	lasso	0.436378	6	6	0	African
seq.3004.67.wgt.RDat	seq.3004.67	SL004862	Programmed cell death 1 ligand 2	PD-L2	PDCD1LG2	enet	0.158539	57	57	0	African
seq.3007.7.wgt.RDat	seq.3007.7	SL005219	Sialic acid-binding Ig-like lectin 9	Siglec-9	SIGLEC9	lasso	0.649728	18	12	6	African
seq.3024.18.wgt.RDat	seq.3024.18	SL000250	Alpha-2-antiplasmin	a2-Antiplasmin	SERPINF2	top1	0.0679475	1	1	0	African
seq.3028.36.wgt.RDat	seq.3028.36	SL003301	Ck-beta-8-1	Ck-b-8-1	CCL23	enet	0.206332	59	58	1	African
seq.3029.52.wgt.RDat	seq.3029.52	SL005157	CD209 antigen	DC-SIGN	CD209	enet	0.37422	73	36	37	African
seq.3033.57.wgt.RDat	seq.3033.57	SL005164	Galectin-2	Galectin-2	LGALS2	enet	0.0668991	37	37	0	African
seq.3038.9.wgt.RDat	seq.3038.9	SL003326	C-X-C motif chemokine 11	I-TAC	CXCL11	lasso	0.158257	10	2	8	African
seq.3040.59.wgt.RDat	seq.3040.59	SL000519	C-C motif chemokine 3	MIP-1a	CCL3	enet	0.0887924	35	35	0	African
seq.3041.55.wgt.RDat	seq.3041.55	SL008416	C-type mannose receptor 2	MRC2	MRC2	enet	0.0837806	34	34	0	African
seq.3044.3.wgt.RDat	seq.3044.3	SL003323	C-C motif chemokine 18	PARC	CCL18	lasso	0.125499	9	9	0	African
seq.3046.31.wgt.RDat	seq.3046.31	SL004260	Resistin	resistin	RETN	lasso	0.391699	8	8	0	African
seq.3050.7.wgt.RDat	seq.3050.7	SL000017	von Willebrand factor	vWF	VWF	enet	0.125138	11	0	11	African
seq.3052.8.wgt.RDat	seq.3052.8	SL000633	Tumor necrosis factor ligand superfamily member 6, soluble form	Fas ligand, soluble	FASLG	top1	0.149003	1	0	1	African
seq.3054.3.wgt.RDat	seq.3054.3	SL000437	Haptoglobin	Haptoglobin, Mixed Type	HP	enet	0.549343	103	100	3	African
seq.3057.55.wgt.RDat	seq.3057.55	SL004689	WNT1-inducible-signaling pathway protein 1	WISP-1	CCN4	blup	0.109311	616	0	616	African
seq.3060.43.wgt.RDat	seq.3060.43	SL000325	Complement component C9	C9	C9	lasso	0.182249	38	38	0	African
seq.3069.52.wgt.RDat	seq.3069.52	SL000468	Immunoglobulin M	IgM	IGHM	top1	0.0512834	1	1	0	African
seq.3073.51.wgt.RDat	seq.3073.51	SL002508	Interleukin-18-binding protein	IL-18 BPa	IL18BP	top1	0.240225	1	1	0	African
seq.3074.6.wgt.RDat	seq.3074.6	SL003309	Lipopolysaccharide-binding protein	LBP	LBP	lasso	0.476047	23	23	0	African
seq.3079.62.wgt.RDat	seq.3079.62	SL005152	Retinoic acid receptor responder protein 2	TIG2	RARRES2	lasso	0.121967	11	11	0	African
seq.3091.70.wgt.RDat	seq.3091.70	SL004771	Aurora kinase A	Aurora kinase A	AURKA	top1	0.0734129	1	0	1	African
seq.3132.1.wgt.RDat	seq.3132.1	SL004486	Vascular endothelial growth factor C	VEGF-C	VEGFC	top1	0.0632994	1	0	1	African
seq.3166.92.wgt.RDat	seq.3166.92	SL005215	Myeloid cell surface antigen CD33	Siglec-3	CD33	enet	0.232314	86	84	2	African
seq.3168.8.wgt.RDat	seq.3168.8	SL004626	A disintegrin and metalloproteinase with thrombospondin motifs 5	ADAMTS-5	ADAMTS5	top1	0.068808	1	1	0	African
seq.3169.70.wgt.RDat	seq.3169.70	SL010368	Alpha-L-iduronidase	IDUA	IDUA	blup	0.0959448	1441	1441	0	African
seq.3172.28.wgt.RDat	seq.3172.28	SL008956	Arylsulfatase B	ARSB	ARSB	enet	0.0290914	15	15	0	African
seq.3173.49.wgt.RDat	seq.3173.49	SL008611	N-acylethanolamine-hydrolyzing acid amidase	ASAHL	NAAA	enet	0.461727	98	98	0	African
seq.3175.51.wgt.RDat	seq.3175.51	SL006610	A disintegrin and metalloproteinase with thrombospondin motifs 13	ATS13	ADAMTS13	enet	0.328442	34	34	0	African
seq.3177.49.wgt.RDat	seq.3177.49	SL010369	Carbonic anhydrase 4	Carbonic Anhydrase IV	CA4	enet	0.0889969	42	0	42	African
seq.3181.50.wgt.RDat	seq.3181.50	SL004673	Cathepsin S	Cathepsin S	CTSS	blup	0.0266613	1745	1745	0	African
seq.3182.38.wgt.RDat	seq.3182.38	SL010371	Ectonucleoside triphosphate diphosphohydrolase 1	CD39	ENTPD1	blup	0.0237446	2175	2175	0	African
seq.3184.25.wgt.RDat	seq.3184.25	SL000358	Coagulation factor VII	Coagulation Factor VII	F7	enet	0.378247	15	15	0	African
seq.3191.50.wgt.RDat	seq.3191.50	SL012783	WAP, kazal, immunoglobulin, kunitz and NTR domain-containing protein 1	WFKN1	WFIKKN1	lasso	0.0661447	5	2	3	African
seq.3192.3.wgt.RDat	seq.3192.3	SL002695	Cytosolic non-specific dipeptidase	Glutamate carboxypeptidase	CNDP2	top1	0.0766733	1	0	1	African
seq.3195.50.wgt.RDat	seq.3195.50	SL000678	Granulysin	Granulysin	GNLY	enet	0.417389	21	21	0	African
seq.3196.6.wgt.RDat	seq.3196.6	SL008023	Hyaluronan and proteoglycan link protein 1	HPLN1	HAPLN1	top1	0.0614437	1	0	1	African
seq.3199.54.wgt.RDat	seq.3199.54	SL003916	Kallikrein-12	kallikrein 12	KLK12	blup	0.0721961	440	0	440	African
seq.3212.30.wgt.RDat	seq.3212.30	SL010375	Neutral ceramidase	ASAH2	ASAH2	lasso	0.453706	26	26	0	African
seq.3213.65.wgt.RDat	seq.3213.65	SL000640	Nidogen-1	Nidogen	NID1	enet	0.0484989	22	22	0	African
seq.3218.8.wgt.RDat	seq.3218.8	SL000158	Glutamate carboxypeptidase 2	PSMA	FOLH1	blup	0.0796035	472	0	472	African
seq.3220.40.wgt.RDat	seq.3220.40	SL010378	Proto-oncogene tyrosine-protein kinase receptor Ret	RET	RET	enet	0.0591232	22	22	0	African
seq.3222.11.wgt.RDat	seq.3222.11	SL010379	Semaphorin-3A	Semaphorin 3A	SEMA3A	top1	0.0930758	1	0	1	African
seq.3232.28.wgt.RDat	seq.3232.28	SL004118	Tartrate-resistant acid phosphatase type 5	TrATPase	ACP5	blup	0.0339287	3461	3454	7	African
seq.3234.23.wgt.RDat	seq.3234.23	SL010390	Coiled-coil domain-containing protein 80	URB	CCDC80	enet	0.0113202	25	25	0	African
seq.3235.50.wgt.RDat	seq.3235.50	SL010391	WAP, Kazal, immunoglobulin, Kunitz and NTR domain-containing protein 2	WFKN2	WFIKKN2	enet	0.0866966	30	30	0	African
seq.3285.23.wgt.RDat	seq.3285.23	SL000310	Complement C1r subcomponent	C1r	C1R	blup	0.0394068	360	360	0	African
seq.3289.19.wgt.RDat	seq.3289.19	SL010449	Carbonic anhydrase-related protein 10	Carbonic Anhydrase X	CA10	blup	0.0655374	435	0	435	African
seq.3290.50.wgt.RDat	seq.3290.50	SL008773	CD109 antigen	CD109	CD109	enet	0.174915	101	92	9	African
seq.3291.30.wgt.RDat	seq.3291.30	SL002706	Low affinity immunoglobulin epsilon Fc receptor	CD23	FCER2	lasso	0.0618636	4	4	0	African
seq.3296.92.wgt.RDat	seq.3296.92	SL008623	Contactin-2	CNTN2	CNTN2	enet	0.165562	75	72	3	African
seq.3298.52.wgt.RDat	seq.3298.52	SL010454	Contactin-4	Contactin-4	CNTN4	top1	0.103251	1	1	0	African
seq.3302.58.wgt.RDat	seq.3302.58	SL007049	Cystatin-F	CYTF	CST7	blup	0.0458295	2548	2548	0	African
seq.3303.23.wgt.RDat	seq.3303.23	SL004438	Cystatin-M	Cystatin M	CST6	enet	0.0504051	3	3	0	African
seq.3309.2.wgt.RDat	seq.3309.2	SL010459	Low affinity immunoglobulin gamma Fc region receptor II-a	FCG2A	FCGR2A	lasso	0.692553	9	9	0	African
seq.3310.62.wgt.RDat	seq.3310.62	SL010460	Low affinity immunoglobulin gamma Fc region receptor II-b	FCG2B	FCGR2B	lasso	0.535654	16	16	0	African
seq.3311.27.wgt.RDat	seq.3311.27	SL008609	Low affinity immunoglobulin gamma Fc region receptor III-B	FCG3B	FCGR3B	enet	0.107594	31	31	0	African
seq.3313.21.wgt.RDat	seq.3313.21	SL006542	Ficolin-2	FCN2	FCN2	lasso	0.165107	11	11	0	African
seq.3316.58.wgt.RDat	seq.3316.58	SL004466	Heparin cofactor 2	Heparin cofactor II	SERPIND1	enet	0.248763	33	0	33	African
seq.3323.37.wgt.RDat	seq.3323.37	SL004610	Low-density lipoprotein receptor-related protein 8	LRP8	LRP8	top1	0.131933	1	0	1	African
seq.3324.51.wgt.RDat	seq.3324.51	SL007674	T-lymphocyte surface antigen Ly-9	LY9	LY9	lasso	0.086151	11	11	0	African
seq.3325.2.wgt.RDat	seq.3325.2	SL010465	Matrilin-2	MATN2	MATN2	enet	0.0922315	54	40	14	African
seq.3339.33.wgt.RDat	seq.3339.33	SL007206	Thrombospondin-2	TSP2	THBS2	enet	0.0928339	8	8	0	African
seq.3346.72.wgt.RDat	seq.3346.72	SL010520	Aurora kinase B	AURKB	AURKB	blup	0.067889	472	0	472	African
seq.3350.53.wgt.RDat	seq.3350.53	SL010491	Calcium/calmodulin-dependent protein kinase type II subunit alpha	CAMK2A	CAMK2A	blup	0.07979	583	0	583	African
seq.3352.80.wgt.RDat	seq.3352.80	SL010288	Carbonic anhydrase 6	Carbonic anhydrase 6	CA6	lasso	0.283781	16	16	0	African
seq.3358.51.wgt.RDat	seq.3358.51	SL010496	Cyclin-dependent kinase 5:Cyclin-dependent kinase 5 activator 1 complex	CDK5/p35	CDK5|CDK5R1	blup	0.0664633	472	0	472	African
seq.3364.76.wgt.RDat	seq.3364.76	SL006910	Cathepsin L2	Cathepsin V	CTSV	blup	0.0252776	1455	1455	0	African
seq.3366.51.wgt.RDat	seq.3366.51	SL006550	Extracellular matrix protein 1	ECM1	ECM1	top1	0.0954556	1	1	0	African
seq.3367.8.wgt.RDat	seq.3367.8	SL006777	Fetuin-B	FETUB	FETUB	lasso	0.581628	16	16	0	African
seq.3376.49.wgt.RDat	seq.3376.49	SL010613	Interleukin-17 receptor D	IL-17 RD	IL17RD	lasso	0.127615	10	10	0	African
seq.3378.49.wgt.RDat	seq.3378.49	SL000064	Kallikrein-7	Kallikrein 7	KLK7	enet	0.0372307	22	22	0	African
seq.3389.7.wgt.RDat	seq.3389.7	SL000550	Plasma serine protease inhibitor	PCI	SERPINA5	enet	0.0876155	3	0	3	African
seq.3399.31.wgt.RDat	seq.3399.31	SL007560	Stabilin-2	STAB2	STAB2	blup	0.0623317	472	0	472	African
seq.3403.1.wgt.RDat	seq.3403.1	SL010617	Tryptase beta-2	TPSB2	TPSB2	enet	0.464215	44	44	0	African
seq.3418.12.wgt.RDat	seq.3418.12	SL010490	Calcium/calmodulin-dependent protein kinase type 1D	CAMK1D	CAMK1D	lasso	0.0989932	22	0	22	African
seq.3431.54.wgt.RDat	seq.3431.54	SL004137	Ephrin type-A receptor 1	EphA1	EPHA1	top1	0.344069	1	1	0	African
seq.3434.34.wgt.RDat	seq.3434.34	SL010349	Fibronectin Fragment 3	FN1.3	FN1	top1	0.0684963	1	1	0	African
seq.3435.53.wgt.RDat	seq.3435.53	SL010348	Fibronectin Fragment 4	FN1.4	FN1	top1	0.0674472	1	1	0	African
seq.3446.7.wgt.RDat	seq.3446.7	SL004152	Interleukin-18 receptor 1	IL-18 Ra	IL18R1	lasso	0.098524	10	10	0	African
seq.3448.13.wgt.RDat	seq.3448.13	SL004125	Insulin receptor	IR	INSR	top1	0.0490542	1	0	1	African
seq.3449.58.wgt.RDat	seq.3449.58	SL004876	Kallistatin	Kallistatin	SERPINA4	lasso	0.113362	8	8	0	African
seq.3450.4.wgt.RDat	seq.3450.4	SL001797	Kallikrein-6	Kallikrein 6	KLK6	blup	0.0761604	474	0	474	African
seq.3459.49.wgt.RDat	seq.3459.49	SL004155	Platelet-derived growth factor receptor beta	PDGF Rb	PDGFRB	lasso	0.66647	31	31	0	African
seq.3461.58.wgt.RDat	seq.3461.58	SL009089	Brevican core protein	PGCB	BCAN	top1	0.0729317	1	0	1	African
seq.3470.1.wgt.RDat	seq.3470.1	SL001945	E-selectin	sE-Selectin	SELE	top1	0.232396	1	0	1	African
seq.3471.49.wgt.RDat	seq.3471.49	SL010517	Serine/threonine-protein kinase 16	STK16	STK16	blup	0.0783242	458	0	458	African
seq.3484.60.wgt.RDat	seq.3484.60	SL000271	Angiotensinogen	Angiotensinogen	AGT	enet	0.0547654	52	52	0	African
seq.3495.15.wgt.RDat	seq.3495.15	SL003172	C-X-C motif chemokine 6	GCP-2	CXCL6	lasso	0.0410333	5	5	0	African
seq.3497.13.wgt.RDat	seq.3497.13	SL002075	Interferon alpha-2	IFN-aA	IFNA2	blup	0.0675282	419	0	419	African
seq.3509.1.wgt.RDat	seq.3509.1	SL003190	C-C motif chemokine 15	MIP-5	CCL15	lasso	0.405247	9	9	0	African
seq.3514.49.wgt.RDat	seq.3514.49	SL004008	Myeloblastin	Proteinase-3	PRTN3	enet	0.167461	65	65	0	African
seq.3518.54.wgt.RDat	seq.3518.54	SL004015	Carboxypeptidase B2	TAFI	CPB2	enet	0.303296	83	83	0	African
seq.3519.3.wgt.RDat	seq.3519.3	SL003196	C-C motif chemokine 17	TARC	CCL17	top1	0.0642881	1	1	0	African
seq.3580.25.wgt.RDat	seq.3580.25	SL000249	Alpha-1-antitrypsin	a1-Antitrypsin	SERPINA1	blup	0.0400992	1863	1863	0	African
seq.3581.53.wgt.RDat	seq.3581.53	SL000251	Alpha-2-HS-glycoprotein	a2-HS-Glycoprotein	AHSG	enet	0.101793	16	16	0	African
seq.3583.54.wgt.RDat	seq.3583.54	SL005392	Arylsulfatase A	Arylsulfatase A	ARSA	top1	0.22526	1	1	0	African
seq.3592.4.wgt.RDat	seq.3592.4	SL010489	Calcium/calmodulin-dependent protein kinase type 1	CAMK1	CAMK1	enet	0.42552	26	0	26	African
seq.3600.2.wgt.RDat	seq.3600.2	SL006029	Chitotriosidase-1	Chitotriosidase-1	CHIT1	enet	0.407176	50	50	0	African
seq.3605.77.wgt.RDat	seq.3605.77	SL025928	Mannan-binding lectin serine protease 1:Mannan-binding lectin serine protease 1 light chain	MASP3:Light	MASP1	top1	0.0383932	1	1	0	African
seq.3613.62.wgt.RDat	seq.3613.62	SL010462	Ficolin-1	FCN1	FCN1	top1	0.0547616	1	1	0	African
seq.3617.80.wgt.RDat	seq.3617.80	SL006512	Hepatocyte growth factor activator	HGFA	HGFAC	enet	0.39364	51	51	0	African
seq.3622.33.wgt.RDat	seq.3622.33	SL008909	Legumain	LGMN	LGMN	top1	0.0226907	1	1	0	African
seq.3636.37.wgt.RDat	seq.3636.37	SL007327	Oxidized low-density lipoprotein receptor 1	OLR1	OLR1	lasso	0.0237938	4	4	0	African
seq.3640.14.wgt.RDat	seq.3640.14	SL005263	alpha-2-macroglobulin receptor-associated protein	RAP	LRPAP1	lasso	0.155224	15	0	15	African
seq.3647.49.wgt.RDat	seq.3647.49	SL018625	Toll-like receptor 4:Lymphocyte antigen 96 complex	TLR4:MD-2 complex	TLR4|LY96	blup	0.0334277	540	540	0	African
seq.3666.17.wgt.RDat	seq.3666.17	SL006830	Complement factor H-related protein 5	complement factor H-related 5	CFHR5	enet	0.134726	65	60	5	African
seq.3676.15.wgt.RDat	seq.3676.15	SL003679	Cation-independent mannose-6-phosphate receptor	IGF-II receptor	IGF2R	enet	0.150127	41	41	0	African
seq.3681.87.wgt.RDat	seq.3681.87	SL003919	Kallikrein-14	kallikrein 14	KLK14	enet	0.0699291	25	0	25	African
seq.3684.78.wgt.RDat	seq.3684.78	SL025926	Macrophage scavenger receptor types I and II:Extracellular domain	Macrophage scavenger receptor:ECD	MSR1	top1	0.0414049	1	1	0	African
seq.3758.63.wgt.RDat	seq.3758.63	SL003974	Activated Protein C	Activated Protein C	PROC	enet	0.133731	103	71	32	African
seq.3761.4.wgt.RDat	seq.3761.4	SL000027	Prostaglandin G/H synthase 2	COX-2	PTGS2	blup	0.0274912	786	0	786	African
seq.3773.15.wgt.RDat	seq.3773.15	SL003200	Angiopoietin-1 receptor, soluble	sTie-2	TEK	lasso	0.184337	10	0	10	African
seq.3795.6.wgt.RDat	seq.3795.6	SL004642	Disintegrin and metalloproteinase domain-containing protein 9	ADAM 9	ADAM9	lasso	0.0293167	6	6	0	African
seq.3799.11.wgt.RDat	seq.3799.11	SL004867	Carbonic anhydrase 3	Carbonic anhydrase III	CA3	enet	0.0330647	28	28	0	African
seq.3803.10.wgt.RDat	seq.3803.10	SL008382	Cystatin-D	CYTD	CST5	enet	0.0625488	46	42	4	African
seq.3820.68.wgt.RDat	seq.3820.68	SL010503	MAP kinase-activated protein kinase 2	MAPK2	MAPKAPK2	enet	0.0406429	8	8	0	African
seq.3835.11.wgt.RDat	seq.3835.11	SL004492	Toll-like receptor 2	TLR2	TLR2	top1	0.190052	1	0	1	African
seq.3839.60.wgt.RDat	seq.3839.60	SL011629	AH receptor-interacting protein	AIP	AIP	top1	0.044177	1	1	0	African
seq.3855.56.wgt.RDat	seq.3855.56	SL004919	Peroxiredoxin-1	Peroxiredoxin-1	PRDX1	blup	0.0267123	772	772	0	African
seq.3858.5.wgt.RDat	seq.3858.5	SL008063	Low molecular weight phosphotyrosine protein phosphatase	PPAC	ACP1	top1	0.556914	1	1	0	African
seq.3888.8.wgt.RDat	seq.3888.8	SL009628	Inhibitor of growth protein 1	ING1	ING1	enet	0.0558686	17	17	0	African
seq.3892.21.wgt.RDat	seq.3892.21	SL010328	Mediator of RNA polymerase II transcription subunit 1	MED-1	MED1	blup	0.0198456	889	889	0	African
seq.4126.22.wgt.RDat	seq.4126.22	SL004511	Bactericidal permeability-increasing protein	BPI	BPI	enet	0.0341595	27	27	0	African
seq.4127.75.wgt.RDat	seq.4127.75	SL000322	Complement component C6	C6	C6	blup	0.0657075	2577	2577	0	African
seq.4129.72.wgt.RDat	seq.4129.72	SL000414	Complement factor B	Factor B	CFB	enet	0.134114	38	38	0	African
seq.4131.72.wgt.RDat	seq.4131.72	SL000426	Fibronectin	Fibronectin	FN1	lasso	0.0671122	4	4	0	African
seq.4133.54.wgt.RDat	seq.4133.54	SL004068	Granzyme B	Granzyme B	GZMB	top1	0.164508	1	1	0	African
seq.4137.57.wgt.RDat	seq.4137.57	SL004351	Interleukin-25	IL-17E	IL25	top1	0.0886619	1	0	1	African
seq.4138.25.wgt.RDat	seq.4138.25	SL004346	Interleukin-20	IL-20	IL20	top1	0.0779347	1	0	1	African
seq.4139.71.wgt.RDat	seq.4139.71	SL001943	Interleukin-6 receptor subunit alpha	IL-6 sRa	IL6R	lasso	0.433233	10	10	0	African
seq.4150.75.wgt.RDat	seq.4150.75	SL000540	Plasmin	Plasmin	PLG	top1	0.0522558	1	0	1	African
seq.4151.6.wgt.RDat	seq.4151.6	SL000541	Plasminogen	Plasminogen	PLG	top1	0.038474	1	1	0	African
seq.4152.58.wgt.RDat	seq.4152.58	SL000545	Plasma kallikrein	Prekallikrein	KLKB1	enet	0.200961	120	94	26	African
seq.4153.11.wgt.RDat	seq.4153.11	SL018548	Alpha-1-antichymotrypsin complex	alpha-1-antichymotrypsin complex	SERPINA3	enet	0.100532	57	32	25	African
seq.4155.3.wgt.RDat	seq.4155.3	SL003198	Tenascin	Tenascin	TNC	lasso	0.43518	10	10	0	African
seq.4157.2.wgt.RDat	seq.4157.2	SL000586	Thrombin	Thrombin	F2	lasso	0.194804	3	0	3	African
seq.4158.54.wgt.RDat	seq.4158.54	SL000613	Urokinase-type plasminogen activator	uPA	PLAU	enet	0.0664914	14	14	0	African
seq.4159.130.wgt.RDat	seq.4159.130	SL000415	Complement factor H	Factor H	CFH	lasso	0.114171	8	8	0	African
seq.4188.1.wgt.RDat	seq.4188.1	SL003658	Aflatoxin B1 aldehyde reductase member 2	Aflatoxin B1 aldehyde reductase	AKR7A2	enet	0.0347109	9	9	0	African
seq.4224.7.wgt.RDat	seq.4224.7	SL007022	Heterogeneous nuclear ribonucleoprotein Q	HNRPQ	SYNCRIP	enet	0.0952746	31	0	31	African
seq.4234.8.wgt.RDat	seq.4234.8	SL004146	Interleukin-1 receptor-like 1	IL-1 R4	IL1RL1	enet	0.241029	72	72	0	African
seq.4267.81.wgt.RDat	seq.4267.81	SL011772	Pescadillo homolog	PESC	PES1	enet	0.0184919	26	26	0	African
seq.4272.46.wgt.RDat	seq.4272.46	SL000539	Glucose-6-phosphate isomerase	PHI	GPI	top1	0.0899928	1	0	1	African
seq.4292.5.wgt.RDat	seq.4292.5	SL011202	Alpha-soluble NSF attachment protein	SNAA	NAPA	top1	0.039887	1	1	0	African
seq.4297.62.wgt.RDat	seq.4297.62	SL005115	Spondin-1	Spondin-1	SPON1	blup	0.0592671	2437	2437	0	African
seq.4324.33.wgt.RDat	seq.4324.33	SL008516	Cystatin-SA	CYTT	CST2	lasso	0.106448	12	12	0	African
seq.4336.2.wgt.RDat	seq.4336.2	SL000572	Serum amyloid A-1 protein	SAA	SAA1	lasso	0.544685	15	15	0	African
seq.4337.49.wgt.RDat	seq.4337.49	SL000051	C-reactive protein	CRP	CRP	top1	0.0684849	1	1	0	African
seq.4342.10.wgt.RDat	seq.4342.10	SL002922	Intercellular adhesion molecule 1	sICAM-1	ICAM1	enet	0.536279	26	25	1	African
seq.4374.45.wgt.RDat	seq.4374.45	SL003869	Growth/differentiation factor 15	MIC-1	GDF15	lasso	0.0332069	4	4	0	African
seq.4407.10.wgt.RDat	seq.4407.10	SL005202	Hepatocyte growth factor-like protein	MSP	MST1	enet	0.65641	100	66	34	African
seq.4413.3.wgt.RDat	seq.4413.3	SL001888	Antileukoproteinase	SLPI	SLPI	lasso	0.0805169	17	17	0	African
seq.4414.69.wgt.RDat	seq.4414.69	SL004484	Pulmonary surfactant-associated protein D	SP-D	SFTPD	top1	0.0237362	1	1	0	African
seq.4423.77.wgt.RDat	seq.4423.77	SL003674	Bcl-2-like protein 1	BCL2-like 1 protein	BCL2L1	enet	0.070452	23	0	23	African
seq.4428.1.wgt.RDat	seq.4428.1	SL013988	Carbohydrate sulfotransferase 2	CHST2	CHST2	lasso	0.0561446	4	0	4	African
seq.4430.44.wgt.RDat	seq.4430.44	SL006713	Collectin-11	Collectin Kidney 1	COLEC11	enet	0.0936426	30	30	0	African
seq.4435.66.wgt.RDat	seq.4435.66	SL009045	Ectonucleotide pyrophosphatase/phosphodiesterase family member 7	ENPP7	ENPP7	enet	0.307415	54	54	0	African
seq.4436.1.wgt.RDat	seq.4436.1	SL014093	Ectonucleoside triphosphate diphosphohydrolase 3	ENTP3	ENTPD3	blup	0.0670139	469	0	469	African
seq.4437.56.wgt.RDat	seq.4437.56	SL014028	Ectonucleoside triphosphate diphosphohydrolase 5	ENTP5	ENTPD5	top1	0.108792	1	1	0	African
seq.4440.15.wgt.RDat	seq.4440.15	SL014088	Fc receptor-like protein 3	FCRL3	FCRL3	top1	0.231345	1	1	0	African
seq.4459.68.wgt.RDat	seq.4459.68	SL014069	Proprotein convertase subtilisin/kexin type 7	PCSK7	PCSK7	lasso	0.280869	12	12	0	African
seq.4467.49.wgt.RDat	seq.4467.49	SL005488	SPARC-like protein 1	SPARCL1	SPARCL1	enet	0.150861	42	42	0	African
seq.4472.5.wgt.RDat	seq.4472.5	SL004908	Tropomyosin beta chain	Tropomyosin 2	TPM2	blup	0.0839123	472	0	472	African
seq.4476.22.wgt.RDat	seq.4476.22	SL010519	Tyrosine-protein kinase ZAP-70	ZAP70	ZAP70	blup	0.0793019	472	0	472	African
seq.4479.14.wgt.RDat	seq.4479.14	SL000308	Plasma protease C1 inhibitor	C1-Esterase Inhibitor	SERPING1	top1	0.18683	1	1	0	African
seq.4481.34.wgt.RDat	seq.4481.34	SL000316	Complement C4	C4	C4A|C4B	enet	0.102703	86	86	0	African
seq.4482.66.wgt.RDat	seq.4482.66	SL000321	Complement C5b-C6 complex	C5b, 6 Complex	C5|C6	blup	0.0425227	468	468	0	African
seq.4496.60.wgt.RDat	seq.4496.60	SL000522	Macrophage metalloelastase	MMP-12	MMP12	lasso	0.0698687	4	4	0	African
seq.4498.62.wgt.RDat	seq.4498.62	SL003764	Neural cell adhesion molecule 1, 120 kDa isoform	NCAM-120	NCAM1	lasso	0.0746008	6	6	0	African
seq.4535.50.wgt.RDat	seq.4535.50	SL008644	ADP-ribosyl cyclase/cyclic ADP-ribose hydrolase 2	BST1	BST1	enet	0.51747	76	76	0	African
seq.4540.11.wgt.RDat	seq.4540.11	SL009768	Chromobox protein homolog 5	CBX5	CBX5	enet	0.069829	27	0	27	African
seq.4541.49.wgt.RDat	seq.4541.49	SL014092	Cell adhesion molecule-related/down-regulated by oncogenes	CDON	CDON	enet	0.201122	55	55	0	African
seq.4542.24.wgt.RDat	seq.4542.24	SL001896	Clusterin	Clusterin	CLU	blup	0.0857289	4145	4145	0	African
seq.4546.27.wgt.RDat	seq.4546.27	SL008822	Adhesion G protein-coupled receptor E2	EMR2	ADGRE2	lasso	0.169686	12	12	0	African
seq.4548.4.wgt.RDat	seq.4548.4	SL005575	Galactoside 3(4)-L-fucosyltransferase	Fucosyltransferase 3	FUT3	enet	0.226943	34	34	0	African
seq.4549.78.wgt.RDat	seq.4549.78	SL014008	Alpha-(1,3)-fucosyltransferase 5	FUT5	FUT5	enet	0.151349	63	63	0	African
seq.4556.10.wgt.RDat	seq.4556.10	SL013548	Interleukin-34	IL-34	IL34	blup	0.084354	474	0	474	African
seq.4559.64.wgt.RDat	seq.4559.64	SL013969	Kynureninase	KYNU	KYNU	top1	0.0788671	1	1	0	African
seq.4564.2.wgt.RDat	seq.4564.2	SL006406	Plexin-C1	PLXC1	PLXNC1	lasso	0.153174	18	18	0	African
seq.4594.22.wgt.RDat	seq.4594.22	SL011498	Pituitary adenylate cyclase-activating polypeptide 38	PACAP-38	ADCYAP1	blup	0.015646	991	991	0	African
seq.4703.87.wgt.RDat	seq.4703.87	SL000597	Lymphotoxin-alpha	TNF-b	LTA	top1	0.0623246	1	0	1	African
seq.4763.31.wgt.RDat	seq.4763.31	SL004742	Africanmin	Africanmin	AFM	enet	0.138906	62	62	0	African
seq.4775.34.wgt.RDat	seq.4775.34	SL005572	Gelsolin	Gelsolin	GSN	enet	0.0564273	27	27	0	African
seq.4801.13.wgt.RDat	seq.4801.13	SL007153	Lactoperoxidase	PERL	LPO	lasso	0.135859	5	0	5	African
seq.4811.33.wgt.RDat	seq.4811.33	SL004739	Inter-alpha-trypsin inhibitor heavy chain H4	ITI heavy chain H4	ITIH4	lasso	0.173707	4	4	0	African
seq.4815.25.wgt.RDat	seq.4815.25	SL016128	Thioredoxin domain-containing protein 12	TXD12	TXNDC12	blup	0.474797	1504	0	1504	African
seq.4831.4.wgt.RDat	seq.4831.4	SL002823	L-Selectin	sL-Selectin	SELL	enet	0.132617	38	38	0	African
seq.4867.15.wgt.RDat	seq.4867.15	SL003310	Vascular endothelial growth factor A, isoform 121	VEGF121	VEGFA	top1	0.0353731	1	1	0	African
seq.4874.3.wgt.RDat	seq.4874.3	SL000003	Angiogenin	Angiogenin	ANG	enet	0.175025	35	35	0	African
seq.4886.3.wgt.RDat	seq.4886.3	SL000516	C-C motif chemokine 7	MCP-3	CCL7	top1	0.0398549	1	1	0	African
seq.4906.35.wgt.RDat	seq.4906.35	SL000622	Coagulation Factor V	Coagulation Factor V	F5	blup	0.0570459	2689	2689	0	African
seq.4908.6.wgt.RDat	seq.4908.6	SL004482	Endoglin	Endoglin	ENG	lasso	0.13774	9	0	9	African
seq.4912.17.wgt.RDat	seq.4912.17	SL000280	Aspartate aminotransferase, cytoplasmic	GOT1	GOT1	enet	0.0838022	36	0	36	African
seq.4913.78.wgt.RDat	seq.4913.78	SL003300	C-C motif chemokine 16	HCC-4	CCL16	enet	0.700846	53	53	0	African
seq.4914.10.wgt.RDat	seq.4914.10	SL001766	Human Chorionic Gonadotropin	HCG	CGA|CGB3|CGB7	top1	0.273653	1	1	0	African
seq.4915.64.wgt.RDat	seq.4915.64	SL000836	Hemoglobin	Hemoglobin	HBA1|HBB	lasso	0.332817	17	12	5	African
seq.4920.10.wgt.RDat	seq.4920.10	SL000510	Lysozyme C	Lysozyme	LYZ	top1	0.0561516	1	1	0	African
seq.4922.13.wgt.RDat	seq.4922.13	SL003189	C-C motif chemokine 19	MIP-3b	CCL19	top1	0.0688576	1	0	1	African
seq.4923.79.wgt.RDat	seq.4923.79	SL005201	Muellerian-inhibiting factor	MIS	AMH	blup	0.258491	569	0	569	African
seq.4962.52.wgt.RDat	seq.4962.52	SL012538	Cerebral dopamine neurotrophic factor	ARMEL	CDNF	blup	0.0746068	1074	1074	0	African
seq.4963.19.wgt.RDat	seq.4963.19	SL011708	cAMP-regulated phosphoprotein 19	ARP19	ARPP19	blup	0.0225445	536	0	536	African
seq.4964.67.wgt.RDat	seq.4964.67	SL007729	Endoplasmic reticulum aminopeptidase 1	ARTS1	ERAP1	enet	0.612592	78	77	1	African
seq.4969.2.wgt.RDat	seq.4969.2	SL004866	Carbonic anhydrase 1	Carbonic anhydrase I	CA1	top1	0.0756042	1	1	0	African
seq.4979.34.wgt.RDat	seq.4979.34	SL008178	Dermatopontin	DERM	DPT	enet	0.211658	68	68	0	African
seq.4981.6.wgt.RDat	seq.4981.6	SL008709	Desmocollin-3	DSC3	DSC3	blup	0.0170835	1999	1797	202	African
seq.4982.54.wgt.RDat	seq.4982.54	SL004458	Elafin	Elafin	PI3	blup	0.0201146	890	890	0	African
seq.4991.12.wgt.RDat	seq.4991.12	SL012469	Glypican-5	GPC5	GPC5	top1	0.20676	1	1	0	African
seq.4992.49.wgt.RDat	seq.4992.49	SL007173	Granulins	GRN	GRN	top1	0.23274	1	0	1	African
seq.4996.66.wgt.RDat	seq.4996.66	SL006448	Histidine-rich glycoprotein	HRG	HRG	lasso	0.469982	24	24	0	African
seq.5008.51.wgt.RDat	seq.5008.51	SL001815	Superoxide dismutase [Mn], mitochondrial	Mn SOD	SOD2	top1	0.144338	1	0	1	African
seq.5015.15.wgt.RDat	seq.5015.15	SL003440	Platelet-activating factor acetylhydrolase	PAfricanH	PLA2G7	blup	0.0537829	620	620	0	African
seq.5029.3.wgt.RDat	seq.5029.3	SL006528	Prolyl endopeptidase FAP	SEPR	FAP	blup	0.0277621	1441	1441	0	African
seq.5034.79.wgt.RDat	seq.5034.79	SL010388	Trypsin-2	Trypsin 2	PRSS2	blup	0.0245297	2407	2407	0	African
seq.5035.7.wgt.RDat	seq.5035.7	SL000142	Thymidylate synthase	TS	TYMS	lasso	0.0299064	4	4	0	African
seq.5036.50.wgt.RDat	seq.5036.50	SL004782	Tumor necrosis factor-inducible gene 6 protein	TSG-6	TNFAIP6	enet	0.0407185	34	34	0	African
seq.5061.27.wgt.RDat	seq.5061.27	SL004853	ICOS ligand	B7-H2	ICOSLG	lasso	0.0419468	8	8	0	African
seq.5063.12.wgt.RDat	seq.5063.12	SL014188	Natural killer cell receptor 2B4	CD244	CD244	top1	0.0833482	1	1	0	African
seq.5066.134.wgt.RDat	seq.5066.134	SL014270	CMRF35-like molecule 6	CLM6	CD300C	enet	0.190658	55	32	23	African
seq.5069.9.wgt.RDat	seq.5069.9	SL004556	Complement decay-accelerating factor	DAF	CD55	lasso	0.0496869	4	4	0	African
seq.5080.131.wgt.RDat	seq.5080.131	SL025876	Transmembrane glycoprotein NMB:Extracellular domain	GPNMB:ECD	GPNMB	blup	0.0147036	1684	1466	218	African
seq.5084.154.wgt.RDat	seq.5084.154	SL005174	Interleukin-17 receptor B	IL-17B R	IL17RB	lasso	0.0682657	10	10	0	African
seq.5088.175.wgt.RDat	seq.5088.175	SL005185	Interleukin-23 receptor	IL-23 R	IL23R	top1	0.0684356	1	0	1	African
seq.5090.49.wgt.RDat	seq.5090.49	SL005190	Leukocyte immunoglobulin-like receptor subfamily B member 1	ILT-2	LILRB1	enet	0.638561	81	77	4	African
seq.5091.28.wgt.RDat	seq.5091.28	SL005191	Leukocyte immunoglobulin-like receptor subfamily B member 2	ILT-4	LILRB2	enet	0.240116	31	31	0	African
seq.5095.21.wgt.RDat	seq.5095.21	SL012698	Killer cell immunoglobulin-like receptor 2DL4	KI2L4	KIR2DL4	enet	0.0440996	32	32	0	African
seq.5102.55.wgt.RDat	seq.5102.55	SL005200	MHC class I polypeptide-related sequence B	MICB	MICB	enet	0.163942	104	104	0	African
seq.5105.2.wgt.RDat	seq.5105.2	SL005208	Reticulon-4 receptor	Nogo Receptor	RTN4R	blup	0.0753187	634	634	0	African
seq.5109.24.wgt.RDat	seq.5109.24	SL005210	Neuronal cell adhesion molecule	Nr-CAM	NRCAM	top1	0.0215004	1	1	0	African
seq.5110.84.wgt.RDat	seq.5110.84	SL009054	Neurexin-1-beta	NRX1B	NRXN1	enet	0.0542556	3	3	0	African
seq.5111.15.wgt.RDat	seq.5111.15	SL008728	Neurexin-3-beta	NRX3B	NRXN3	top1	0.0117691	1	1	0	African
seq.5121.3.wgt.RDat	seq.5121.3	SL014248	Semaphorin-6B	SEM6B	SEMA6B	top1	0.0875026	1	0	1	African
seq.5124.62.wgt.RDat	seq.5124.62	SL005169	Intercellular adhesion molecule 5	sICAM-5	ICAM5	enet	0.302534	33	33	0	African
seq.5124.69.wgt.RDat	seq.5124.69	SL005169	Intercellular adhesion molecule 5	sICAM-5	ICAM5	enet	0.258841	39	39	0	African
seq.5125.6.wgt.RDat	seq.5125.6	SL014292	Sialic acid-binding Ig-like lectin 14	SIG14	SIGLEC14	enet	0.329123	83	83	0	African
seq.5128.53.wgt.RDat	seq.5128.53	SL014228	SLAM family member 6	SLAF6	SLAMF6	enet	0.0252421	27	27	0	African
seq.5129.12.wgt.RDat	seq.5129.12	SL005221	Scavenger receptor class F member 1	SREC-I	SCARF1	lasso	0.203206	4	4	0	African
seq.5131.15.wgt.RDat	seq.5131.15	SL004863	Tumor necrosis factor receptor superfamily member 19	TAJ	TNFRSF19	blup	0.0402037	751	751	0	African
seq.5132.71.wgt.RDat	seq.5132.71	SL005223	Interleukin-27 receptor subunit alpha	TCCR	IL27RA	enet	0.109475	24	0	24	African
seq.5134.52.wgt.RDat	seq.5134.52	SL007547	Hepatitis A virus cellular receptor 2	TIMD3	HAVCR2	lasso	0.143997	9	9	0	African
seq.5140.56.wgt.RDat	seq.5140.56	SL005231	Netrin receptor UNC5D	UNC5H4	UNC5D	blup	0.0420476	2858	2542	316	African
seq.5227.60.wgt.RDat	seq.5227.60	SL006921	[Pyruvate dehydrogenase (acetyl-transferring)] kinase isozyme 1, mitochondrial	PDK1	PDK1	lasso	0.0372612	11	11	0	African
seq.5231.79.wgt.RDat	seq.5231.79	SL012707	Proprotein convertase subtilisin/kexin type 9	PCSK9	PCSK9	enet	0.044928	62	62	0	African
seq.5242.37.wgt.RDat	seq.5242.37	SL007237	Dual specificity mitogen-activated protein kinase kinase 4	MP2K4	MAP2K4	enet	0.269811	57	0	57	African
seq.5312.49.wgt.RDat	seq.5312.49	SL000277	Apolipoprotein E (isoform E2)	Apo E2	APOE	lasso	0.0314586	3	3	0	African
seq.5337.64.wgt.RDat	seq.5337.64	SL004131	T-lymphocyte activation antigen CD86	B7-2	CD86	top1	0.0597131	1	1	0	African
seq.5346.24.wgt.RDat	seq.5346.24	SL025823	Copine-1:Ca2+-dependent membrane-targeting module domains 1 and 2	CPNE1:C2, 1 and 2	CPNE1	top1	0.191962	1	1	0	African
seq.5350.14.wgt.RDat	seq.5350.14	SL012881	Glypican-6	GPC6	GPC6	blup	0.0496214	1440	1440	0	African
seq.5363.51.wgt.RDat	seq.5363.51	SL010470	Semaphorin-3E	Semaphorin 3E	SEMA3E	enet	0.172903	86	86	0	African
seq.5400.52.wgt.RDat	seq.5400.52	SL003184	Leptin receptor, soluble	sLeptin R	LEPR	lasso	0.574917	18	18	0	African
seq.5412.53.wgt.RDat	seq.5412.53	SL004134	CD27 antigen	CD27	CD27	lasso	0.270076	24	0	24	African
seq.5430.66.wgt.RDat	seq.5430.66	SL008967	Tyrosine-protein phosphatase non-receptor type substrate 1	SHPS1	SIRPA	enet	0.699235	22	22	0	African
seq.5456.59.wgt.RDat	seq.5456.59	SL006694	Beta-Ala-His dipeptidase	CNDP1	CNDP1	blup	0.077773	775	775	0	African
seq.5459.33.wgt.RDat	seq.5459.33	SL010456	Cystatin-SN	CYTN	CST1	lasso	0.0560504	13	13	0	African
seq.5462.62.wgt.RDat	seq.5462.62	SL002086	Ficolin-3	Ficolin-3	FCN3	lasso	0.225087	9	9	0	African
seq.5463.22.wgt.RDat	seq.5463.22	SL000658	Growth arrest-specific protein 1	GAS1	GAS1	lasso	0.0342789	4	3	1	African
seq.5487.7.wgt.RDat	seq.5487.7	SL016928	SLAM family member 7	SLAF7	SLAMF7	lasso	0.117398	8	8	0	African
seq.5494.52.wgt.RDat	seq.5494.52	SL009790	Small nuclear ribonucleoprotein F	RUXF	SNRPF	lasso	0.0631522	5	0	5	African
seq.5496.49.wgt.RDat	seq.5496.49	SL005115	Spondin-1	Spondin-1	SPON1	blup	0.0627133	1632	1632	0	African
seq.5509.7.wgt.RDat	seq.5509.7	SL025842	Epidermal growth factor:Extracellular domain	EGF:ECD	EGF	lasso	0.0353949	12	12	0	African
seq.5542.22.wgt.RDat	seq.5542.22	SL006397	Neuropilin-1	NRP1	NRP1	top1	0.0665848	1	0	1	African
seq.5581.28.wgt.RDat	seq.5581.28	SL012486	Fibrinogen-like protein 1	FGL1	FGL1	lasso	0.0331461	11	11	0	African
seq.5584.21.wgt.RDat	seq.5584.21	SL003335	Holo-Transcobalamin-2	Holo-TC II	TCN2	lasso	0.367231	18	13	5	African
seq.5586.66.wgt.RDat	seq.5586.66	SL007807	Multiple inositol polyphosphate phosphatase 1	MINP1	MINPP1	top1	0.0773428	1	0	1	African
seq.5593.11.wgt.RDat	seq.5593.11	SL011222	Protein disulfide-isomerase A5	PDIA5	PDIA5	top1	0.0781269	1	1	0	African
seq.5596.75.wgt.RDat	seq.5596.75	SL025815	T-cell surface glycoprotein CD5:Extracellular domain	CD5:ECD	CD5	enet	0.574059	65	0	65	African
seq.5601.2.wgt.RDat	seq.5601.2	SL004514	N-acetylmuramoyl-L-alanine amidase	PGRP-L	PGLYRP2	lasso	0.31021	6	6	0	African
seq.5617.41.wgt.RDat	seq.5617.41	SL012362	Pro-FMRFamide-related neuropeptide FF	NPFF	NPFF	lasso	0.214945	8	0	8	African
seq.5618.50.wgt.RDat	seq.5618.50	SL007306	Protein FAM3B	FAM3B	FAM3B	enet	0.307673	73	73	0	African
seq.5620.13.wgt.RDat	seq.5620.13	SL008812	Peptidyl-glycine alpha-amidating monooxygenase	AMD	PAM	enet	0.0960361	35	31	4	African
seq.5621.64.wgt.RDat	seq.5621.64	SL017069	Thrombospondin type-1 domain-containing protein 1	THSD1	THSD1	enet	0.138681	23	0	23	African
seq.5627.53.wgt.RDat	seq.5627.53	SL007071	Progonadoliberin-1	GON1	GNRH1	enet	0.0849648	22	0	22	African
seq.5630.48.wgt.RDat	seq.5630.48	SL009033	CMRF35-like molecule 8	CM35H	CD300A	lasso	0.220318	20	10	10	African
seq.5631.83.wgt.RDat	seq.5631.83	SL008634	Promotilin	MOTI	MLN	top1	0.0909274	1	1	0	African
seq.5632.6.wgt.RDat	seq.5632.6	SL012846	Cartilage acidic protein 1	CRAC1	CRTAC1	enet	0.255512	12	2	10	African
seq.5633.65.wgt.RDat	seq.5633.65	SL005191	Leukocyte immunoglobulin-like receptor subfamily B member 2	ILT-4	LILRB2	enet	0.0346842	24	24	0	African
seq.5634.39.wgt.RDat	seq.5634.39	SL012836	GDP-fucose protein O-fucosyltransferase 1	OFUT1	POFUT1	lasso	0.0903641	27	27	0	African
seq.5635.66.wgt.RDat	seq.5635.66	SL017099	Triggering receptor expressed on myeloid cells 2	TREM2	TREM2	enet	0.177226	57	39	18	African
seq.5644.60.wgt.RDat	seq.5644.60	SL007198	Ribonuclease 4	RNAS4	RNASE4	lasso	0.0648613	4	4	0	African
seq.5646.20.wgt.RDat	seq.5646.20	SL012758	Ribonuclease K6	RNAS6	RNASE6	top1	0.291585	1	1	0	African
seq.5648.28.wgt.RDat	seq.5648.28	SL017094	Chymotrypsinogen B2	CTRB2	CTRB2	lasso	0.159119	9	9	0	African
seq.5649.83.wgt.RDat	seq.5649.83	SL012479	Pregnancy-specific beta-1-glycoprotein 4	PSG4	PSG4	enet	0.267513	46	46	0	African
seq.5654.70.wgt.RDat	seq.5654.70	SL017091	Protein disulfide-isomerase TMX3	TMX3	TMX3	top1	0.113705	1	0	1	African
seq.5658.64.wgt.RDat	seq.5658.64	SL003991	Coagulation factor XIII B chain	coagulation factor XIII B	F13B	lasso	0.100885	9	9	0	African
seq.5659.11.wgt.RDat	seq.5659.11	SL004188	Pro-Thyrotropin-releasing hormone	TRH	TRH	lasso	0.0880289	8	0	8	African
seq.5660.51.wgt.RDat	seq.5660.51	SL003672	Extracellular superoxide dismutase [Cu-Zn]	SOD3	SOD3	top1	0.0634588	1	1	0	African
seq.5675.6.wgt.RDat	seq.5675.6	SL003198	Tenascin	Tenascin	TNC	lasso	0.321584	19	19	0	African
seq.5676.54.wgt.RDat	seq.5676.54	SL012436	Agouti-signaling protein	ASIP	ASIP	top1	0.0198366	1	1	0	African
seq.5680.54.wgt.RDat	seq.5680.54	SL012845	Odorant-binding protein 2b	OBP2B	OBP2B	enet	0.435855	64	0	64	African
seq.5688.65.wgt.RDat	seq.5688.65	SL012852	Cerebellin-4	CBLN4	CBLN4	top1	0.0579472	1	1	0	African
seq.5694.57.wgt.RDat	seq.5694.57	SL011888	SPARC-related modular calcium-binding protein 1	SMOC1	SMOC1	blup	0.0270904	1307	1307	0	African
seq.5695.5.wgt.RDat	seq.5695.5	SL010290	BPI fold-containing family A member 2	SPLC2	BPIFA2	enet	0.155559	25	25	0	African
seq.5698.60.wgt.RDat	seq.5698.60	SL005005	Tenascin-X	Tenascin-X	TNXB	lasso	0.24227	20	18	2	African
seq.5704.74.wgt.RDat	seq.5704.74	SL004564	Granzyme M	Granzyme M	GZMM	top1	0.015257	1	1	0	African
seq.5713.9.wgt.RDat	seq.5713.9	SL004522	Interferon lambda-3	IFN-lambda 3	IFNL3	top1	0.0537105	1	0	1	African
seq.5722.78.wgt.RDat	seq.5722.78	SL009198	Lysosomal Pro-X carboxypeptidase	Prolylcarboxypeptidase	PRCP	blup	0.0522686	1480	1480	0	African
seq.5725.1.wgt.RDat	seq.5725.1	SL008574	Osteomodulin	OMD	OMD	top1	0.0720232	1	0	1	African
seq.5726.49.wgt.RDat	seq.5726.49	SL012583	Sperm-associated antigen 11A	SG11A	SPAG11A	top1	0.0545624	1	0	1	African
seq.5727.35.wgt.RDat	seq.5727.35	SL017109	Beta-1,3-glucosyltransferase	B3GLT	B3GLCT	blup	0.0173267	1139	1139	0	African
seq.5728.60.wgt.RDat	seq.5728.60	SL012780	Fc receptor-like protein 1	FCRL1	FCRL1	lasso	0.0413872	11	11	0	African
seq.5731.1.wgt.RDat	seq.5731.1	SL012596	Serine protease inhibitor Kazal-type 6	ISK6	SPINK6	lasso	0.467689	4	4	0	African
seq.5736.1.wgt.RDat	seq.5736.1	SL006573	Trem-like transcript 2 protein	TRML2	TREML2	enet	0.028167	17	17	0	African
seq.5738.25.wgt.RDat	seq.5738.25	SL003198	Tenascin	Tenascin	TNC	blup	0.0694501	2505	2316	189	African
seq.5741.55.wgt.RDat	seq.5741.55	SL003107	Eosinophil cationic protein	ECP	RNASE3	lasso	0.249905	25	25	0	African
seq.5742.14.wgt.RDat	seq.5742.14	SL012844	Lysophosphatidic acid phosphatase type 6	PPA6	ACP6	enet	0.455409	45	45	0	African
seq.5744.12.wgt.RDat	seq.5744.12	SL017113	Protein MENT	CA056	MENT	lasso	0.124992	4	0	4	African
seq.5745.64.wgt.RDat	seq.5745.64	SL008648	Peptidase inhibitor 15	PI15	PI15	blup	0.105324	474	0	474	African
seq.5749.53.wgt.RDat	seq.5749.53	SL009329	Colipase	COL	CLPS	blup	0.0544286	639	639	0	African
seq.5810.25.wgt.RDat	seq.5810.25	SL005155	Teratocarcinoma-derived growth factor 1	Cripto	TDGF1	lasso	0.306451	11	11	0	African
seq.5813.58.wgt.RDat	seq.5813.58	SL000408	Erythropoietin	Epo	EPO	blup	0.0168952	343	343	0	African
seq.5861.78.wgt.RDat	seq.5861.78	SL008466	3-hydroxyanthranilate 3,4-dioxygenase	3HAO	HAAO	lasso	0.323895	8	0	8	African
seq.5864.10.wgt.RDat	seq.5864.10	SL004910	Fructose-bisphosphate aldolase A	aldolase A	ALDOA	blup	0.0180598	747	744	3	African
seq.5900.11.wgt.RDat	seq.5900.11	SL009431	Histidine triad nucleotide-binding protein 1	HINT1	HINT1	blup	0.0105647	923	923	0	African
seq.5918.5.wgt.RDat	seq.5918.5	SL008176	Proteasome activator complex subunit 1	PSME1	PSME1	lasso	0.137183	8	0	8	African
seq.5936.53.wgt.RDat	seq.5936.53	SL002517	Tumor necrosis factor	TNF-a	TNF	top1	0.324178	1	0	1	African
seq.5963.9.wgt.RDat	seq.5963.9	SL010588	Dermokine	Dermokine	DMKN	top1	0.123613	1	0	1	African
seq.5970.61.wgt.RDat	seq.5970.61	SL017261	Leukocyte cell-derived chemotaxin-2	LECT2	LECT2	top1	0.061724	1	0	1	African
seq.5982.50.wgt.RDat	seq.5982.50	SL002690	Complement factor H-related protein 1	FHR1	CFHR1	enet	0.226215	63	63	0	African
seq.5992.50.wgt.RDat	seq.5992.50	SL007072	T-cell surface glycoprotein CD8 alpha chain	CD8A	CD8A	blup	0.0990806	1178	1178	0	African
seq.6019.12.wgt.RDat	seq.6019.12	SL017275	Complement C1q and tumor necrosis factor-related protein 9A	C1T9A	C1QTNF9	blup	0.112348	474	0	474	African
seq.6020.52.wgt.RDat	seq.6020.52	SL011548	Urotensin-2	Urotensin-II	UTS2	enet	0.0989817	47	0	47	African
seq.6039.24.wgt.RDat	seq.6039.24	SL017254	Corticotropin-releasing factor-binding protein	CRHBP	CRHBP	lasso	0.198883	14	14	0	African
seq.6042.52.wgt.RDat	seq.6042.52	SL003198	Tenascin	Tenascin	TNC	enet	0.0877127	37	37	0	African
seq.6049.64.wgt.RDat	seq.6049.64	SL006532	Receptor-type tyrosine-protein phosphatase S	PTPRS	PTPRS	top1	0.0396269	1	1	0	African
seq.6055.53.wgt.RDat	seq.6055.53	SL004475	Interferon alpha/beta receptor 1	IFN-a/b R1	IFNAR1	blup	0.115245	474	0	474	African
seq.6060.2.wgt.RDat	seq.6060.2	SL000060	Prolactin-inducible protein	PIP	PIP	blup	0.03034	2286	2009	277	African
seq.6075.61.wgt.RDat	seq.6075.61	SL005383	Beta-hexosaminidase subunit beta	Hexosaminidase B	HEXB	top1	0.0747881	1	0	1	African
seq.6077.63.wgt.RDat	seq.6077.63	SL013510	Adenosine deaminase CECR1	CECR1	ADA2	enet	0.306699	21	21	0	African
seq.6081.52.wgt.RDat	seq.6081.52	SL008377	Procollagen C-endopeptidase enhancer 2	PCOC2	PCOLCE2	enet	0.0937843	24	24	0	African
seq.6104.1.wgt.RDat	seq.6104.1	SL017269	Fibroblast growth factor receptor-like 1	FGRL1	FGFRL1	top1	0.0830585	1	0	1	African
seq.6107.3.wgt.RDat	seq.6107.3	SL012871	Chymotrypsin-like elastase family member 1	ELA1	CELA1	enet	0.174517	62	0	62	African
seq.6113.31.wgt.RDat	seq.6113.31	SL004700	Endothelin-3	Endothelin 3	EDN3	blup	0.0795338	472	0	472	African
seq.6209.2.wgt.RDat	seq.6209.2	SL008573	Amiloride-sensitive amine oxidase [copper-containing]	ABP1	AOC1	enet	0.445439	106	106	0	African
seq.6217.23.wgt.RDat	seq.6217.23	SL006394	Sulfhydryl oxidase 1	QSCN6	QSOX1	blup	0.132989	1396	1396	0	African
seq.6227.1.wgt.RDat	seq.6227.1	SL003923	Kallikrein-10	kallikrein 10	KLK10	top1	0.0881348	1	1	0	African
seq.6232.54.wgt.RDat	seq.6232.54	SL004131	T-lymphocyte activation antigen CD86	B7-2	CD86	enet	0.14741	32	32	0	African
seq.6234.74.wgt.RDat	seq.6234.74	SL012611	Vitrin	VITRN	VIT	enet	0.0448391	24	24	0	African
seq.6240.70.wgt.RDat	seq.6240.70	SL017248	R-spondin-1	RSPO1	RSPO1	lasso	0.0717175	5	5	0	African
seq.6247.9.wgt.RDat	seq.6247.9	SL008942	Signal-regulatory protein beta-1	SIRB1	SIRPB1	lasso	0.314426	16	16	0	African
seq.6255.74.wgt.RDat	seq.6255.74	SL012795	Probable carboxypeptidase X1	CPXM1	CPXM1	lasso	0.0542097	5	5	0	African
seq.6260.14.wgt.RDat	seq.6260.14	SL003198	Tenascin	Tenascin	TNC	blup	0.0724187	3429	3297	132	African
seq.6283.60.wgt.RDat	seq.6283.60	SL017409	Mast cell-expressed membrane protein 1	MCEM1	MCEMP1	blup	0.0607748	467	0	467	African
seq.6304.8.wgt.RDat	seq.6304.8	SL012815	Complement C1q tumor necrosis factor-related protein 1	C1QT1	C1QTNF1	lasso	0.159449	3	0	3	African
seq.6342.10.wgt.RDat	seq.6342.10	SL006194	Nephronectin	Nephronectin	NPNT	top1	0.340191	1	1	0	African
seq.6354.13.wgt.RDat	seq.6354.13	SL017441	Hephaestin-like protein 1	HPHL1	HEPHL1	blup	0.0555921	469	0	469	African
seq.6359.50.wgt.RDat	seq.6359.50	SL017427	Protein O-linked-mannose beta-1,4-N-acetylglucosaminyltransferase 2	AGO61	POMGNT2	enet	0.181667	31	31	0	African
seq.6361.49.wgt.RDat	seq.6361.49	SL017437	Receptor-type tyrosine-protein phosphatase R	PTPRR	PTPRR	top1	0.090515	1	0	1	African
seq.6364.7.wgt.RDat	seq.6364.7	SL017448	Tapasin-related protein	TPSNR	TAPBPL	lasso	0.695355	18	18	0	African
seq.6367.66.wgt.RDat	seq.6367.66	SL004659	fibromodulin	fibromodulin	FMOD	top1	0.026115	1	1	0	African
seq.6373.54.wgt.RDat	seq.6373.54	SL000679	Protein delta homolog 1	DLK1	DLK1	blup	0.02151	2876	2876	0	African
seq.6377.54.wgt.RDat	seq.6377.54	SL017438	Lysozyme-like protein 2	LYZL2	LYZL2	top1	0.114594	1	0	1	African
seq.6380.23.wgt.RDat	seq.6380.23	SL017450	Peptidyl-tRNA hydrolase ICT1, mitochondrial	ICT1	MRPL58	lasso	0.492051	15	0	15	African
seq.6382.17.wgt.RDat	seq.6382.17	SL008934	Beta-mannosidase	MANBA	MANBA	top1	0.171366	1	1	0	African
seq.6385.63.wgt.RDat	seq.6385.63	SL012581	von Willebrand factor A domain-containing protein 1	VWA1	VWA1	top1	0.026656	1	1	0	African
seq.6388.21.wgt.RDat	seq.6388.21	SL017451	Coiled-coil domain-containing protein 126	CC126	CCDC126	top1	0.114816	1	1	0	African
seq.6392.7.wgt.RDat	seq.6392.7	SL004674	WNT1-inducible-signaling pathway protein 2	WISP-2	CCN5	enet	0.121088	65	65	0	African
seq.6393.63.wgt.RDat	seq.6393.63	SL004912	Endoplasmin	Endoplasmin	HSP90B1	enet	0.446712	61	61	0	African
seq.6402.8.wgt.RDat	seq.6402.8	SL022716	Paired immunoglobulin-like type 2 receptor alpha isoform FDF03-deltaTM	PILRA isoform FDF03-deltaTM	PILRA	lasso	0.48688	6	6	0	African
seq.6404.20.wgt.RDat	seq.6404.20	SL012386	C1q-related factor	C1QRF	C1QL1	blup	0.0109392	3190	2752	438	African
seq.6409.57.wgt.RDat	seq.6409.57	SL017439	Adhesion G protein-coupled receptor F5	GP116	ADGRF5	lasso	0.565115	18	18	0	African
seq.6414.8.wgt.RDat	seq.6414.8	SL008961	Out at first protein homolog	OAF	OAF	lasso	0.155703	9	9	0	African
seq.6415.90.wgt.RDat	seq.6415.90	SL017429	Carboxypeptidase N subunit 2	CPN2	CPN2	lasso	0.385893	9	5	4	African
seq.6425.87.wgt.RDat	seq.6425.87	SL007616	Matrix metalloproteinase-19	MMP19	MMP19	enet	0.0714265	26	26	0	African
seq.6431.68.wgt.RDat	seq.6431.68	SL006352	Prenylcysteine oxidase 1	PCYOX	PCYOX1	lasso	0.181544	12	12	0	African
seq.6439.59.wgt.RDat	seq.6439.59	SL017431	Uncharacterized protein C14orf93	CN093	C14orf93	enet	0.233076	81	0	81	African
seq.6441.62.wgt.RDat	seq.6441.62	SL012868	A disintegrin and metalloproteinase with thrombospondin motifs 6	ATS6	ADAMTS6	top1	0.0770408	1	0	1	African
seq.6444.15.wgt.RDat	seq.6444.15	SL012511	Pregnancy-specific beta-1-glycoprotein 3	PSG3	PSG3	enet	0.358175	133	120	13	African
seq.6447.73.wgt.RDat	seq.6447.73	SL004830	Pentraxin-related protein PTX3	PTX3	PTX3	top1	0.0386305	1	1	0	African
seq.6453.70.wgt.RDat	seq.6453.70	SL008897	Leukocyte immunoglobulin-like receptor subfamily B member 4	LIRB4	LILRB4	top1	0.0268579	1	1	0	African
seq.6457.50.wgt.RDat	seq.6457.50	SL015370	Protocadherin gamma-A1	PCDG1	PCDHGA1	enet	0.604489	144	0	144	African
seq.6458.6.wgt.RDat	seq.6458.6	SL025975	Dolichyl-diphosphooligosaccharide--protein glycosyltransferase subunit 1:Lumenal domain	RPN1:LD	RPN1	enet	0.248223	52	0	52	African
seq.6471.53.wgt.RDat	seq.6471.53	SL002692	Complement factor H-related protein 4	FHR4	CFHR4	enet	0.418418	142	127	15	African
seq.6472.40.wgt.RDat	seq.6472.40	SL002545	Melanocyte protein PMEL	GP100	PMEL	lasso	0.0135278	14	14	0	African
seq.6485.59.wgt.RDat	seq.6485.59	SL008517	Immunoglobulin lambda-like polypeptide 1	IGLL1	IGLL1	top1	0.0583546	1	1	0	African
seq.6495.14.wgt.RDat	seq.6495.14	SL000404	Endothelin-1	Endothelin 1	EDN1	top1	0.0350167	1	1	0	African
seq.6496.60.wgt.RDat	seq.6496.60	SL025834	Protein delta homolog 1:Extracellular domain	DLK1:ECD	DLK1	lasso	0.0149609	7	7	0	African
seq.6507.16.wgt.RDat	seq.6507.16	SL006401	Neural cell adhesion molecule 2	NCAM2	NCAM2	enet	0.0813571	45	45	0	African
seq.6518.85.wgt.RDat	seq.6518.85	SL004269	Appetite-regulating hormone	ghrelin	GHRL	lasso	0.125072	4	0	4	African
seq.6520.87.wgt.RDat	seq.6520.87	SL007091	Matrix Gla protein	MGP	MGP	top1	0.161932	1	1	0	African
seq.6525.17.wgt.RDat	seq.6525.17	SL012566	Dual specificity protein phosphatase 13 isoform A	DUSP13	DUSP13	enet	0.0525285	10	10	0	African
seq.6536.54.wgt.RDat	seq.6536.54	SL008801	Putative phospholipase B-like 2	LAML2	PLBD2	top1	0.0142298	1	1	0	African
seq.6543.182.wgt.RDat	seq.6543.182	SL012472	Prolactin-releasing peptide	PRRP	PRLH	top1	0.0299124	1	1	0	African
seq.6546.41.wgt.RDat	seq.6546.41	SL009413	Dickkopf-related protein 2	DKK2	DKK2	top1	0.0734478	1	0	1	African
seq.6547.83.wgt.RDat	seq.6547.83	SL007017	Transmembrane protease serine 11D	TM11D	TMPRSS11D	blup	0.0772481	583	0	583	African
seq.6551.94.wgt.RDat	seq.6551.94	SL011969	Serpin A12	Vaspin	SERPINA12	enet	0.475627	39	38	1	African
seq.6556.5.wgt.RDat	seq.6556.5	SL012863	Ectonucleotide pyrophosphatase/phosphodiesterase family member 5	ENPP5	ENPP5	top1	0.101858	1	1	0	African
seq.6557.50.wgt.RDat	seq.6557.50	SL008774	Leucine-rich repeat-containing protein 15	LRC15	LRRC15	lasso	0.0590864	4	4	0	African
seq.6576.1.wgt.RDat	seq.6576.1	SL004770	Ecto-ADP-ribosyltransferase 4	ART4	ART4	lasso	0.351966	8	8	0	African
seq.6577.64.wgt.RDat	seq.6577.64	SL008212	Laminin subunit alpha-4	LAMA4	LAMA4	top1	0.0733502	1	0	1	African
seq.6580.29.wgt.RDat	seq.6580.29	SL004740	Pregnancy zone protein	Pregnancy zone protein	PZP	lasso	0.140565	7	6	1	African
seq.6583.67.wgt.RDat	seq.6583.67	SL004467	Protein Z-dependent protease inhibitor	protein Z inhibitor	SERPINA10	blup	0.0357021	2567	2567	0	African
seq.6597.24.wgt.RDat	seq.6597.24	SL008903	Membrane protein FAM174A	TM157	FAM174A	lasso	0.277676	10	0	10	African
seq.6609.22.wgt.RDat	seq.6609.22	SL008878	2',3'-cyclic-nucleotide 3'-phosphodiesterase	CN37	CNP	top1	0.0259588	1	1	0	African
seq.6617.12.wgt.RDat	seq.6617.12	SL017506	Fc receptor-like protein 6	FCRL6	FCRL6	enet	0.0658504	17	0	17	African
seq.6620.82.wgt.RDat	seq.6620.82	SL017491	Leucine-rich repeat and immunoglobulin-like domain-containing nogo receptor-interacting protein 1	LIGO1	LINGO1	top1	0.0339799	1	1	0	African
seq.6627.25.wgt.RDat	seq.6627.25	SL012441	Inactive pancreatic lipase-related protein 1	LIPR1	PNLIPRP1	enet	0.0431722	16	16	0	African
seq.6629.3.wgt.RDat	seq.6629.3	SL004532	Beta-defensin 1	HBD-1	DEFB1	enet	0.0893086	54	54	0	African
seq.6649.51.wgt.RDat	seq.6649.51	SL012395	Netrin-1	NET1	NTN1	top1	0.0463975	1	1	0	African
seq.6713.4.wgt.RDat	seq.6713.4	SL017588	Low-density lipoprotein receptor-related protein 11	LRP11	LRP11	lasso	0.227286	18	18	0	African
seq.6897.38.wgt.RDat	seq.6897.38	SL017973	Galactosylgalactosylxylosylprotein 3-beta-glucuronosyltransferase 3	B3GA3	B3GAT3	blup	0.057271	3306	3306	0	African
seq.6914.15.wgt.RDat	seq.6914.15	SL015046	Amphoterin-induced protein 2	AMGO2	AMIGO2	enet	0.0308014	12	12	0	African
seq.6919.3.wgt.RDat	seq.6919.3	SL017970	Hemoglobin subunit zeta	HBAZ	HBZ	lasso	0.226688	11	10	1	African
seq.6930.95.wgt.RDat	seq.6930.95	SL018043	Alpha-2,8-sialyltransferase 8F	SIA8F	ST8SIA6	top1	0.0201343	1	1	0	African
seq.6933.20.wgt.RDat	seq.6933.20	SL018017	39S ribosomal protein L34, mitochondrial	RM34	MRPL34	top1	0.0918454	1	0	1	African
seq.6935.123.wgt.RDat	seq.6935.123	SL025801	BMP and activin membrane-bound inhibitor homolog:Cytoplasmic domain	BAMBI:CD	BAMBI	blup	0.0667635	375	0	375	African
seq.6940.18.wgt.RDat	seq.6940.18	SL016525	Junctophilin-1	JPH1	JPH1	top1	0.0731946	1	0	1	African
seq.6947.4.wgt.RDat	seq.6947.4	SL009530	Type 2 lactosamine alpha-2,3-sialyltransferase	SIA10	ST3GAL6	lasso	0.437211	41	41	0	African
seq.6957.14.wgt.RDat	seq.6957.14	SL012442	Pancreatic lipase-related protein 2	LIPR2	PNLIPRP2	top1	0.463951	1	1	0	African
seq.6961.14.wgt.RDat	seq.6961.14	SL012609	Insulin growth factor-like family member 3	IGFL3	IGFL3	lasso	0.0427628	4	4	0	African
seq.6963.82.wgt.RDat	seq.6963.82	SL025979	P-selectin glycoprotein ligand 1:Cytoplasmic domain	SELPL:CD	SELPLG	top1	0.0341266	1	1	0	African
seq.6965.19.wgt.RDat	seq.6965.19	SL017948	Contactin-associated protein-like 2	CNTP2	CNTNAP2	lasso	0.0591361	11	10	1	African
seq.6994.19.wgt.RDat	seq.6994.19	SL018001	Uncharacterized protein C3orf18	CC018	C3orf18	blup	0.0888533	472	0	472	African
seq.6998.106.wgt.RDat	seq.6998.106	SL005528	Aspartyl/asparaginyl beta-hydroxylase	HAAH	ASPH	enet	0.090632	33	33	0	African
seq.7002.1.wgt.RDat	seq.7002.1	SL025938	Matrix-remodeling-associated protein 8:Cytoplasmic domain	MXRA8:CD	MXRA8	top1	0.0165182	1	1	0	African
seq.7008.13.wgt.RDat	seq.7008.13	SL025852	Protein eva-1 homolog C:Cytoplasmic domain	F176C:CD	EVA1C	blup	0.0759533	698	0	698	African
seq.7015.8.wgt.RDat	seq.7015.8	SL018005	Leukocyte immunoglobulin-like receptor subfamily B member 5	LIRB5	LILRB5	lasso	0.552502	16	16	0	African
seq.7059.14.wgt.RDat	seq.7059.14	SL018046	Leukocyte immunoglobulin-like receptor subfamily A member 6	LIRA6	LILRA6	enet	0.467315	90	90	0	African
seq.7071.23.wgt.RDat	seq.7071.23	SL017953	Endoplasmic reticulum mannosyl-oligosaccharide 1,2-alpha-mannosidase	MA1B1	MAN1B1	top1	0.087544	1	0	1	African
seq.7085.81.wgt.RDat	seq.7085.81	SL011989	Corneodesmosin	CDSN	CDSN	lasso	0.162164	7	0	7	African
seq.7096.30.wgt.RDat	seq.7096.30	SL018122	Regulator of microtubule dynamics protein 1	RMD1	RMDN1	enet	0.0422647	8	8	0	African
seq.7115.5.wgt.RDat	seq.7115.5	SL002791	Semenogelin-1	Semenogelin	SEMG1	lasso	0.480228	17	0	17	African
seq.7131.207.wgt.RDat	seq.7131.207	SL003198	Tenascin	Tenascin	TNC	lasso	0.16284	18	18	0	African
seq.7137.8.wgt.RDat	seq.7137.8	SL007753	Mitochondrial peptide methionine sulfoxide reductase	MSRA	MSRA	blup	0.0119317	492	0	492	African
seq.7145.1.wgt.RDat	seq.7145.1	SL006517	Inter-alpha-trypsin inhibitor heavy chain H3	ITIH3	ITIH3	lasso	0.172437	12	12	0	African
seq.7152.5.wgt.RDat	seq.7152.5	SL007547	Hepatitis A virus cellular receptor 2	TIMD3	HAVCR2	lasso	0.146	10	0	10	African
seq.7156.2.wgt.RDat	seq.7156.2	SL018125	Alpha-(1,3)-fucosyltransferase 10	FUT10	FUT10	lasso	0.424682	23	23	0	African
seq.7161.25.wgt.RDat	seq.7161.25	SL018068	GDH/6PGL endoplasmic bifunctional protein	G6PE	H6PD	enet	0.0498592	41	41	0	African
seq.7173.141.wgt.RDat	seq.7173.141	SL025999	Transmembrane protein 132C:Extracellular domain	T132C:ECD	TMEM132C	lasso	0.048557	6	6	0	African
seq.7178.59.wgt.RDat	seq.7178.59	SL018104	Protein DEPP	DEPP	DEPP1	lasso	0.63691	18	0	18	African
seq.7179.69.wgt.RDat	seq.7179.69	SL008999	Neurofascin	NFASC	NFASC	enet	0.0728062	20	20	0	African
seq.7185.29.wgt.RDat	seq.7185.29	SL006482	Platelet glycoprotein V	GPV	GP5	enet	0.0580663	101	101	0	African
seq.7190.50.wgt.RDat	seq.7190.50	SL013797	Ephrin type-A receptor 4	EPHA4	EPHA4	blup	0.0798552	757	0	757	African
seq.7211.2.wgt.RDat	seq.7211.2	SL005355	Ribonuclease pancreatic	RNase 1	RNASE1	enet	0.0363757	12	12	0	African
seq.7215.18.wgt.RDat	seq.7215.18	SL003669	NADH-cytochrome b5 reductase 3	NADH-cytochrome b5 reductase	CYB5R3	lasso	0.0390392	7	5	2	African
seq.7223.60.wgt.RDat	seq.7223.60	SL005105	Protein S100-A13	S100A13	S100A13	enet	0.57302	53	0	53	African
seq.7244.16.wgt.RDat	seq.7244.16	SL008385	IGF-like family receptor 1	TM149	IGFLR1	lasso	0.0192321	3	3	0	African
seq.7268.12.wgt.RDat	seq.7268.12	SL018075	Interferon alpha-4	IFNA4	IFNA4	blup	0.0561032	469	0	469	African
seq.7628.40.wgt.RDat	seq.7628.40	SL012774	Cysteine-rich with EGF-like domain protein 1	CREL1	CRELD1	enet	0.671741	102	92	10	African
seq.7735.17.wgt.RDat	seq.7735.17	SL003066	Pigment epithelium-derived factor	PEDF	SERPINF1	lasso	0.0967797	9	9	0	African
seq.7751.121.wgt.RDat	seq.7751.121	SL003769	Secreted frizzled-related protein 2	SARP-1	SFRP2	blup	0.0718202	440	0	440	African
seq.7752.31.wgt.RDat	seq.7752.31	SL018250	C-type lectin domain family 4 member D	CLC4D	CLEC4D	top1	0.0694588	1	0	1	African
seq.7753.21.wgt.RDat	seq.7753.21	SL007633	Oxidoreductase HTATIP2	HTAI2	HTATIP2	blup	0.0666188	548	0	548	African
seq.7757.5.wgt.RDat	seq.7757.5	SL018237	HLA class II histocompatibility antigen, DQ alpha 2 chain	DQA2	HLA-DQA2	lasso	0.103434	8	8	0	African
seq.7766.25.wgt.RDat	seq.7766.25	SL018241	Zona pellucida sperm-binding protein 4	ZP4	ZP4	top1	0.0175456	1	1	0	African
seq.7768.10.wgt.RDat	seq.7768.10	SL008646	Carboxypeptidase M	CBPM	CPM	top1	0.108607	1	1	0	African
seq.7779.86.wgt.RDat	seq.7779.86	SL018230	Carbohydrate sulfotransferase 11	CHSTB	CHST11	enet	0.0745117	39	39	0	African
seq.7787.25.wgt.RDat	seq.7787.25	SL018231	Leukocyte immunoglobulin-like receptor subfamily A member 5	LIRA5	LILRA5	enet	0.129617	68	64	4	African
seq.7795.14.wgt.RDat	seq.7795.14	SL025942	NKG2-E type II integral membrane protein:Isoform H, Cytoplasmic domain	NKG2E:CD	KLRC3	lasso	0.490353	22	0	22	African
seq.7808.5.wgt.RDat	seq.7808.5	SL018260	D-glucuronyl C5-epimerase	GLCE	GLCE	lasso	0.433076	10	5	5	African
seq.7810.20.wgt.RDat	seq.7810.20	SL005573	Complement C1q tumor necrosis factor-related protein 5	C1QTNF5	C1QTNF5	blup	0.0495092	1818	1818	0	African
seq.7813.6.wgt.RDat	seq.7813.6	SL000256	Alkaline phosphatase, placental type	Alkaline phosphatase, placental	ALPP	enet	0.112848	33	33	0	African
seq.7823.22.wgt.RDat	seq.7823.22	SL018255	Alpha-N-acetylgalactosaminide alpha-2,6-sialyltransferase 2	SIA7B	ST6GALNAC2	blup	0.0713084	474	0	474	African
seq.7849.3.wgt.RDat	seq.7849.3	SL005409	Glutaminyl-peptide cyclotransferase	Glutaminyl cyclase	QPCT	lasso	0.150177	9	9	0	African
seq.7850.1.wgt.RDat	seq.7850.1	SL018273	Cytochrome c oxidase subunit 4 isoform 2, mitochondrial	COX42	COX4I2	blup	0.0940145	474	0	474	African
seq.7856.51.wgt.RDat	seq.7856.51	SL018294	Protein FAM151A	F151A	FAM151A	lasso	0.0697328	2	2	0	African
seq.7859.21.wgt.RDat	seq.7859.21	SL008367	Protocadherin gamma-C3	PCDGK	PCDHGC3	enet	0.163151	17	0	17	African
seq.7866.11.wgt.RDat	seq.7866.11	SL018279	DnaJ homolog subfamily C member 30	DJC30	DNAJC30	top1	0.0847806	1	1	0	African
seq.7870.8.wgt.RDat	seq.7870.8	SL006694	Beta-Ala-His dipeptidase	CNDP1	CNDP1	blup	0.07995	722	722	0	African
seq.7871.16.wgt.RDat	seq.7871.16	SL008988	Transmembrane protein 132A	T132A	TMEM132A	lasso	0.26046	15	14	1	African
seq.7882.31.wgt.RDat	seq.7882.31	SL016928	SLAM family member 7	SLAF7	SLAMF7	enet	0.129766	58	33	25	African
seq.7885.17.wgt.RDat	seq.7885.17	SL006830	Complement factor H-related protein 5	complement factor H-related 5	CFHR5	enet	0.158307	89	86	3	African
seq.7888.58.wgt.RDat	seq.7888.58	SL018275	Cytochrome c oxidase assembly factor 3 homolog, mitochondrial	CCD56	COA3	blup	0.059136	435	0	435	African
seq.7891.45.wgt.RDat	seq.7891.45	SL000609	UDP-glucuronosyltransferase 1-6	UGT 1A6	UGT1A6	lasso	0.0424455	6	6	0	African
seq.7898.29.wgt.RDat	seq.7898.29	SL018288	Nuclear protein MDM1	MDM1	MDM1	top1	0.0161811	1	1	0	African
seq.7905.30.wgt.RDat	seq.7905.30	SL018283	Haptoglobin isoform 2	HPT	HP	enet	0.51444	93	88	5	African
seq.7921.65.wgt.RDat	seq.7921.65	SL006317	Four-jointed box protein 1	FJX1	FJX1	enet	0.0362827	19	19	0	African
seq.7926.13.wgt.RDat	seq.7926.13	SL012439	Kunitz-type protease inhibitor 3	SPIT3	SPINT3	top1	0.370151	1	1	0	African
seq.7928.183.wgt.RDat	seq.7928.183	SL007023	Protein-tyrosine sulfotransferase 1	TPST1	TPST1	blup	0.0268389	3255	2969	286	African
seq.7935.26.wgt.RDat	seq.7935.26	SL018309	Glycosyltransferase-like protein LARGE1	LARGE	LARGE1	top1	0.0363679	1	1	0	African
seq.7948.129.wgt.RDat	seq.7948.129	SL010876	Glycolipid transfer protein domain-containing protein 2	GLTD2	GLTPD2	top1	0.143195	1	1	0	African
seq.7950.142.wgt.RDat	seq.7950.142	SL018352	Butyrophilin-like protein 9	BTNL9	BTNL9	enet	0.0141763	13	13	0	African
seq.7955.195.wgt.RDat	seq.7955.195	SL004710	Inter-alpha-trypsin inhibitor heavy chain H1	ITI heavy chain H1	ITIH1	lasso	0.286539	2	2	0	African
seq.7956.11.wgt.RDat	seq.7956.11	SL018336	MICOS complex subunit MIC10	MOS1	MICOS10	lasso	0.697235	3	0	3	African
seq.7957.2.wgt.RDat	seq.7957.2	SL012750	Secretogranin-3	SCG3	SCG3	blup	0.0690019	1274	1274	0	African
seq.7965.25.wgt.RDat	seq.7965.25	SL018342	Hemoglobin subunit theta-1	HBAT	HBQ1	lasso	0.118476	8	0	8	African
seq.7968.15.wgt.RDat	seq.7968.15	SL014208	Cytotoxic and regulatory T-cell molecule	CRTAM	CRTAM	top1	0.273344	1	1	0	African
seq.7970.315.wgt.RDat	seq.7970.315	SL018330	Ecto-ADP-ribosyltransferase 3	NAR3	ART3	enet	0.0674363	40	40	0	African
seq.7986.98.wgt.RDat	seq.7986.98	SL018325	N-acetylated-alpha-linked acidic dipeptidase 2	NALD2	NAALAD2	top1	0.107212	1	0	1	African
seq.8005.1.wgt.RDat	seq.8005.1	SL018347	Matrix-remodeling-associated protein 7	MXRA7	MXRA7	enet	0.0664329	33	33	0	African
seq.8007.19.wgt.RDat	seq.8007.19	SL000343	Cathepsin B	Cathepsin B	CTSB	blup	0.0764888	2378	2378	0	African
seq.8008.28.wgt.RDat	seq.8008.28	SL006958	Activator of apoptosis harakiri	HRK	HRK	lasso	0.0356456	2	2	0	African
seq.8009.121.wgt.RDat	seq.8009.121	SL018320	Surfeit locus protein 1	SURF1	SURF1	top1	0.112229	1	0	1	African
seq.8014.359.wgt.RDat	seq.8014.359	SL018359	Glycoprotein endo-alpha-1,2-mannosidase	MANEA	MANEA	enet	0.146197	141	134	7	African
seq.8028.22.wgt.RDat	seq.8028.22	SL009201	Serine protease inhibitor Kazal-type 5	SPINK5	SPINK5	enet	0.0369705	32	32	0	African
seq.8035.6.wgt.RDat	seq.8035.6	SL011295	Uncharacterized protein C1orf198	CA198	C1orf198	top1	0.0278544	1	1	0	African
seq.8037.53.wgt.RDat	seq.8037.53	SL025831	DnaJ homolog subfamily B member 14:Lumenal domain	DJB14:LD	DNAJB14	lasso	0.0823788	16	0	16	African
seq.8039.41.wgt.RDat	seq.8039.41	SL018368	Protein FAM177A1	F177A	FAM177A1	lasso	0.346754	2	1	1	African
seq.8043.153.wgt.RDat	seq.8043.153	SL002530	Cartilage oligomeric matrix protein	COMP	COMP	enet	0.0434351	46	46	0	African
seq.8046.9.wgt.RDat	seq.8046.9	SL001912	Galectin-1	Galectin-1	LGALS1	top1	0.0642201	1	0	1	African
seq.8048.9.wgt.RDat	seq.8048.9	SL018378	Ferritin, mitochondrial	FTMT	FTMT	enet	0.219746	121	0	121	African
seq.8065.245.wgt.RDat	seq.8065.245	SL018401	Prostate and testis expressed protein 4	PATE4	PATE4	blup	0.0260357	3213	3213	0	African
seq.8066.38.wgt.RDat	seq.8066.38	SL018404	Synaptotagmin-9	SYT9	SYT9	top1	0.0255238	1	1	0	African
seq.8086.49.wgt.RDat	seq.8086.49	SL008714	Integral membrane protein 2B	ITM2B	ITM2B	lasso	0.121886	5	0	5	African
seq.8092.29.wgt.RDat	seq.8092.29	SL001943	Interleukin-6 receptor subunit alpha	IL-6 sRa	IL6R	enet	0.434045	44	44	0	African
seq.8097.77.wgt.RDat	seq.8097.77	SL018395	Lipase member N	LIPN	LIPN	lasso	0.375294	18	18	0	African
seq.8219.14.wgt.RDat	seq.8219.14	SL012373	Zymogen granule membrane protein 16	ZG16	ZG16	enet	0.650288	123	119	4	African
seq.8229.1.wgt.RDat	seq.8229.1	SL018440	Glucoside xylosyltransferase 1	GXLT1	GXYLT1	enet	0.0995661	57	57	0	African
seq.8232.90.wgt.RDat	seq.8232.90	SL009202	Junctional adhesion molecule-like	JAML1	JAML	lasso	0.320906	12	12	0	African
seq.8233.2.wgt.RDat	seq.8233.2	SL012651	Inter-alpha-trypsin inhibitor heavy chain H5	ITIH5	ITIH5	enet	0.0864797	48	48	0	African
seq.8239.223.wgt.RDat	seq.8239.223	SL001814	Cholinesterase	Pseudocholinesterase	BCHE	enet	0.0589621	69	69	0	African
seq.8240.207.wgt.RDat	seq.8240.207	SL025876	Transmembrane glycoprotein NMB:Extracellular domain	GPNMB:ECD	GPNMB	enet	0.0118377	16	16	0	African
seq.8244.16.wgt.RDat	seq.8244.16	SL007643	Alpha-(1,6)-fucosyltransferase	FUT8	FUT8	blup	0.158316	2128	2128	0	African
seq.8245.27.wgt.RDat	seq.8245.27	SL005169	Intercellular adhesion molecule 5	sICAM-5	ICAM5	enet	0.289704	30	30	0	African
seq.8246.9.wgt.RDat	seq.8246.9	SL012707	Proprotein convertase subtilisin/kexin type 9	PCSK9	PCSK9	enet	0.0826209	121	56	65	African
seq.8248.222.wgt.RDat	seq.8248.222	SL014292	Sialic acid-binding Ig-like lectin 14	SIG14	SIGLEC14	enet	0.335216	62	62	0	African
seq.8250.2.wgt.RDat	seq.8250.2	SL008899	Receptor-type tyrosine-protein phosphatase eta	PTPRJ	PTPRJ	lasso	0.310586	8	8	0	African
seq.8257.71.wgt.RDat	seq.8257.71	SL009326	Oxytocin-neurophysin 1	NEU1	OXT	lasso	0.0304834	6	6	0	African
seq.8262.20.wgt.RDat	seq.8262.20	SL005361	Apolipoprotein D	Apo D	APOD	top1	0.0204987	1	1	0	African
seq.8269.327.wgt.RDat	seq.8269.327	SL012602	Arylsulfatase K	ARSK	ARSK	top1	0.0869452	1	1	0	African
seq.8275.31.wgt.RDat	seq.8275.31	SL025956	Platelet endothelial aggregation receptor 1:Extracellular domain	PEAR1:ECD	PEAR1	lasso	0.0967343	13	7	6	African
seq.8280.238.wgt.RDat	seq.8280.238	SL000616	Vitronectin	Vitronectin	VTN	top1	0.0440626	1	1	0	African
seq.8295.16.wgt.RDat	seq.8295.16	SL012399	Noelin-2	NOE2	OLFM2	enet	0.278574	28	26	2	African
seq.8299.66.wgt.RDat	seq.8299.66	SL018438	Leukocyte immunoglobulin-like receptor subfamily A member 4	LIRA4	LILRA4	top1	0.10806	1	1	0	African
seq.8326.63.wgt.RDat	seq.8326.63	SL003752	Single Ig IL-1-related receptor	SIGIRR	SIGIRR	top1	0.350141	1	0	1	African
seq.8327.26.wgt.RDat	seq.8327.26	SL018483	Dipeptidase 2	DPEP2	DPEP2	enet	0.374591	42	41	1	African
seq.8330.1.wgt.RDat	seq.8330.1	SL017588	Low-density lipoprotein receptor-related protein 11	LRP11	LRP11	top1	0.188383	1	1	0	African
seq.8334.65.wgt.RDat	seq.8334.65	SL018477	T-complex protein 11 homolog	TCP11	TCP11	lasso	0.0836829	3	0	3	African
seq.8336.267.wgt.RDat	seq.8336.267	SL014534	GRAM domain-containing protein 1C	GRM1C	GRAMD1C	blup	0.0159477	1174	1174	0	African
seq.8345.27.wgt.RDat	seq.8345.27	SL007609	Glutathione peroxidase 7	GPX7	GPX7	lasso	0.0447452	5	5	0	African
seq.8346.9.wgt.RDat	seq.8346.9	SL008916	Dipeptidyl peptidase 2	DPP2	DPP7	lasso	0.113391	9	9	0	African
seq.8351.17.wgt.RDat	seq.8351.17	SL018485	Serine protease 57	PRS57	PRSS57	lasso	0.11774	13	13	0	African
seq.8356.88.wgt.RDat	seq.8356.88	SL009326	Oxytocin-neurophysin 1	NEU1	OXT	enet	0.247756	48	48	0	African
seq.8360.169.wgt.RDat	seq.8360.169	SL005207	Natural cytotoxicity triggering receptor 1	NKp46	NCR1	enet	0.0333658	7	7	0	African
seq.8376.25.wgt.RDat	seq.8376.25	SL018465	Lutropin subunit beta	LSHB	LHB	blup	0.0304501	558	558	0	African
seq.8382.47.wgt.RDat	seq.8382.47	SL010504	MAP kinase-activated protein kinase 5	MAPK5	MAPKAPK5	top1	0.653134	1	0	1	African
seq.8385.248.wgt.RDat	seq.8385.248	SL006512	Hepatocyte growth factor activator	HGFA	HGFAC	lasso	0.365225	10	10	0	African
seq.8390.25.wgt.RDat	seq.8390.25	SL018487	Cytochrome c oxidase subunit 7A1, mitochondrial	CX7A1	COX7A1	lasso	0.109556	5	0	5	African
seq.8394.56.wgt.RDat	seq.8394.56	SL004559	Non-secretory ribonuclease	RNase 2	RNASE2	lasso	0.0118904	2	2	0	African
seq.8397.147.wgt.RDat	seq.8397.147	SL018482	Sulfhydryl oxidase 2	QSOX2	QSOX2	enet	0.153175	23	0	23	African
seq.8398.277.wgt.RDat	seq.8398.277	SL005892	Retinoic acid receptor responder protein 1	RAR-responsive protein TIG1	RARRES1	blup	0.230514	4901	4763	138	African
seq.8407.84.wgt.RDat	seq.8407.84	SL007356	Neurogenic locus notch homolog protein 2	NOTC2	NOTCH2	lasso	0.0851212	10	8	2	African
seq.8427.118.wgt.RDat	seq.8427.118	SL018509	R-spondin-3	RSPO3	RSPO3	top1	0.0660217	1	1	0	African
seq.8429.16.wgt.RDat	seq.8429.16	SL018508	Axin-2	AXIN2	AXIN2	enet	0.389816	35	0	35	African
seq.8458.111.wgt.RDat	seq.8458.111	SL005266	Alpha-synuclein	a-Synuclein	SNCA	blup	0.0179608	522	522	0	African
seq.8458.16.wgt.RDat	seq.8458.16	SL005266	Alpha-synuclein	a-Synuclein	SNCA	blup	0.0200429	522	522	0	African
seq.8464.31.wgt.RDat	seq.8464.31	SL012517	R-spondin-4	RSPO4	RSPO4	top1	0.0803639	1	0	1	African
seq.8465.52.wgt.RDat	seq.8465.52	SL000346	Cathepsin H	Cathepsin H	CTSH	enet	0.246091	96	96	0	African
seq.8528.74.wgt.RDat	seq.8528.74	SL018587	Immunoglobulin superfamily containing leucine-rich repeat protein 2	ISLR2	ISLR2	enet	0.166488	20	0	20	African
seq.8597.1.wgt.RDat	seq.8597.1	SL026007	Transmembrane protein 9:Cytoplasmic domain	TMEM9:CD	TMEM9	top1	0.0218459	1	1	0	African
seq.8606.39.wgt.RDat	seq.8606.39	SL025877	Transmembrane glycoprotein NMB:Cytoplasmic domain	GPNMB:CD	GPNMB	top1	0.0388802	1	1	0	African
seq.8620.56.wgt.RDat	seq.8620.56	SL003919	Kallikrein-14	kallikrein 14	KLK14	enet	0.0526137	8	8	0	African
seq.8644.46.wgt.RDat	seq.8644.46	SL000346	Cathepsin H	Cathepsin H	CTSH	lasso	0.337607	9	9	0	African
seq.8645.257.wgt.RDat	seq.8645.257	SL025959	Peroxisomal membrane protein PEX14:C-term	PEX14:C-term	PEX14	top1	0.0319514	1	1	0	African
seq.8660.5.wgt.RDat	seq.8660.5	SL009409	Olfactomedin-like protein 3	OLFL3	OLFML3	lasso	0.113626	6	0	6	African
seq.8687.26.wgt.RDat	seq.8687.26	SL017964	Transmembrane protein 106B	T106B	TMEM106B	top1	0.0438321	1	1	0	African
seq.8696.15.wgt.RDat	seq.8696.15	SL016050	Galactosylceramide sulfotransferase	G3ST1	GAL3ST1	blup	0.0642347	474	0	474	African
seq.8697.38.wgt.RDat	seq.8697.38	SL000069	Glypican-1	Glypican 1	GPC1	top1	0.0752714	1	1	0	African
seq.8760.10.wgt.RDat	seq.8760.10	SL018682	DCN1-like protein 5	DCNL5	DCUN1D5	top1	0.141232	1	0	1	African
seq.8766.29.wgt.RDat	seq.8766.29	SL018231	Leukocyte immunoglobulin-like receptor subfamily A member 5	LIRA5	LILRA5	lasso	0.0997142	10	10	0	African
seq.8767.44.wgt.RDat	seq.8767.44	SL025847	Endothelin-converting enzyme 1:Cytoplasmic domain	Endothelin-converting enzyme 1:CD	ECE1	blup	0.0757167	435	0	435	African
seq.8773.172.wgt.RDat	seq.8773.172	SL025844	EMILIN-3:region 1	EMIL3:region 1	EMILIN3	lasso	0.243583	12	12	0	African
seq.8780.2.wgt.RDat	seq.8780.2	SL025954	Protocadherin-10:Cytoplasmic domain	PCD10:CD	PCDH10	enet	0.491404	56	0	56	African
seq.8794.13.wgt.RDat	seq.8794.13	SL008734	Dipeptidase 1	DPEP1	DPEP1	enet	0.158998	49	48	1	African
seq.8840.61.wgt.RDat	seq.8840.61	SL000311	Complement C1s subcomponent	C1s	C1S	top1	0.217873	1	1	0	African
seq.8842.16.wgt.RDat	seq.8842.16	SL014534	GRAM domain-containing protein 1C	GRM1C	GRAMD1C	blup	0.0228385	979	979	0	African
seq.8859.51.wgt.RDat	seq.8859.51	SL012383	Carbonic anhydrase-related protein 11	CAH11	CA11	enet	0.0916339	17	17	0	African
seq.8866.53.wgt.RDat	seq.8866.53	SL018693	Glutaminyl-peptide cyclotransferase-like protein	QPCTL	QPCTL	blup	0.0499323	933	933	0	African
seq.8872.1.wgt.RDat	seq.8872.1	SL011108	Protein transport protein Sec61 subunit gamma	SC61G	SEC61G	blup	0.0329011	630	630	0	African
seq.8874.53.wgt.RDat	seq.8874.53	SL025817	Ceroid-lipofuscinosis neuronal protein 5:Lumenal domain	CLN5:LD	CLN5	top1	0.0512342	1	1	0	African
seq.8891.7.wgt.RDat	seq.8891.7	SL008949	Probable serine carboxypeptidase CPVL	CPVL	CPVL	top1	0.23251	1	0	1	African
seq.8913.22.wgt.RDat	seq.8913.22	SL025983	Sialic acid-binding Ig-like lectin 11:Cytoplasmic domain, Isoform 2	SIG11:CD	SIGLEC11	top1	0.0877282	1	0	1	African
seq.8918.64.wgt.RDat	seq.8918.64	SL025854	Protein-tyrosine kinase 2-beta:Focal adhesion targeting domain	FAK2:FAT	PTK2B	lasso	0.116225	5	0	5	African
seq.8932.1.wgt.RDat	seq.8932.1	SL014128	Ectonucleoside triphosphate diphosphohydrolase 6	ENTP6	ENTPD6	top1	0.0755547	1	1	0	African
seq.8951.162.wgt.RDat	seq.8951.162	SL008559	Chondroitin sulfate proteoglycan 4	CSPG4	CSPG4	top1	0.0293774	1	1	0	African
seq.8955.60.wgt.RDat	seq.8955.60	SL018797	Glycosyltransferase 8 domain-containing protein 1	GL8D1	GLT8D1	top1	0.164485	1	0	1	African
seq.8960.3.wgt.RDat	seq.8960.3	SL010614	Endoplasmic reticulum aminopeptidase 2	LRAP	ERAP2	top1	0.530236	1	1	0	African
seq.8969.49.wgt.RDat	seq.8969.49	SL018823	Monocyte differentiation antigen CD14	CD14	CD14	enet	0.0415468	14	14	0	African
seq.8971.9.wgt.RDat	seq.8971.9	SL018798	Neurexin-1	NRX1A	NRXN1	lasso	0.598828	6	0	6	African
seq.8973.23.wgt.RDat	seq.8973.23	SL025858	Fc receptor-like protein 4:Extracellular domain	FCRL4:ECD	FCRL4	enet	0.201666	36	27	9	African
seq.8983.7.wgt.RDat	seq.8983.7	SL010628	Golgi membrane protein 1	GOLM1	GOLM1	top1	0.010098	1	1	0	African
seq.8989.40.wgt.RDat	seq.8989.40	SL007523	Signal peptide, CUB and EGF-like domain-containing protein 1	SCUB1	SCUBE1	top1	0.0685601	1	0	1	African
seq.8997.4.wgt.RDat	seq.8997.4	SL008970	Neuronal pentraxin receptor	NPTXR	NPTXR	enet	0.0351173	9	9	0	African
seq.9002.36.wgt.RDat	seq.9002.36	SL006615	Serpin A11	SPA11	SERPINA11	enet	0.0713377	30	30	0	African
seq.9013.60.wgt.RDat	seq.9013.60	SL012395	Netrin-1	NET1	NTN1	top1	0.0792494	1	1	0	African
seq.9014.18.wgt.RDat	seq.9014.18	SL008784	Transmembrane protein 25	TMM25	TMEM25	blup	0.0160259	727	727	0	African
seq.9015.1.wgt.RDat	seq.9015.1	SL007780	Proteoglycan 3	PRG3	PRG3	enet	0.243316	31	31	0	African
seq.9017.58.wgt.RDat	seq.9017.58	SL018796	Lactase-phlorizin hydrolase	LPH	LCT	lasso	0.33489	3	3	0	African
seq.9022.49.wgt.RDat	seq.9022.49	SL012641	Beta-defensin 132	DB132	DEFB132	blup	0.0746244	472	0	472	African
seq.9059.14.wgt.RDat	seq.9059.14	SL018783	Rap guanine nucleotide exchange factor 5	RPGF5	RAPGEF5	blup	0.072608	469	0	469	African
seq.9068.17.wgt.RDat	seq.9068.17	SL018805	Janus kinase and microtubule-interacting protein 3	JKIP3	JAKMIP3	top1	0.186273	1	0	1	African
seq.9074.6.wgt.RDat	seq.9074.6	SL018848	Fatty acid hydroxylase domain-containing protein 2	CE004	FAXDC2	lasso	0.0197583	1	1	0	African
seq.9076.25.wgt.RDat	seq.9076.25	SL008353	Proenkephalin-A	PENK	PENK	blup	0.0838979	3010	3010	0	African
seq.9077.10.wgt.RDat	seq.9077.10	SL018812	Mannosyl-oligosaccharide 1,2-alpha-mannosidase IB	MA1A2	MAN1A2	enet	0.0813052	33	33	0	African
seq.9082.25.wgt.RDat	seq.9082.25	SL018786	Protein sel-1 homolog 2	SE1L2	SEL1L2	blup	0.0735427	472	0	472	African
seq.9094.5.wgt.RDat	seq.9094.5	SL018818	C-type lectin domain family 4 member C	CLC4C	CLEC4C	lasso	0.0871915	10	10	0	African
seq.9118.7.wgt.RDat	seq.9118.7	SL018816	PH and SEC7 domain-containing protein 2	PSD2	PSD2	top1	0.138854	1	0	1	African
seq.9126.171.wgt.RDat	seq.9126.171	SL018814	5'-nucleotidase domain-containing protein 3	NT5D3	NT5DC3	blup	0.0718013	1437	1437	0	African
seq.9177.6.wgt.RDat	seq.9177.6	SL007306	Protein FAM3B	FAM3B	FAM3B	lasso	0.321259	16	16	0	African
seq.9183.7.wgt.RDat	seq.9183.7	SL004475	Interferon alpha/beta receptor 1	IFN-a/b R1	IFNAR1	top1	0.261551	1	1	0	African
seq.9187.2.wgt.RDat	seq.9187.2	SL013165	Non-histone chromosomal protein HMG-14	HMGN1	HMGN1	enet	0.240209	24	0	24	African
seq.9191.8.wgt.RDat	seq.9191.8	SL002602	Trefoil factor 2	Trefoil factor 2	TFF2	top1	0.0622884	1	1	0	African
seq.9196.8.wgt.RDat	seq.9196.8	SL005166	Galectin-7	Galectin-7	LGALS7	enet	0.0648779	23	23	0	African
seq.9211.19.wgt.RDat	seq.9211.19	SL003066	Pigment epithelium-derived factor	PEDF	SERPINF1	top1	0.06543	1	1	0	African
seq.9212.22.wgt.RDat	seq.9212.22	SL008381	Cathepsin F	CATF	CTSF	top1	0.0105321	1	1	0	African
seq.9213.24.wgt.RDat	seq.9213.24	SL018900	Formimidoyltransferase-cyclodeaminase	FTCD	FTCD	lasso	0.0509705	4	4	0	African
seq.9216.100.wgt.RDat	seq.9216.100	SL009948	Plexin-B2	PLXB2	PLXNB2	enet	0.0614486	17	17	0	African
seq.9224.20.wgt.RDat	seq.9224.20	SL005212	Prolactin receptor	Prolactin Receptor	PRLR	enet	0.407227	62	0	62	African
seq.9229.9.wgt.RDat	seq.9229.9	SL012433	Chymotrypsin-like protease CTRL-1	CTRL	CTRL	top1	0.0612749	1	0	1	African
seq.9232.1.wgt.RDat	seq.9232.1	SL008763	Roundabout homolog 4	ROBO4	ROBO4	enet	0.364479	34	0	34	African
seq.9235.3.wgt.RDat	seq.9235.3	SL007521	Plexin domain-containing protein 1	PXDC1	PLXDC1	lasso	0.306505	12	0	12	African
seq.9244.27.wgt.RDat	seq.9244.27	SL012440	Palmitoyl-protein thioesterase 1	PPT1	PPT1	top1	0.175286	1	1	0	African
seq.9251.28.wgt.RDat	seq.9251.28	SL008960	Epididymis-specific alpha-mannosidase	MA2B2	MAN2B2	lasso	0.189706	10	10	0	African
seq.9254.18.wgt.RDat	seq.9254.18	SL007113	High affinity immunoglobulin epsilon receptor subunit alpha	FCERA	FCER1A	blup	0.096542	419	0	419	African
seq.9257.14.wgt.RDat	seq.9257.14	SL017256	Translational activator of cytochrome c oxidase 1	TACO1	TACO1	top1	0.050131	1	1	0	African
seq.9261.14.wgt.RDat	seq.9261.14	SL008414	Ephrin type-B receptor 6	EphB6	EPHB6	top1	0.0401429	1	1	0	African
seq.9263.57.wgt.RDat	seq.9263.57	SL008488	Sialate O-acetylesterase	SIAE	SIAE	top1	0.0589758	1	0	1	African
seq.9265.10.wgt.RDat	seq.9265.10	SL017117	Glioma pathogenesis-related protein 1	GLIP1	GLIPR1	lasso	0.0193577	2	2	0	African
seq.9266.1.wgt.RDat	seq.9266.1	SL004968	Triggering receptor expressed on myeloid cells 1	sTREM-1	TREM1	lasso	0.140533	20	20	0	African
seq.9267.2.wgt.RDat	seq.9267.2	SL012862	Carboxypeptidase A4	CBPA4	CPA4	lasso	0.609721	16	15	1	African
seq.9269.7.wgt.RDat	seq.9269.7	SL000303	Biotinidase	Biotinidase	BTD	lasso	0.160154	11	11	0	African
seq.9271.101.wgt.RDat	seq.9271.101	SL025994	Stromal interaction molecule 1:Extracellular domain	STIM1:ECD	STIM1	blup	0.0848378	465	0	465	African
seq.9275.2.wgt.RDat	seq.9275.2	SL005216	Sialic acid-binding Ig-like lectin 5	Siglec-5	SIGLEC5	lasso	0.2828	19	19	0	African
seq.9279.7.wgt.RDat	seq.9279.7	SL025884	Immunoglobulin superfamily member 11:Extracellular domain	IGS11:ECD	IGSF11	enet	0.0703114	23	0	23	African
seq.9282.12.wgt.RDat	seq.9282.12	SL009427	Cysteine-rich secretory protein 2	CRIS2	CRISP2	blup	0.13123	3220	3220	0	African
seq.9284.25.wgt.RDat	seq.9284.25	SL008544	Secreted frizzled-related protein 4	SFRP4	SFRP4	top1	0.071251	1	0	1	African
seq.9287.6.wgt.RDat	seq.9287.6	SL008541	Sepiapterin reductase	SPRE	SPR	enet	0.16677	20	0	20	African
seq.9288.7.wgt.RDat	seq.9288.7	SL017255	Peptidyl-prolyl cis-trans isomerase FKBP7	FKBP7	FKBP7	lasso	0.0721665	5	5	0	African
seq.9294.45.wgt.RDat	seq.9294.45	SL012443	Microfibrillar-associated protein 2	MFAP2	MFAP2	blup	0.026295	525	525	0	African
seq.9297.12.wgt.RDat	seq.9297.12	SL012644	UDP-GlcNAc:betaGal beta-1,3-N-acetylglucosaminyltransferase 8	B3GN8	B3GNT8	lasso	0.213959	14	14	0	African
seq.9303.9.wgt.RDat	seq.9303.9	SL004853	ICOS ligand	B7-H2	ICOSLG	enet	0.0860196	31	31	0	African
seq.9305.89.wgt.RDat	seq.9305.89	SL025891	Interferon gamma receptor 2:Extracellular domain	INGR2:ECD	IFNGR2	top1	0.0727857	1	0	1	African
seq.9313.27.wgt.RDat	seq.9313.27	SL017250	Cerebellin-1	CBLN1	CBLN1	enet	0.481064	113	109	4	African
seq.9314.9.wgt.RDat	seq.9314.9	SL012504	Pregnancy-specific beta-1-glycoprotein 5	PSG5	PSG5	lasso	0.0866838	3	3	0	African
seq.9315.16.wgt.RDat	seq.9315.16	SL025936	Mitochondrial ubiquitin ligase activator of NFKB 1:Mitochindrial intermembrane domain	MUL1:MIMD	MUL1	lasso	0.0167959	4	4	0	African
seq.9316.67.wgt.RDat	seq.9316.67	SL012843	WAP four-disulfide core domain protein 1	WFDC1	WFDC1	enet	0.189047	47	47	0	African
seq.9322.15.wgt.RDat	seq.9322.15	SL009353	Reticulocalbin-1	RCN1	RCN1	top1	0.0558006	1	1	0	African
seq.9326.33.wgt.RDat	seq.9326.33	SL004711	Inter-alpha-trypsin inhibitor heavy chain H2	ITI heavy chain H2	ITIH2	lasso	0.119108	11	11	0	African
seq.9328.55.wgt.RDat	seq.9328.55	SL005200	MHC class I polypeptide-related sequence B	MICB	MICB	blup	0.0484693	1598	1598	0	African
seq.9335.28.wgt.RDat	seq.9335.28	SL017397	Pregnancy-specific beta-1-glycoprotein 9	PSG9	PSG9	top1	0.0673018	1	1	0	African
seq.9337.43.wgt.RDat	seq.9337.43	SL012423	Protachykinin-1	TKN1	TAC1	lasso	0.0409965	9	9	0	African
seq.9350.3.wgt.RDat	seq.9350.3	SL012577	Follistatin-related protein 4	FSTL4	FSTL4	blup	0.0194302	758	758	0	African
seq.9370.69.wgt.RDat	seq.9370.69	SL006682	Gamma-glutamyl hydrolase	GGH	GGH	blup	0.016804	862	862	0	African
seq.9372.157.wgt.RDat	seq.9372.157	SL014627	Myelin protein zero-like protein 2	MPZL2	MPZL2	blup	0.0632814	467	0	467	African
seq.9384.17.wgt.RDat	seq.9384.17	SL009204	Cathelicidin antimicrobial peptide	Cathelicidin peptide	CAMP	enet	0.0740653	24	0	24	African
seq.9388.18.wgt.RDat	seq.9388.18	SL017468	Methylmalonyl-CoA epimerase, mitochondrial	MCEE	MCEE	top1	0.0561493	1	1	0	African
seq.9394.19.wgt.RDat	seq.9394.19	SL005492	Carboxypeptidase Q	Aminopeptidase	CPQ	enet	0.322793	86	82	4	African
seq.9402.18.wgt.RDat	seq.9402.18	SL017500	Discoidin, CUB and LCCL domain-containing protein 1	DCBD1	DCBLD1	top1	0.0628266	1	0	1	African
seq.9409.11.wgt.RDat	seq.9409.11	SL014971	Tryptase beta-1	TRYB1	TPSAB1	lasso	0.106817	12	12	0	African
seq.9449.150.wgt.RDat	seq.9449.150	SL015989	C4b-binding protein alpha chain	C4b-binding protein alpha chain	C4BPA	top1	0.0912936	1	1	0	African
seq.9451.20.wgt.RDat	seq.9451.20	SL005386	Uromodulin	Uromodulin	UMOD	enet	0.699067	94	0	94	African
seq.9482.110.wgt.RDat	seq.9482.110	SL019017	ADP-ribose pyrophosphatase, mitochondrial	NUDT9	NUDT9	enet	0.202455	52	52	0	African
seq.9506.10.wgt.RDat	seq.9506.10	SL005699	Apolipoprotein L1	Apo L1	APOL1	lasso	0.455548	4	0	4	African
seq.9509.4.wgt.RDat	seq.9509.4	SL019038	Trimeric intracellular cation channel type B	TM38B	TMEM38B	top1	0.276681	1	0	1	African
seq.9513.9.wgt.RDat	seq.9513.9	SL007681	Fibroblast growth factor 22	FGF22	FGF22	enet	0.0261	2	2	0	African
seq.9526.3.wgt.RDat	seq.9526.3	SL019000	Colipase-like protein 1	COLL1	CLPSL1	enet	0.227438	70	0	70	African
seq.9543.131.wgt.RDat	seq.9543.131	SL019061	Conserved oligomeric Golgi complex subunit 8	COG8	COG8	blup	0.0178359	425	425	0	African
seq.9545.156.wgt.RDat	seq.9545.156	SL004563	Granzyme K	Granzyme K	GZMK	top1	0.0429877	1	1	0	African
seq.9557.5.wgt.RDat	seq.9557.5	SL018998	MANSC domain-containing protein 1	MANS1	MANSC1	top1	0.0245494	1	1	0	African
seq.9578.263.wgt.RDat	seq.9578.263	SL019041	MANSC domain-containing protein 4	MANS4	MANSC4	top1	0.104461	1	1	0	African
seq.9580.5.wgt.RDat	seq.9580.5	SL005798	Laminin subunit gamma-2	Laminin gamma-2	LAMC2	top1	0.140038	1	1	0	African
seq.9583.17.wgt.RDat	seq.9583.17	SL019021	RING finger protein 24	RNF24	RNF24	lasso	0.0714964	6	0	6	African
seq.9590.10.wgt.RDat	seq.9590.10	SL019040	Cytochrome c oxidase subunit 7A-related protein, mitochondrial	COX7R	COX7A2L	top1	0.0677346	1	0	1	African
seq.9595.11.wgt.RDat	seq.9595.11	SL019028	Beta-1,4-galactosyltransferase 2	B4GT2	B4GALT2	enet	0.0602816	41	41	0	African
seq.9604.14.wgt.RDat	seq.9604.14	SL025810	Cadherin-11:Extracellular domain	Cadherin-11:ECD	CDH11	lasso	0.281622	7	7	0	African
seq.9607.39.wgt.RDat	seq.9607.39	SL019004	Proline-rich protein 27	CD040	PRR27	top1	0.120286	1	0	1	African
seq.9715.15.wgt.RDat	seq.9715.15	SL019112	Immunoglobulin superfamily member 3	IGSF3	IGSF3	blup	0.0528019	591	591	0	African
seq.9748.31.wgt.RDat	seq.9748.31	SL005394	Glutathione S-transferase Mu 3	GSTM3-3	GSTM3	enet	0.0721497	27	27	0	African
seq.9754.33.wgt.RDat	seq.9754.33	SL006251	Ribosyldihydronicotinamide dehydrogenase [quinone]	Quinone reductase 2	NQO2	enet	0.0871149	64	64	0	African
seq.9761.89.wgt.RDat	seq.9761.89	SL019149	L-lactate dehydrogenase A chain	LDHA	LDHA	top1	0.0440955	1	1	0	African
seq.9769.48.wgt.RDat	seq.9769.48	SL025836	Delta and Notch-like epidermal growth factor-related receptor:Extracellular domain	DNER:ECD	DNER	blup	0.05903	5176	5111	65	African
seq.9779.63.wgt.RDat	seq.9779.63	SL019130	Homocysteine-responsive endoplasmic reticulum-resident ubiquitin-like domain member 2 protein	HERP2	HERPUD2	top1	0.0664165	1	0	1	African
seq.9823.2.wgt.RDat	seq.9823.2	SL013732	Dihydrofolate reductase	DYR	DHFR	enet	0.301502	38	22	16	African
seq.9828.86.wgt.RDat	seq.9828.86	SL009423	L-lactate dehydrogenase C chain	LDHC	LDHC	enet	0.0695824	4	0	4	African
seq.9829.91.wgt.RDat	seq.9829.91	SL000579	Bile salt sulfotransferase	SULT 2A1	SULT2A1	top1	0.0802309	1	0	1	African
seq.9837.60.wgt.RDat	seq.9837.60	SL006249	NAD(P)H dehydrogenase [quinone] 1	NAD(P)H dehydrogenase	NQO1	lasso	0.239068	7	7	0	African
seq.9842.2.wgt.RDat	seq.9842.2	SL002723	Catenin beta-1	b-Catenin	CTNNB1	top1	0.0908218	1	0	1	African
seq.9854.36.wgt.RDat	seq.9854.36	SL003659	Aldose reductase	Aldose reductase	AKR1B1	top1	0.0297752	1	1	0	African
seq.9870.17.wgt.RDat	seq.9870.17	SL011183	Tryptophan--tRNA ligase, cytoplasmic	SYWC	WARS1	blup	0.0437432	884	884	0	African
seq.9890.8.wgt.RDat	seq.9890.8	SL005671	Tropomyosin alpha-3 chain	Tropomyosin alpha-3 chain	TPM3	lasso	0.0286891	4	4	0	African
seq.9901.28.wgt.RDat	seq.9901.28	SL007650	Egl nine homolog 1	EGLN1	EGLN1	top1	0.0358503	1	1	0	African
seq.9906.21.wgt.RDat	seq.9906.21	SL012805	Testican-3	TICN3	SPOCK3	top1	0.0719619	1	1	0	African
seq.9910.9.wgt.RDat	seq.9910.9	SL010961	S-methyl-5'-thioadenosine phosphorylase	MTAP	MTAP	lasso	0.349615	19	0	19	African
seq.9942.2.wgt.RDat	seq.9942.2	SL019191	NTF2-related export protein 1	NXT1	NXT1	lasso	0.121969	8	0	8	African
seq.9945.8.wgt.RDat	seq.9945.8	SL025800	Armadillo repeat-containing protein 5:Armadillo Repeat Domain 2	ARMC5:ARM 2	ARMC5	blup	0.0526191	435	0	435	African
seq.9974.8.wgt.RDat	seq.9974.8	SL007726	Delta-like protein 3	DLL3	DLL3	lasso	0.394802	18	0	18	African
seq.9986.14.wgt.RDat	seq.9986.14	SL005356	Neuropeptide W	Neuropeptide W	NPW	enet	0.0554501	18	18	0	African
seq.10012.5.wgt.RDat	seq.10012.5	SL014669	SAM pointed domain-containing Ets transcription factor	SPDEF	SPDEF	blup	0.0471343	214	0	214	European
seq.10037.98.wgt.RDat	seq.10037.98	SL025986	Sialic acid-binding Ig-like lectin 12:Ig-like V-type 2 domain, Isoform long	SIG12:Ig-like V-type 2	SIGLEC12	top1	0.422433	1	1	0	European
seq.10046.55.wgt.RDat	seq.10046.55	SL003727	Baculoviral IAP repeat-containing protein 2	cIAP-1	BIRC2	lasso	0.31243	6	0	6	European
seq.10047.12.wgt.RDat	seq.10047.12	SL004553	Neutrophil cytosol factor 2	NCF-2	NCF2	top1	0.200849	1	0	1	European
seq.10082.251.wgt.RDat	seq.10082.251	SL019251	Neurofilament light polypeptide	NFL	NEFL	enet	0.425046	33	0	33	European
seq.10085.25.wgt.RDat	seq.10085.25	SL001714	Steroidogenic acute regulatory protein, mitochondrial	STAR	STAR	lasso	0.0506321	6	0	6	European
seq.10365.132.wgt.RDat	seq.10365.132	SL005184	Interleukin-23	IL-23	IL12B|IL23A	enet	0.147358	83	46	37	European
seq.10382.1.wgt.RDat	seq.10382.1	SL006803	Angiopoietin-related protein 3	ANGL3	ANGPTL3	blup	0.0349917	2452	2411	41	European
seq.10390.21.wgt.RDat	seq.10390.21	SL018971	E3 ubiquitin-protein ligase ZNRF3	ZNRF3	ZNRF3	blup	0.050806	731	0	731	European
seq.10391.1.wgt.RDat	seq.10391.1	SL006803	Angiopoietin-related protein 3	ANGL3	ANGPTL3	blup	0.0359387	1666	1666	0	European
seq.10420.30.wgt.RDat	seq.10420.30	SL018037	Fas apoptotic inhibitory molecule 1	FAIM1	FAIM	top1	0.0480152	1	0	1	European
seq.10435.2.wgt.RDat	seq.10435.2	SL008645	N(4)-(beta-N-acetylglucosaminyl)-L-asparaginase	ASPG	AGA	enet	0.0971058	17	0	17	European
seq.10439.57.wgt.RDat	seq.10439.57	SL005393	Alpha-amylase 2B	Alpha-amylase 2B	AMY2B	enet	0.084733	24	24	0	European
seq.10440.26.wgt.RDat	seq.10440.26	SL025782	CXADR-like membrane protein:Extracellular domain	ACAM:ECD	CLMP	lasso	0.0551139	6	6	0	European
seq.10442.1.wgt.RDat	seq.10442.1	SL018089	Transmembrane protein 190	TM190	TMEM190	top1	0.547566	1	1	0	European
seq.10449.31.wgt.RDat	seq.10449.31	SL008887	Protein shisa-2 homolog	TMM46	SHISA2	blup	0.0657436	476	0	476	European
seq.10451.11.wgt.RDat	seq.10451.11	SL008914	Nucleobindin-1	NUCB1	NUCB1	blup	0.0268425	1465	1465	0	European
seq.10455.196.wgt.RDat	seq.10455.196	SL004678	Interleukin-31	IL-31	IL31	enet	0.104627	21	0	21	European
seq.10460.1.wgt.RDat	seq.10460.1	SL006029	Chitotriosidase-1	Chitotriosidase-1	CHIT1	enet	0.538804	39	39	0	European
seq.10472.53.wgt.RDat	seq.10472.53	SL004145	Tumor necrosis factor receptor superfamily member 14	HVEM	TNFRSF14	top1	0.0483219	1	0	1	European
seq.10479.18.wgt.RDat	seq.10479.18	SL000645	Stromelysin-2	MMP-10	MMP10	lasso	0.151304	12	12	0	European
seq.10490.3.wgt.RDat	seq.10490.3	SL025976	Dolichyl-diphosphooligosaccharide--protein glycosyltransferase subunit 1:Cytoplasmic domain	RPN1:CD	RPN1	lasso	0.0478398	9	9	0	European
seq.10511.10.wgt.RDat	seq.10511.10	SL025821	Collagen alpha-3(VI) chain:isoform 3	Collagen alpha-3(VI):isoform 3	COL6A3	top1	0.0148041	1	1	0	European
seq.10512.13.wgt.RDat	seq.10512.13	SL025888	Cytokine receptor common subunit beta:Extracellular domain	IL3RB:ECD	CSF2RB	enet	0.364445	14	14	0	European
seq.10514.5.wgt.RDat	seq.10514.5	SL005360	Prostaglandin-H2 D-isomerase	PGD2 synthase	PTGDS	lasso	0.0167102	4	4	0	European
seq.10557.6.wgt.RDat	seq.10557.6	SL018003	Testis-expressed sequence 29 protein	TEX29	TEX29	enet	0.22272	23	0	23	European
seq.10558.26.wgt.RDat	seq.10558.26	SL008436	Protocadherin-9	PCDH9	PCDH9	lasso	0.0535551	8	8	0	European
seq.10565.19.wgt.RDat	seq.10565.19	SL017951	SLIT and NTRK-like protein 3	SLIK3	SLITRK3	top1	0.0316389	1	1	0	European
seq.10569.28.wgt.RDat	seq.10569.28	SL012443	Microfibrillar-associated protein 2	MFAP2	MFAP2	lasso	0.0786805	5	5	0	European
seq.10572.65.wgt.RDat	seq.10572.65	SL012372	Cystatin-8	CST8	CST8	lasso	0.272056	7	0	7	European
seq.10574.10.wgt.RDat	seq.10574.10	SL000283	Beta-2-microglobulin	b2-Microglobulin	B2M	blup	0.114888	73	0	73	European
seq.10576.7.wgt.RDat	seq.10576.7	SL025965	Plexin domain-containing protein 2:Extracellular domain	PXDC2:ECD	PLXDC2	top1	0.021624	1	1	0	European
seq.10584.7.wgt.RDat	seq.10584.7	SL018289	NADH dehydrogenase [ubiquinone] iron-sulfur protein 4, mitochondrial	NDUS4	NDUFS4	enet	0.695933	51	0	51	European
seq.10605.22.wgt.RDat	seq.10605.22	SL004748	Adipocyte plasma membrane-associated protein	APMAP	APMAP	top1	0.0129421	1	1	0	European
seq.10608.9.wgt.RDat	seq.10608.9	SL012418	Histatin-1	HIS1	HTN1	top1	0.0399981	1	0	1	European
seq.10612.18.wgt.RDat	seq.10612.18	SL008694	Procollagen-lysine,2-oxoglutarate 5-dioxygenase 3	PLOD3	PLOD3	blup	0.0131148	564	564	0	European
seq.10613.33.wgt.RDat	seq.10613.33	SL018589	Protein CASC4	CASC4	GOLM2	top1	0.0749049	1	0	1	European
seq.10615.18.wgt.RDat	seq.10615.18	SL008066	Myelin protein P0	MYP0	MPZ	blup	0.0484581	467	0	467	European
seq.10620.21.wgt.RDat	seq.10620.21	SL000548	Beta-microseminoprotein	PSP-94	MSMB	lasso	0.412009	11	11	0	European
seq.10630.5.wgt.RDat	seq.10630.5	SL007633	Oxidoreductase HTATIP2	HTAI2	HTATIP2	top1	0.0452356	1	1	0	European
seq.10666.7.wgt.RDat	seq.10666.7	SL012791	N-acetylglucosamine-1-phosphotransferase subunit gamma	GNPTG	GNPTG	top1	0.0871435	1	1	0	European
seq.10670.26.wgt.RDat	seq.10670.26	SL010470	Semaphorin-3E	Semaphorin 3E	SEMA3E	top1	0.0366955	1	1	0	European
seq.10672.75.wgt.RDat	seq.10672.75	SL004483	Pulmonary surfactant-associated protein B	SP-B	SFTPB	lasso	0.172844	3	3	0	European
seq.10677.9.wgt.RDat	seq.10677.9	SL007990	NADH dehydrogenase [ubiquinone] 1 beta subcomplex subunit 4	NDUB4	NDUFB4	lasso	0.149886	3	0	3	European
seq.10699.52.wgt.RDat	seq.10699.52	SL018603	Prolow-density lipoprotein receptor-related protein 1	LRP1	LRP1	blup	0.0169784	552	552	0	European
seq.10713.151.wgt.RDat	seq.10713.151	SL017073	CMRF35-like molecule 7	CLM7	CD300LB	blup	0.0195328	1921	1669	252	European
seq.10714.7.wgt.RDat	seq.10714.7	SL000269	Angiotensin-converting enzyme	ACE	ACE	enet	0.378483	52	35	17	European
seq.10737.96.wgt.RDat	seq.10737.96	SL005397	Leukocyte elastase inhibitor	Serpin B1	SERPINB1	enet	0.0224871	12	12	0	European
seq.10746.24.wgt.RDat	seq.10746.24	SL009412	Dickkopf-related protein 3	DKK3	DKK3	top1	0.0473372	1	1	0	European
seq.10748.216.wgt.RDat	seq.10748.216	SL018468	Protocadherin beta-2	PCDB2	PCDHB2	top1	0.0111265	1	1	0	European
seq.10754.113.wgt.RDat	seq.10754.113	SL005237	Prokineticin-2	Prokineticin-2	PROK2	enet	0.196204	22	22	0	European
seq.10762.2.wgt.RDat	seq.10762.2	SL025911	Killer cell lectin-like receptor subfamily G member 2:N-term	KLRG2:N-term	KLRG2	top1	0.0709751	1	0	1	European
seq.10781.19.wgt.RDat	seq.10781.19	SL008886	C-type lectin domain family 4 member G	CLC4G	CLEC4G	lasso	0.137225	6	5	1	European
seq.10809.14.wgt.RDat	seq.10809.14	SL018479	Killer cell lectin-like receptor subfamily B member 1	KLRB1	KLRB1	top1	0.0611849	1	1	0	European
seq.10815.2.wgt.RDat	seq.10815.2	SL018601	Intracellular hyaluronan-binding protein 4	HABP4	HABP4	lasso	0.0353274	2	2	0	European
seq.10816.150.wgt.RDat	seq.10816.150	SL022717	Paired immunoglobulin-like type 2 receptor alpha isoform FDF03-M14	PILRA isoform FDF03-M14	PILRA	lasso	0.701127	5	5	0	European
seq.10817.26.wgt.RDat	seq.10817.26	SL018588	TOMM20-like protein 1	TO20L	TOMM20L	top1	0.0594856	1	0	1	European
seq.10818.36.wgt.RDat	seq.10818.36	SL008921	Sphingomyelin phosphodiesterase	ASM	SMPD1	lasso	0.119828	14	3	11	European
seq.10832.24.wgt.RDat	seq.10832.24	SL018597	Beta-1,4-galactosyltransferase 6	B4GT6	B4GALT6	enet	0.123736	53	53	0	European
seq.10842.7.wgt.RDat	seq.10842.7	SL018620	Beta-1,3-galactosyl-O-glycosyl-glycoprotein beta-1,6-N-acetylglucosaminyltransferase 4	GCNT4	GCNT4	enet	0.0314416	37	27	10	European
seq.10851.77.wgt.RDat	seq.10851.77	SL007417	Interleukin-27 subunit beta	IL27B	EBI3	top1	0.50538	1	1	0	European
seq.10854.15.wgt.RDat	seq.10854.15	SL018620	Beta-1,3-galactosyl-O-glycosyl-glycoprotein beta-1,6-N-acetylglucosaminyltransferase 4	GCNT4	GCNT4	lasso	0.0620022	7	4	3	European
seq.10855.55.wgt.RDat	seq.10855.55	SL009948	Plexin-B2	PLXB2	PLXNB2	lasso	0.734314	7	7	0	European
seq.10890.135.wgt.RDat	seq.10890.135	SL018026	Lactase-like protein	LCTL	LCTL	blup	0.0124033	1155	1155	0	European
seq.10892.8.wgt.RDat	seq.10892.8	SL007619	Oncostatin-M-specific receptor subunit beta	OSMR	OSMR	enet	0.131444	26	26	0	European
seq.10902.53.wgt.RDat	seq.10902.53	SL018040	Retroviral-like aspartic protease 1	APRV1	ASPRV1	top1	0.0228028	1	1	0	European
seq.10907.116.wgt.RDat	seq.10907.116	SL009074	Neurotrimin	NTRI	NTM	top1	0.0493849	1	1	0	European
seq.10916.44.wgt.RDat	seq.10916.44	SL013523	Secretory phospholipase A2 receptor	PLA2R	PLA2R1	enet	0.311132	80	80	0	European
seq.10924.258.wgt.RDat	seq.10924.258	SL018077	Neuferricin	NEUFC	CYB5D2	top1	0.0526167	1	1	0	European
seq.10959.125.wgt.RDat	seq.10959.125	SL005478	BET1-like protein	BET1L	BET1L	top1	0.021162	1	1	0	European
seq.10966.1.wgt.RDat	seq.10966.1	SL000251	Alpha-2-HS-glycoprotein	a2-HS-Glycoprotein	AHSG	enet	0.737371	27	27	0	European
seq.10970.3.wgt.RDat	seq.10970.3	SL018330	Ecto-ADP-ribosyltransferase 3	NAR3	ART3	blup	0.0407819	2626	2595	31	European
seq.10974.20.wgt.RDat	seq.10974.20	SL012454	Serine protease inhibitor Kazal-type 7	ISK7	SPINK7	lasso	0.0407186	4	4	0	European
seq.10977.55.wgt.RDat	seq.10977.55	SL017252	Unique cartilage matrix-associated protein	UCMA	UCMA	blup	0.0562659	697	697	0	European
seq.10980.11.wgt.RDat	seq.10980.11	SL007155	Acetylcholinesterase	ACES	ACHE	lasso	0.189114	5	5	0	European
seq.11103.24.wgt.RDat	seq.11103.24	SL000448	Heat shock protein beta-1	HSP 27	HSPB1	top1	0.060039	1	1	0	European
seq.11104.13.wgt.RDat	seq.11104.13	SL003340	Chitinase-3-like protein 1	YKL-40	CHI3L1	enet	0.532216	52	52	0	European
seq.11109.56.wgt.RDat	seq.11109.56	SL025995	Sushi, von Willebrand factor type A, EGF and pentraxin domain-containing protein 1:Sushi 15-18	SVEP1:Sushi 15-18	SVEP1	blup	0.0820476	874	874	0	European
seq.11116.16.wgt.RDat	seq.11116.16	SL018991	Uncharacterized protein C11orf87	CK087	C11orf87	blup	0.0892978	1390	0	1390	European
seq.11117.2.wgt.RDat	seq.11117.2	SL009460	Spermatogenesis-associated protein 20	SPT20	SPATA20	lasso	0.27208	7	7	0	European
seq.11118.107.wgt.RDat	seq.11118.107	SL019321	Ras-related protein Rab-17	RAB17	RAB17	top1	0.0758154	1	0	1	European
seq.11120.49.wgt.RDat	seq.11120.49	SL019329	N-acetyltransferase 14	NAT14	NAT14	top1	0.0467328	1	0	1	European
seq.11121.56.wgt.RDat	seq.11121.56	SL012520	Brorin	VWC2	VWC2	enet	0.0396138	36	36	0	European
seq.11130.158.wgt.RDat	seq.11130.158	SL019338	Voltage-dependent L-type calcium channel subunit beta-4	CACB4	CACNB4	enet	0.0298624	12	0	12	European
seq.11134.30.wgt.RDat	seq.11134.30	SL019322	Peptide chain release factor 1-like, mitochondrial	RF1ML	MTRF1L	enet	0.0817757	23	23	0	European
seq.11142.11.wgt.RDat	seq.11142.11	SL025792	Angiopoietin-related protein 1:C-Term, Fibrinogen domian	ANGL1:C-term	ANGPTL1	lasso	0.139848	18	18	0	European
seq.11145.72.wgt.RDat	seq.11145.72	SL019333	UPF0606 protein KIAA1549L	K154L	KIAA1549L	enet	0.228222	30	30	0	European
seq.11147.17.wgt.RDat	seq.11147.17	SL026020	Trem-like transcript 1 protein:immunoreceptor tyrosine-based inhibition motif	TRML1:ITIM	TREML1	top1	0.0439004	1	0	1	European
seq.11150.3.wgt.RDat	seq.11150.3	SL002657	Collagen alpha-1(VI) chain	Collagen a1(VI)	COL6A1	top1	0.0945488	1	1	0	European
seq.11152.46.wgt.RDat	seq.11152.46	SL003918	Kallikrein-13	kallikrein 13	KLK13	top1	0.0586666	1	1	0	European
seq.11160.56.wgt.RDat	seq.11160.56	SL019335	RING finger protein 122	RN122	RNF122	enet	0.143074	38	0	38	European
seq.11178.21.wgt.RDat	seq.11178.21	SL025996	Sushi, von Willebrand factor type A, EGF and pentraxin domain-containing protein 1:EGF-like domains 4-6	SVEP1:EGF-like domains 4-6	SVEP1	enet	0.103538	83	77	6	European
seq.11187.11.wgt.RDat	seq.11187.11	SL018579	C-type lectin domain family 12 member A	CL12A	CLEC12A	enet	0.775844	46	46	0	European
seq.11194.6.wgt.RDat	seq.11194.6	SL007783	Signaling threshold-regulating transmembrane adapter 1	SIT1	SIT1	lasso	0.0132322	4	4	0	European
seq.11207.3.wgt.RDat	seq.11207.3	SL025927	Macrophage scavenger receptor types I and II:Cytoplasmic domain	Macrophage scavenger receptor:CD	MSR1	top1	0.0596686	1	0	1	European
seq.11208.15.wgt.RDat	seq.11208.15	SL019369	N-acetylglucosamine-1-phosphodiester alpha-N-acetylglucosaminidase	NAGPA	NAGPA	blup	0.0398869	844	844	0	European
seq.11219.95.wgt.RDat	seq.11219.95	SL012727	Fibroblast growth factor-binding protein 3	FGFP3	FGFBP3	lasso	0.134657	5	5	0	European
seq.11220.53.wgt.RDat	seq.11220.53	SL019359	Uncharacterized protein C10orf105	CJ105	C10orf105	blup	0.0475202	400	0	400	European
seq.11231.12.wgt.RDat	seq.11231.12	SL019364	Adrenodoxin-like protein, mitochondrial	ADXL	FDX2	top1	0.0173231	1	1	0	European
seq.11232.46.wgt.RDat	seq.11232.46	SL003164	Transcobalamin-1	Holo-TC I	TCN1	top1	0.0476918	1	0	1	European
seq.11239.49.wgt.RDat	seq.11239.49	SL019365	Transmembrane protease serine 6	TMPS6	TMPRSS6	top1	0.598809	1	0	1	European
seq.11243.90.wgt.RDat	seq.11243.90	SL019357	Adhesion G-protein coupled receptor F1	GPR110	ADGRF1	top1	0.0566985	1	0	1	European
seq.11246.3.wgt.RDat	seq.11246.3	SL012736	BPI fold-containing family B member 1	LPLC1	BPIFB1	top1	0.105618	1	1	0	European
seq.11248.43.wgt.RDat	seq.11248.43	SL019345	Uroporphyrinogen-III synthase	HEM4	UROS	blup	0.0221246	614	614	0	European
seq.11257.1.wgt.RDat	seq.11257.1	SL007095	Dihydropteridine reductase	DHPR	QDPR	enet	0.0698087	38	38	0	European
seq.11266.8.wgt.RDat	seq.11266.8	SL025980	P-selectin glycoprotein ligand 1:Extracellular domain	SELPL:ECD	SELPLG	top1	0.026283	1	1	0	European
seq.11275.94.wgt.RDat	seq.11275.94	SL013872	Low-density lipoprotein receptor-related protein 1B	LRP1B	LRP1B	top1	0.277393	1	0	1	European
seq.11278.4.wgt.RDat	seq.11278.4	SL009488	Collagen alpha-2(XI) chain	COL11A2	COL11A2	enet	0.0397677	60	60	0	European
seq.11281.6.wgt.RDat	seq.11281.6	SL002520	Growth factor receptor-bound protein 7	GRB7	GRB7	top1	0.0528198	1	0	1	European
seq.11285.8.wgt.RDat	seq.11285.8	SL004572	Hematopoietic progenitor cell antigen CD34	CD34	CD34	top1	0.0594835	1	0	1	European
seq.11286.78.wgt.RDat	seq.11286.78	SL007632	Selenoprotein S	SELS	SELENOS	lasso	0.0507065	12	0	12	European
seq.11288.26.wgt.RDat	seq.11288.26	SL019349	Cytosolic purine 5'-nucleotidase	5NTC	NT5C2	blup	0.0217616	1728	1728	0	European
seq.11292.13.wgt.RDat	seq.11292.13	SL025978	Scavenger receptor class A member 3:region 2	SCAR3:region 2	SCARA3	lasso	0.0566228	4	0	4	European
seq.11293.14.wgt.RDat	seq.11293.14	SL025922	Leucine-rich repeat neuronal protein 1:Cytoplasmic domain	LRRN1:CD	LRRN1	top1	0.360547	1	0	1	European
seq.11294.7.wgt.RDat	seq.11294.7	SL026006	Transmembrane and coiled-coil domains protein 3:region 2	TMCC3:region 2	TMCC3	top1	0.0508745	1	0	1	European
seq.11302.237.wgt.RDat	seq.11302.237	SL008783	Tenascin-R	TENR	TNR	top1	0.0272133	1	1	0	European
seq.11308.8.wgt.RDat	seq.11308.8	SL019414	Cyclic AMP-responsive element-binding protein 3-like protein 4	CR3L4	CREB3L4	enet	0.193279	130	30	100	European
seq.11311.79.wgt.RDat	seq.11311.79	SL004573	V(D)J recombination-activating protein 1	RAG-1	RAG1	lasso	0.156297	9	0	9	European
seq.11318.20.wgt.RDat	seq.11318.20	SL004840	Apolipoprotein A-V	Apo A-V	APOA5	top1	0.0158401	1	1	0	European
seq.11327.56.wgt.RDat	seq.11327.56	SL019430	Dual specificity protein kinase CLK2	CLK2	CLK2	lasso	0.10426	3	0	3	European
seq.11333.82.wgt.RDat	seq.11333.82	SL006485	Rho GTPase-activating protein 25	RHG25	ARHGAP25	lasso	0.0111361	4	4	0	European
seq.11360.39.wgt.RDat	seq.11360.39	SL009588	Ribonucleoside-diphosphate reductase large subunit	RRM1	RRM1	lasso	0.148545	13	0	13	European
seq.11369.23.wgt.RDat	seq.11369.23	SL008855	Alcohol dehydrogenase class-3	ADHX	ADH5	top1	0.0429576	1	0	1	European
seq.11377.19.wgt.RDat	seq.11377.19	SL019442	Alcohol dehydrogenase class 4 mu/sigma chain	ADH7	ADH7	enet	0.0353327	16	16	0	European
seq.11387.3.wgt.RDat	seq.11387.3	SL019420	Cyclic AMP-dependent transcription factor ATF-6 beta	ATF6B	ATF6B	blup	0.0715126	5718	5520	198	European
seq.11390.24.wgt.RDat	seq.11390.24	SL004870	Carbonic anhydrase-related protein	Carbonic Anhydrase VIII	CA8	enet	0.0206295	7	7	0	European
seq.11391.69.wgt.RDat	seq.11391.69	SL015949	Mevalonate kinase	MVK	MVK	top1	0.166231	1	0	1	European
seq.11424.4.wgt.RDat	seq.11424.4	SL008049	Fumarylacetoacetase	FAAA	FAH	enet	0.0683038	49	49	0	European
seq.11433.11.wgt.RDat	seq.11433.11	SL019456	Tectonic-2	TECT2	TCTN2	lasso	0.0531286	3	0	3	European
seq.11440.58.wgt.RDat	seq.11440.58	SL004268	Suppressor of cytokine signaling 3	SOCS-3	SOCS3	top1	0.176551	1	0	1	European
seq.11464.9.wgt.RDat	seq.11464.9	SL013813	Transcription factor RelB	RELB	RELB	top1	0.0432	1	0	1	European
seq.11510.31.wgt.RDat	seq.11510.31	SL005699	Apolipoprotein L1	Apo L1	APOL1	lasso	0.356936	24	14	10	European
seq.11510.51.wgt.RDat	seq.11510.51	SL005699	Apolipoprotein L1	Apo L1	APOL1	lasso	0.469678	22	12	10	European
seq.11514.196.wgt.RDat	seq.11514.196	SL004557	CD59 glycoprotein	CD59	CD59	enet	0.033599	34	34	0	European
seq.11516.7.wgt.RDat	seq.11516.7	SL006131	Fatty acid-binding protein, liver	FABPL	FABP1	top1	0.0234596	1	1	0	European
seq.11531.24.wgt.RDat	seq.11531.24	SL025872	V-type immunoglobulin domain-containing suppressor of T-cell activation:Cytoplasmic domain	GI24:CD	VSIR	enet	0.0883144	32	32	0	European
seq.11565.58.wgt.RDat	seq.11565.58	SL019525	Zinc finger protein 23	ZNF23	ZNF23	top1	0.0616131	1	0	1	European
seq.11601.26.wgt.RDat	seq.11601.26	SL019516	ATP-dependent RNA helicase DHX8	DHX8	DHX8	lasso	0.116713	3	0	3	European
seq.11602.12.wgt.RDat	seq.11602.12	SL025824	Copine-1:Von Willebrand factor type A domain	CPNE1:VWFA	CPNE1	top1	0.0111573	1	1	0	European
seq.11617.1.wgt.RDat	seq.11617.1	SL004121	Integrin alpha-L	LFA-1 alpha-L chain	ITGAL	top1	0.0233228	1	1	0	European
seq.11646.4.wgt.RDat	seq.11646.4	SL005434	Carbohydrate sulfotransferase 9	Carbohydrate sulfotransferase 9	CHST9	enet	0.0227679	34	34	0	European
seq.11649.3.wgt.RDat	seq.11649.3	SL019547	Stromal membrane-associated protein 1	SMAP1	SMAP1	enet	0.0279205	34	34	0	European
seq.11656.110.wgt.RDat	seq.11656.110	SL007751	Ena/VASP-like protein	EVL	EVL	top1	0.0411707	1	1	0	European
seq.11666.72.wgt.RDat	seq.11666.72	SL019551	Regulator of G-protein signaling 8	RGS8	RGS8	lasso	0.059922	3	0	3	European
seq.11672.17.wgt.RDat	seq.11672.17	SL019549	Kinesin-like protein KIF16B	KI16B	KIF16B	blup	0.044637	214	0	214	European
seq.11696.7.wgt.RDat	seq.11696.7	SL008838	Cellular retinoic acid-binding protein 2	RABP2	CRABP2	lasso	0.0775684	6	6	0	European
seq.11699.16.wgt.RDat	seq.11699.16	SL014919	Protein tyrosine phosphatase type IVA 2	TP4A2	PTP4A2	top1	0.0191769	1	1	0	European
seq.11709.29.wgt.RDat	seq.11709.29	SL015112	Carnitine O-palmitoyltransferase 1, muscle isoform	CPT1B	CPT1B	enet	0.0577192	27	0	27	European
seq.11836.144.wgt.RDat	seq.11836.144	SL004119	Epithelial discoidin domain-containing receptor 1	discoidin domain receptor 1	DDR1	top1	0.0912516	1	1	0	European
seq.11851.21.wgt.RDat	seq.11851.21	SL017099	Triggering receptor expressed on myeloid cells 2	TREM2	TREM2	lasso	0.116596	6	0	6	European
seq.11926.23.wgt.RDat	seq.11926.23	SL012582	Alpha- and gamma-adaptin-binding protein p34	P34	AAGAB	enet	0.267065	27	0	27	European
seq.12008.3.wgt.RDat	seq.12008.3	SL007098	T-cell antigen CD7	CD7	CD7	enet	0.0648989	12	12	0	European
seq.12030.82.wgt.RDat	seq.12030.82	SL004900	Desmin	Desmin	DES	top1	0.0440436	1	0	1	European
seq.12329.21.wgt.RDat	seq.12329.21	SL013834	Ribosomal protein S6 kinase alpha-1	KS6A1	RPS6KA1	top1	0.637376	1	0	1	European
seq.12334.25.wgt.RDat	seq.12334.25	SL004695	Serine hydroxymethyltransferase, cytosolic	cSHMT	SHMT1	enet	0.16644	54	53	1	European
seq.12338.27.wgt.RDat	seq.12338.27	SL019671	Pikachurin	EGFLA	EGFLAM	blup	0.049111	478	0	478	European
seq.12350.86.wgt.RDat	seq.12350.86	SL018899	Protein C-ets-2	ETS2	ETS2	top1	0.044107	1	0	1	European
seq.12378.71.wgt.RDat	seq.12378.71	SL012578	Tapasin	TPSN	TAPBP	enet	0.0917595	60	60	0	European
seq.12381.26.wgt.RDat	seq.12381.26	SL008046	Carbonyl reductase [NADPH] 1	CBR1	CBR1	top1	0.0550723	1	1	0	European
seq.12382.2.wgt.RDat	seq.12382.2	SL019687	Probable ATP-dependent RNA helicase DDX58	DDX58	DDX58	lasso	0.0664248	17	4	13	European
seq.12384.92.wgt.RDat	seq.12384.92	SL019700	COP9 signalosome complex subunit 7b	CSN7B	COPS7B	lasso	0.610109	6	0	6	European
seq.12385.4.wgt.RDat	seq.12385.4	SL006471	Calpain-3	CAN3	CAPN3	lasso	0.0187968	4	4	0	European
seq.12386.11.wgt.RDat	seq.12386.11	SL012837	Aminopeptidase B	AMPB	RNPEP	enet	0.0419645	28	28	0	European
seq.12387.7.wgt.RDat	seq.12387.7	SL013045	PDZ and LIM domain protein 4	PDLI4	PDLIM4	top1	0.0338405	1	1	0	European
seq.12392.30.wgt.RDat	seq.12392.30	SL019701	ADP-ribosylation factor-like protein 1	ARL1	ARL1	top1	0.0379538	1	0	1	European
seq.12401.3.wgt.RDat	seq.12401.3	SL019706	AMSH-like protease	STALP	STAMBPL1	blup	0.013109	1045	940	105	European
seq.12411.60.wgt.RDat	seq.12411.60	SL019679	Protein max	MAX	MAX	blup	0.0202217	713	713	0	European
seq.12420.10.wgt.RDat	seq.12420.10	SL019684	Glycerol-3-phosphate dehydrogenase 1-like protein	GPD1L	GPD1L	top1	0.065683	1	0	1	European
seq.12436.84.wgt.RDat	seq.12436.84	SL005847	Glutathione S-transferase omega-1	GST omega-1	GSTO1	top1	0.170103	1	1	0	European
seq.12446.49.wgt.RDat	seq.12446.49	SL005253	Glutathione S-transferase A1	GST A1-1	GSTA1	enet	0.179881	36	36	0	European
seq.12451.62.wgt.RDat	seq.12451.62	SL018858	Transcription regulator protein BACH1	BACH1	BACH1	top1	0.0578407	1	0	1	European
seq.12455.48.wgt.RDat	seq.12455.48	SL019739	Myoneurin	MYNN	MYNN	enet	0.0359933	27	0	27	European
seq.12456.5.wgt.RDat	seq.12456.5	SL019744	6-phosphofructo-2-kinase/fructose-2,6-bisphosphatase 3	F263	PFKFB3	top1	0.0412089	1	0	1	European
seq.12459.13.wgt.RDat	seq.12459.13	SL007671	Pleckstrin homology domain-containing family A member 1	PKHA1	PLEKHA1	lasso	0.0218534	6	6	0	European
seq.12460.18.wgt.RDat	seq.12460.18	SL008613	Proteasome subunit alpha type-7	PSA7	PSMA7	top1	0.0251079	1	1	0	European
seq.12471.47.wgt.RDat	seq.12471.47	SL007061	Double-stranded RNA-binding protein Staufen homolog 1	STAU1	STAU1	top1	0.0247557	1	1	0	European
seq.12484.67.wgt.RDat	seq.12484.67	SL011194	Phosphatidylinositol transfer protein beta isoform	PIPNB	PITPNB	top1	0.0566536	1	0	1	European
seq.12500.88.wgt.RDat	seq.12500.88	SL019730	SUMO-activating enzyme subunit 2	SAE2	UBA2	enet	0.0870451	15	0	15	European
seq.12501.10.wgt.RDat	seq.12501.10	SL008849	Tubulin-specific chaperone A	TBCA	TBCA	enet	0.48952	46	0	46	European
seq.12503.5.wgt.RDat	seq.12503.5	SL007451	Ovarian cancer G-protein coupled receptor 1	SPR1	GPR68	top1	0.0157081	1	1	0	European
seq.12514.16.wgt.RDat	seq.12514.16	SL004624	tRNA (guanine-N(7)-)-methyltransferase	METTL1	METTL1	lasso	0.0867286	7	0	7	European
seq.12517.52.wgt.RDat	seq.12517.52	SL003787	Programmed cell death protein 5	TFAR19	PDCD5	top1	0.0550103	1	1	0	European
seq.12524.18.wgt.RDat	seq.12524.18	SL019774	Diamine acetyltransferase 2	SAT2	SAT2	enet	0.0370401	32	32	0	European
seq.12529.32.wgt.RDat	seq.12529.32	SL019753	Inactive peptidyl-prolyl cis-trans isomerase FKBP6	FKBP6	FKBP6	top1	0.286925	1	0	1	European
seq.12540.25.wgt.RDat	seq.12540.25	SL019775	Rho-related GTP-binding protein RhoG	RHOG	RHOG	enet	0.0747202	14	0	14	European
seq.12549.33.wgt.RDat	seq.12549.33	SL014636	Hematopoietic prostaglandin D synthase	PTGD2	HPGDS	enet	0.121372	53	53	0	European
seq.12560.9.wgt.RDat	seq.12560.9	SL008415	5'(3')-deoxyribonucleotidase, cytosolic type	NT5C	NT5C	lasso	0.0239408	2	2	0	European
seq.12562.1.wgt.RDat	seq.12562.1	SL014979	Serine/threonine-protein kinase N1	PKN1	PKN1	lasso	0.0844031	3	0	3	European
seq.12571.14.wgt.RDat	seq.12571.14	SL019778	ADP-ribosylation factor-like protein 3	ARL3	ARL3	blup	0.0230785	1534	1413	121	European
seq.12580.7.wgt.RDat	seq.12580.7	SL012949	Proteasome subunit beta type-5	PSB5	PSMB5	top1	0.044955	1	0	1	European
seq.12587.65.wgt.RDat	seq.12587.65	SL019779	ADP-ribosylation factor-like protein 2	ARL2	ARL2	enet	0.367681	21	0	21	European
seq.12594.5.wgt.RDat	seq.12594.5	SL019772	Grancalcin	GRAN	GCA	lasso	0.0779017	2	2	0	European
seq.12604.16.wgt.RDat	seq.12604.16	SL019785	Polycomb protein SCMH1	SCMH1	SCMH1	top1	0.0483498	1	0	1	European
seq.12612.37.wgt.RDat	seq.12612.37	SL008624	Proteasome subunit beta type-1	PSB1	PSMB1	top1	0.120837	1	1	0	European
seq.12616.45.wgt.RDat	seq.12616.45	SL019803	Nuclear receptor-binding protein	NRBP	NRBP1	top1	0.0644631	1	0	1	European
seq.12617.2.wgt.RDat	seq.12617.2	SL008369	Serine/threonine-protein kinase 24	STK24	STK24	top1	0.016837	1	1	0	European
seq.12632.14.wgt.RDat	seq.12632.14	SL019805	Arylamine N-acetyltransferase 1	ARY1	NAT1	top1	0.174161	1	0	1	European
seq.12635.9.wgt.RDat	seq.12635.9	SL019822	tRNA (cytosine(38)-C(5))-methyltransferase	TRDMT	TRDMT1	enet	0.0181758	37	37	0	European
seq.12641.3.wgt.RDat	seq.12641.3	SL019813	Type II inositol 1,4,5-trisphosphate 5-phosphatase	I5P2	INPP5B	blup	0.014874	1023	1023	0	European
seq.12650.43.wgt.RDat	seq.12650.43	SL008873	Guanine nucleotide-binding protein G(k) subunit alpha	GNAI3	GNAI3	enet	0.0578363	17	4	13	European
seq.12663.1.wgt.RDat	seq.12663.1	SL011234	Thiosulfate sulfurtransferase	THTR	TST	enet	0.508538	53	0	53	European
seq.12667.2.wgt.RDat	seq.12667.2	SL009095	Guanine deaminase	GUAD	GDA	top1	0.0462947	1	0	1	European
seq.12671.35.wgt.RDat	seq.12671.35	SL019808	Sulfotransferase family cytosolic 1B member 1	ST1B1	SULT1B1	blup	0.0921401	904	0	904	European
seq.12676.1.wgt.RDat	seq.12676.1	SL019835	Protein kinase C and casein kinase substrate in neurons protein 1	PACN1	PACSIN1	enet	0.0632202	22	0	22	European
seq.12681.63.wgt.RDat	seq.12681.63	SL019819	Ubiquitin carboxyl-terminal hydrolase 21	UBP21	USP21	top1	0.0547317	1	0	1	European
seq.12682.5.wgt.RDat	seq.12682.5	SL019824	Kynurenine--oxoglutarate transaminase 3	KAT3	KYAT3	blup	0.0347731	711	711	0	European
seq.12685.57.wgt.RDat	seq.12685.57	SL019790	Homer protein homolog 2	HOME2	HOMER2	lasso	0.0414591	8	0	8	European
seq.12690.33.wgt.RDat	seq.12690.33	SL019825	Septin-10	SEP10	SEPTIN10	lasso	0.082568	7	0	7	European
seq.12702.13.wgt.RDat	seq.12702.13	SL019802	E3 ubiquitin-protein ligase pellino homolog 2	PELI2	PELI2	top1	0.124181	1	0	1	European
seq.12727.7.wgt.RDat	seq.12727.7	SL019877	Prostaglandin F2 receptor negative regulator	FPRP	PTGFRN	enet	0.291459	27	27	0	European
seq.12731.12.wgt.RDat	seq.12731.12	SL019906	Pleckstrin homology domain-containing family A member 7	PKHA7	PLEKHA7	top1	0.0650035	1	1	0	European
seq.12751.26.wgt.RDat	seq.12751.26	SL015327	Zinc fingers and homeoboxes protein 1	ZHX1	ZHX1	enet	0.0104508	9	9	0	European
seq.12754.14.wgt.RDat	seq.12754.14	SL019899	Cold shock domain-containing protein C2	CSDC2	CSDC2	enet	0.0391668	6	0	6	European
seq.12758.47.wgt.RDat	seq.12758.47	SL019871	Glutamate receptor ionotropic, delta-2	GRID2	GRID2	lasso	0.0754396	7	0	7	European
seq.12761.12.wgt.RDat	seq.12761.12	SL025796	Amyloid beta A4 precursor protein-binding family B member 2:Phosphotyrosine Interaction Domain 2	APBB2:PID 2	APBB2	top1	0.0484271	1	0	1	European
seq.12764.3.wgt.RDat	seq.12764.3	SL019856	Engulfment and cell motility protein 1	ELMO1	ELMO1	blup	0.0243169	1077	1077	0	European
seq.12783.29.wgt.RDat	seq.12783.29	SL008807	Heterogeneous nuclear ribonucleoprotein M	HNRPM	HNRNPM	top1	0.157407	1	0	1	European
seq.12794.6.wgt.RDat	seq.12794.6	SL019902	NACHT, LRR and PYD domains-containing protein 4	NALP4	NLRP4	blup	0.0286424	304	0	304	European
seq.12807.89.wgt.RDat	seq.12807.89	SL019940	Rho GTPase-activating protein 30	RHG30	ARHGAP30	blup	0.0813051	1194	0	1194	European
seq.12817.1.wgt.RDat	seq.12817.1	SL019954	GTP-binding protein GEM	GEM	GEM	top1	0.317159	1	0	1	European
seq.12831.21.wgt.RDat	seq.12831.21	SL015132	Calcineurin B homologous protein 3	TESC	TESC	top1	0.0841878	1	1	0	European
seq.12859.33.wgt.RDat	seq.12859.33	SL007038	Enoyl-CoA delta isomerase 2, mitochondrial	PECI	ECI2	lasso	0.14834	13	13	0	European
seq.12879.5.wgt.RDat	seq.12879.5	SL003759	Retinoblastoma-like protein 1	p107	RBL1	top1	0.0180736	1	1	0	European
seq.12881.17.wgt.RDat	seq.12881.17	SL019970	Retinol dehydrogenase 16	RDH16	RDH16	lasso	0.0586152	3	0	3	European
seq.12891.1.wgt.RDat	seq.12891.1	SL019924	MICAL-like protein 2	MILK2	MICALL2	top1	0.042513	1	0	1	European
seq.12934.1.wgt.RDat	seq.12934.1	SL015312	E3 ISG15--protein ligase HERC5	HERC5	HERC5	lasso	0.233876	21	0	21	European
seq.12936.38.wgt.RDat	seq.12936.38	SL019347	Retinaldehyde-binding protein 1	RLBP1	RLBP1	enet	0.0600403	7	0	7	European
seq.12939.1.wgt.RDat	seq.12939.1	SL019437	DNA-directed RNA polymerases I and III subunit RPAC1	RPAC1	POLR1C	top1	0.0495326	1	0	1	European
seq.12954.71.wgt.RDat	seq.12954.71	SL005257	Peroxisome proliferator-activated receptor alpha	PPARa	PPARA	blup	0.0636164	318	0	318	European
seq.13007.66.wgt.RDat	seq.13007.66	SL012574	Epididymal-specific lipocalin-10	LCN10	LCN10	top1	0.0596698	1	0	1	European
seq.13011.20.wgt.RDat	seq.13011.20	SL008108	40S ribosomal protein S10	RS10	RPS10	enet	0.0608996	25	0	25	European
seq.13022.20.wgt.RDat	seq.13022.20	SL019515	Tumor protein p53-inducible protein 11	P5I11	TP53I11	enet	0.138423	26	0	26	European
seq.13027.20.wgt.RDat	seq.13027.20	SL019531	Chromobox protein homolog 7	CBX7	CBX7	blup	0.0168419	634	634	0	European
seq.13042.7.wgt.RDat	seq.13042.7	SL019583	Potassium voltage-gated channel subfamily A member 10	KCA10	KCNA10	lasso	0.183197	20	0	20	European
seq.13054.87.wgt.RDat	seq.13054.87	SL008767	Profilin-2	Profilin II	PFN2	enet	0.0447842	21	0	21	European
seq.13055.53.wgt.RDat	seq.13055.53	SL019564	PH and SEC7 domain-containing protein 1	PSD1	PSD	top1	0.0589083	1	0	1	European
seq.13066.42.wgt.RDat	seq.13066.42	SL015023	Enhancer of mRNA-decapping protein 4	EDC4	EDC4	blup	0.0871766	1548	553	995	European
seq.13083.18.wgt.RDat	seq.13083.18	SL013025	Valine--tRNA ligase	SYVC	VARS1	enet	0.168892	14	0	14	European
seq.13088.397.wgt.RDat	seq.13088.397	SL000137	Betacellulin	BTC	BTC	enet	0.0503071	30	30	0	European
seq.13093.6.wgt.RDat	seq.13093.6	SL005430	Secreted and transmembrane protein 1	SECTM1	SECTM1	blup	0.0230006	358	358	0	European
seq.13094.75.wgt.RDat	seq.13094.75	SL018509	R-spondin-3	RSPO3	RSPO3	top1	0.033519	1	1	0	European
seq.13095.51.wgt.RDat	seq.13095.51	SL005357	Lithostathine-1-alpha	PSP	REG1A	lasso	0.0648352	13	13	0	European
seq.13102.1.wgt.RDat	seq.13102.1	SL012769	Protein FAM3D	FAM3D	FAM3D	enet	0.335927	46	15	31	European
seq.13112.179.wgt.RDat	seq.13112.179	SL009349	Follistatin-related protein 1	FSTL1	FSTL1	blup	0.0236032	1584	1584	0	European
seq.13116.25.wgt.RDat	seq.13116.25	SL008931	CD177 antigen	CD177	CD177	enet	0.503475	155	151	4	European
seq.13118.5.wgt.RDat	seq.13118.5	SL011888	SPARC-related modular calcium-binding protein 1	SMOC1	SMOC1	blup	0.0637614	1417	1417	0	European
seq.13119.26.wgt.RDat	seq.13119.26	SL004467	Protein Z-dependent protease inhibitor	protein Z inhibitor	SERPINA10	lasso	0.519221	28	19	9	European
seq.13122.19.wgt.RDat	seq.13122.19	SL008360	Leucine-rich repeat transmembrane protein FLRT2	FLRT2	FLRT2	lasso	0.0428912	6	6	0	European
seq.13123.3.wgt.RDat	seq.13123.3	SL025865	Leucine-rich repeat transmembrane protein FLRT3:Extracellular domain	FLRT3:ECD	FLRT3	lasso	0.409783	8	8	0	European
seq.13124.20.wgt.RDat	seq.13124.20	SL018587	Immunoglobulin superfamily containing leucine-rich repeat protein 2	ISLR2	ISLR2	enet	0.211353	65	25	40	European
seq.13125.45.wgt.RDat	seq.13125.45	SL000616	Vitronectin	Vitronectin	VTN	lasso	0.761955	3	3	0	European
seq.13126.52.wgt.RDat	seq.13126.52	SL008631	Desmocollin-2	DSC2	DSC2	enet	0.0678045	16	16	0	European
seq.13129.40.wgt.RDat	seq.13129.40	SL007070	Low-density lipoprotein receptor	LDLR	LDLR	top1	0.0149983	1	1	0	European
seq.13131.5.wgt.RDat	seq.13131.5	SL011180	Hexokinase-1	HXK1	HK1	top1	0.0566085	1	0	1	European
seq.13132.14.wgt.RDat	seq.13132.14	SL008522	Semaphorin-5A	SEM5A	SEMA5A	lasso	0.30177	8	8	0	European
seq.13242.134.wgt.RDat	seq.13242.134	SL019995	SH3 and multiple ankyrin repeat domains protein 3	SHAN3	SHANK3	lasso	0.0840586	6	6	0	European
seq.13381.49.wgt.RDat	seq.13381.49	SL008831	Beta-1,4-galactosyltransferase 1	B4GT1	B4GALT1	top1	0.0531941	1	1	0	European
seq.13388.57.wgt.RDat	seq.13388.57	SL012430	Neuroendocrine convertase 1	NEC1	PCSK1	top1	0.49747	1	1	0	European
seq.13405.61.wgt.RDat	seq.13405.61	SL012422	Serine protease inhibitor Kazal-type 2	ISK2	SPINK2	enet	0.0136647	23	23	0	European
seq.13408.23.wgt.RDat	seq.13408.23	SL010391	WAP, Kazal, immunoglobulin, Kunitz and NTR domain-containing protein 2	WFKN2	WFIKKN2	enet	0.277565	36	33	3	European
seq.13416.8.wgt.RDat	seq.13416.8	SL020086	Transmembrane protein 132D	T132D	TMEM132D	top1	0.0453631	1	1	0	European
seq.13427.66.wgt.RDat	seq.13427.66	SL008941	Mannosyl-oligosaccharide 1,2-alpha-mannosidase IC	MA1C1	MAN1C1	blup	0.0551552	311	311	0	European
seq.13436.54.wgt.RDat	seq.13436.54	SL020077	Myc-associated zinc finger protein	MAZ	MAZ	blup	0.0119766	727	727	0	European
seq.13447.42.wgt.RDat	seq.13447.42	SL020094	Shadow of prion protein	SPRN	SPRN	enet	0.0703899	6	0	6	European
seq.13453.2.wgt.RDat	seq.13453.2	SL020083	39S ribosomal protein L33, mitochondrial	RM33	MRPL33	blup	0.1772	668	0	668	European
seq.13463.1.wgt.RDat	seq.13463.1	SL007573	Peroxidasin homolog	PXDN	PXDN	blup	0.0372741	1083	1083	0	European
seq.13464.8.wgt.RDat	seq.13464.8	SL020101	Nutritionally-regulated adipose and cardiac enriched protein homolog	NRAC	NRAC	blup	0.0287133	359	0	359	European
seq.13472.35.wgt.RDat	seq.13472.35	SL016517	Haloacid dehalogenase-like hydrolase domain-containing protein 2	HDHD2	HDHD2	top1	0.031788	1	1	0	European
seq.13485.20.wgt.RDat	seq.13485.20	SL020165	Transmembrane protein 87B	TM87B	TMEM87B	top1	0.0395669	1	0	1	European
seq.13501.10.wgt.RDat	seq.13501.10	SL020163	Solute carrier family 35 member G2	S35G2	SLC35G2	top1	0.188495	1	0	1	European
seq.13507.51.wgt.RDat	seq.13507.51	SL007444	Tumor necrosis factor receptor type 1-associated DEATH domain protein	TRADD	TRADD	enet	0.0826003	13	0	13	European
seq.13516.46.wgt.RDat	seq.13516.46	SL016509	ER membrane protein complex subunit 4	TMM85	EMC4	enet	0.25672	32	0	32	European
seq.13518.5.wgt.RDat	seq.13518.5	SL014608	Arf-GAP with SH3 domain, ANK repeat and PH domain-containing protein 2	ASAP2	ASAP2	top1	0.209224	1	0	1	European
seq.13519.112.wgt.RDat	seq.13519.112	SL020123	Rho guanine nucleotide exchange factor 25	ARHGP	ARHGEF25	top1	0.0346302	1	1	0	European
seq.13541.1.wgt.RDat	seq.13541.1	SL016488	Myc target protein 1	MYCT1	MYCT1	top1	0.162298	1	0	1	European
seq.13543.7.wgt.RDat	seq.13543.7	SL005407	Prostaglandin reductase 1	LTB4DH	PTGR1	enet	0.111444	65	65	0	European
seq.13552.7.wgt.RDat	seq.13552.7	SL010879	Switch-associated protein 70	SWP70	SWAP70	enet	0.0924471	35	35	0	European
seq.13561.5.wgt.RDat	seq.13561.5	SL020176	5-hydroxytryptamine receptor 6	5HT6R	HTR6	lasso	0.0836312	10	0	10	European
seq.13565.2.wgt.RDat	seq.13565.2	SL003760	Retinoblastoma-like protein 2	p130	RBL2	lasso	0.0999375	4	0	4	European
seq.13566.2.wgt.RDat	seq.13566.2	SL020204	RNA polymerase II subunit A C-terminal domain phosphatase SSU72	SSU72	SSU72	lasso	0.0598089	4	0	4	European
seq.13575.40.wgt.RDat	seq.13575.40	SL020209	Segment polarity protein dishevelled homolog DVL-2	DVL2	DVL2	top1	0.0901951	1	0	1	European
seq.13587.10.wgt.RDat	seq.13587.10	SL005989	Rac GTPase-activating protein 1	RGAP1	RACGAP1	enet	0.100428	49	0	49	European
seq.13589.10.wgt.RDat	seq.13589.10	SL025798	Amyloid beta A4 precursor protein-binding family B member 3:Phosphotyrosine Interaction Domain 2, Isoform IV	APBB3:PID 2	APBB3	top1	0.0220238	1	1	0	European
seq.13599.15.wgt.RDat	seq.13599.15	SL020211	Rab9 effector protein with kelch motifs	RABEK	RABEPK	top1	0.0441161	1	0	1	European
seq.13623.4.wgt.RDat	seq.13623.4	SL007956	Histone-lysine N-methyltransferase 2D	MLL2	KMT2D	top1	0.0424185	1	0	1	European
seq.13624.17.wgt.RDat	seq.13624.17	SL020213	NAD kinase	NADK	NADK	top1	0.0345712	1	1	0	European
seq.13650.11.wgt.RDat	seq.13650.11	SL020183	Kv channel-interacting protein 1	KCIP1	KCNIP1	top1	0.0446013	1	0	1	European
seq.13651.54.wgt.RDat	seq.13651.54	SL020192	E3 ubiquitin-protein ligase ZFP91	ZFP91	ZFP91	top1	0.0441412	1	0	1	European
seq.13652.2.wgt.RDat	seq.13652.2	SL020197	TOM1-like protein 1	TM1L1	TOM1L1	top1	0.0393747	1	0	1	European
seq.13657.2.wgt.RDat	seq.13657.2	SL007610	Bifunctional polynucleotide phosphatase/kinase	PNKP	PNKP	blup	0.0132133	1073	802	271	European
seq.13659.36.wgt.RDat	seq.13659.36	SL020228	Manganese-transporting ATPase 13A1	AT131	ATP13A1	lasso	0.0386638	7	0	7	European
seq.13660.76.wgt.RDat	seq.13660.76	SL001996	Angiopoietin-2	Angiopoietin-2	ANGPT2	top1	0.0359575	1	1	0	European
seq.13665.35.wgt.RDat	seq.13665.35	SL004990	Serine/threonine-protein phosphatase 2A regulatory subunit B'' subunit alpha	PP2A, subunit B	PPP2R3A	enet	0.0655173	22	0	22	European
seq.13666.222.wgt.RDat	seq.13666.222	SL010449	Carbonic anhydrase-related protein 10	Carbonic Anhydrase X	CA10	lasso	0.0552313	6	5	1	European
seq.13671.40.wgt.RDat	seq.13671.40	SL000401	Neutrophil elastase	Elastase	ELANE	enet	0.0299328	23	23	0	European
seq.13676.46.wgt.RDat	seq.13676.46	SL001933	Inhibin beta B chain	Inhibin bB chain	INHBB	lasso	0.0598854	2	2	0	European
seq.13686.2.wgt.RDat	seq.13686.2	SL005188	Interleukin-5 receptor subunit alpha	IL-5 Ra	IL5RA	lasso	0.171113	15	15	0	European
seq.13692.154.wgt.RDat	seq.13692.154	SL004689	WNT1-inducible-signaling pathway protein 1	WISP-1	CCN4	enet	0.108369	53	53	0	European
seq.13700.10.wgt.RDat	seq.13700.10	SL004209	Annexin A2	annexin II	ANXA2	lasso	0.0787766	8	8	0	European
seq.13707.27.wgt.RDat	seq.13707.27	SL005488	SPARC-like protein 1	SPARCL1	SPARCL1	enet	0.10431	26	26	0	European
seq.13710.6.wgt.RDat	seq.13710.6	SL000308	Plasma protease C1 inhibitor	C1-Esterase Inhibitor	SERPING1	enet	0.418447	61	53	8	European
seq.13717.15.wgt.RDat	seq.13717.15	SL006542	Ficolin-2	FCN2	FCN2	enet	0.406598	75	51	24	European
seq.13720.95.wgt.RDat	seq.13720.95	SL004008	Myeloblastin	Proteinase-3	PRTN3	enet	0.139017	33	33	0	European
seq.13723.6.wgt.RDat	seq.13723.6	SL001717	Interleukin-10	IL-10	IL10	enet	0.10885	28	18	10	European
seq.13730.18.wgt.RDat	seq.13730.18	SL007280	Dipeptidyl peptidase 1	CATC	CTSC	top1	0.100748	1	1	0	European
seq.13731.14.wgt.RDat	seq.13731.14	SL000323	Complement component C7	C7	C7	lasso	0.162357	26	26	0	European
seq.13732.79.wgt.RDat	seq.13732.79	SL002783	Cardiotrophin-1	Cardiotrophin-1	CTF1	enet	0.188844	40	0	40	European
seq.13733.5.wgt.RDat	seq.13733.5	SL004250	Interleukin-12 subunit beta	IL-12 p40	IL12B	enet	0.177111	50	37	13	European
seq.13740.51.wgt.RDat	seq.13740.51	SL004650	Secreted frizzled-related protein 3	sFRP-3	FRZB	enet	0.164467	73	73	0	European
seq.13747.9.wgt.RDat	seq.13747.9	SL010288	Carbonic anhydrase 6	Carbonic anhydrase 6	CA6	enet	0.214927	67	67	0	European
seq.13748.4.wgt.RDat	seq.13748.4	SL000515	C-C motif chemokine 8	MCP-2	CCL8	lasso	0.429914	6	6	0	European
seq.13924.13.wgt.RDat	seq.13924.13	SL018834	Myocardial zonula adherens protein	MYZAP	MYZAP	top1	0.0407141	1	0	1	European
seq.13929.27.wgt.RDat	seq.13929.27	SL020289	Peroxisomal carnitine O-octanoyltransferase	OCTC	CROT	top1	0.0556484	1	1	0	European
seq.13934.3.wgt.RDat	seq.13934.3	SL014593	Guanine nucleotide exchange factor DBS	MCF2L	MCF2L	top1	0.0236029	1	1	0	European
seq.13947.371.wgt.RDat	seq.13947.371	SL020301	Peroxisomal NADH pyrophosphatase NUDT12	NUD12	NUDT12	lasso	0.123783	15	15	0	European
seq.13954.9.wgt.RDat	seq.13954.9	SL020298	Glucosamine 6-phosphate N-acetyltransferase	GNA1	GNPNAT1	enet	0.0323159	9	9	0	European
seq.13961.18.wgt.RDat	seq.13961.18	SL020291	Kinesin-like protein KIF3A	KIF3A	KIF3A	enet	0.0588118	22	0	22	European
seq.13983.27.wgt.RDat	seq.13983.27	SL008181	Quinone oxidoreductase	QOR	CRYZ	lasso	0.408387	17	16	1	European
seq.13988.67.wgt.RDat	seq.13988.67	SL020265	NmrA-like family domain-containing protein 1	NMRL1	NMRAL1	enet	0.103491	28	28	0	European
seq.14006.36.wgt.RDat	seq.14006.36	SL020278	Glycine N-methyltransferase	GNMT	GNMT	enet	0.0772769	80	80	0	European
seq.14011.17.wgt.RDat	seq.14011.17	SL004809	Protein S100-A11	S100A11	S100A11	lasso	0.238998	5	0	5	European
seq.14021.81.wgt.RDat	seq.14021.81	SL020316	Mediator of RNA polymerase II transcription subunit 4	MED4	MED4	lasso	0.0550244	4	0	4	European
seq.14023.84.wgt.RDat	seq.14023.84	SL004660	Bone sialoprotein 2	BSP	IBSP	top1	0.123951	1	0	1	European
seq.14029.42.wgt.RDat	seq.14029.42	SL010966	COP9 signalosome complex subunit 2	CSN2	COPS2	lasso	0.0818122	4	0	4	European
seq.14032.2.wgt.RDat	seq.14032.2	SL003310	Vascular endothelial growth factor A, isoform 121	VEGF121	VEGFA	top1	0.0470898	1	1	0	European
seq.14038.130.wgt.RDat	seq.14038.130	SL007049	Cystatin-F	CYTF	CST7	enet	0.338398	100	90	10	European
seq.14041.13.wgt.RDat	seq.14041.13	SL004068	Granzyme B	Granzyme B	GZMB	top1	0.180428	1	1	0	European
seq.14042.11.wgt.RDat	seq.14042.11	SL003770	Secreted frizzled-related protein 1	SARP-2	SFRP1	top1	0.0188822	1	1	0	European
seq.14043.12.wgt.RDat	seq.14043.12	SL008204	Early endosome antigen 1	EEA1	EEA1	top1	0.0500624	1	0	1	European
seq.14048.7.wgt.RDat	seq.14048.7	SL004588	Interleukin-1 Receptor accessory protein	IL-1 R AcP	IL1RAP	enet	0.613958	56	56	0	European
seq.14054.17.wgt.RDat	seq.14054.17	SL004151	Interleukin-15 receptor subunit alpha	IL-15 Ra	IL15RA	enet	0.161378	70	57	13	European
seq.14066.49.wgt.RDat	seq.14066.49	SL020306	Membrane-associated guanylate kinase, WW and PDZ domain-containing protein 2	MAGI2	MAGI2	lasso	0.0623145	6	6	0	European
seq.14076.74.wgt.RDat	seq.14076.74	SL007888	Cystatin-S	Cystatin-S	CST4	blup	0.0318903	1704	1704	0	European
seq.14077.6.wgt.RDat	seq.14077.6	SL002086	Ficolin-3	Ficolin-3	FCN3	lasso	0.0845278	14	14	0	European
seq.14078.69.wgt.RDat	seq.14078.69	SL003186	Lymphotactin	Lymphotactin	XCL1	enet	0.0582064	37	37	0	European
seq.14079.14.wgt.RDat	seq.14079.14	SL004152	Interleukin-18 receptor 1	IL-18 Ra	IL18R1	lasso	0.229088	27	27	0	European
seq.14086.11.wgt.RDat	seq.14086.11	SL012754	Acid sphingomyelinase-like phosphodiesterase 3a	ASM3A	SMPDL3A	enet	0.285514	42	12	30	European
seq.14090.23.wgt.RDat	seq.14090.23	SL020308	Differentially expressed in FDCP 6 homolog	DEFI6	DEF6	top1	0.0166398	1	1	0	European
seq.14091.42.wgt.RDat	seq.14091.42	SL005371	Carbonyl reductase [NADPH] 3	Carbonyl reductase 3	CBR3	enet	0.274504	60	60	0	European
seq.14094.29.wgt.RDat	seq.14094.29	SL000138	Heparin-binding EGF-like growth factor	HB-EGF	HBEGF	blup	0.042386	348	0	348	European
seq.14097.86.wgt.RDat	seq.14097.86	SL007502	Carbohydrate sulfotransferase 15	ST4S6	CHST15	top1	0.0449955	1	0	1	European
seq.14100.63.wgt.RDat	seq.14100.63	SL007929	Complement C1q subcomponent subunit C	C1QC	C1QC	enet	0.187061	68	68	0	European
seq.14101.2.wgt.RDat	seq.14101.2	SL005153	Ciliary neurotrophic factor receptor subunit alpha	CNTFR alpha	CNTFR	lasso	0.0107788	4	4	0	European
seq.14102.6.wgt.RDat	seq.14102.6	SL000678	Granulysin	Granulysin	GNLY	lasso	0.330792	9	9	0	European
seq.14105.5.wgt.RDat	seq.14105.5	SL004876	Kallistatin	Kallistatin	SERPINA4	lasso	0.229487	17	17	0	European
seq.14107.1.wgt.RDat	seq.14107.1	SL020315	5-formyltetrahydrofolate cyclo-ligase	MTHFS	MTHFS	lasso	0.0586711	10	10	0	European
seq.14108.15.wgt.RDat	seq.14108.15	SL000584	Transforming growth factor beta-1	TGF-b1	TGFB1	lasso	0.101178	9	9	0	European
seq.14109.15.wgt.RDat	seq.14109.15	SL003190	C-C motif chemokine 15	MIP-5	CCL15	top1	0.352323	1	1	0	European
seq.14114.18.wgt.RDat	seq.14114.18	SL019019	PILR alpha-associated neural protein	PIANP	PIANP	top1	0.0428308	1	0	1	European
seq.14123.34.wgt.RDat	seq.14123.34	SL025873	V-type immunoglobulin domain-containing suppressor of T-cell activation:Extracellular domain	GI24:ECD	VSIR	lasso	0.119759	7	7	0	European
seq.14133.93.wgt.RDat	seq.14133.93	SL000145	Interleukin-1 receptor type 2	IL-1 sRII	IL1R2	enet	0.114553	32	32	0	European
seq.14148.2.wgt.RDat	seq.14148.2	SL015510	Ubiquitin-like protein ISG15	UCRP	ISG15	top1	0.0351871	1	1	0	European
seq.14150.7.wgt.RDat	seq.14150.7	SL005177	Interleukin-36 alpha	IL-1F6	IL36A	blup	0.0609076	1044	0	1044	European
seq.14151.4.wgt.RDat	seq.14151.4	SL015510	Ubiquitin-like protein ISG15	UCRP	ISG15	lasso	0.117356	5	5	0	European
seq.14175.78.wgt.RDat	seq.14175.78	SL019907	SCP2 sterol-binding domain-containing protein 1	SCP2D	SCP2D1	lasso	0.290326	5	0	5	European
seq.14197.2.wgt.RDat	seq.14197.2	SL019864	PR domain zinc finger protein 1	PRDM1	PRDM1	enet	0.0581216	26	0	26	European
seq.14208.3.wgt.RDat	seq.14208.3	SL019932	Retinoid-binding protein 7	RET7	RBP7	enet	0.0695001	30	12	18	European
seq.14229.5.wgt.RDat	seq.14229.5	SL019900	Adenylyltransferase and sulfurtransferase MOCS3	MOCS3	MOCS3	top1	0.043056	1	0	1	European
seq.14237.1.wgt.RDat	seq.14237.1	SL000451	Heat shock 70 kDa protein 1A	HSP 70	HSPA1A	enet	0.0974306	11	0	11	European
seq.14245.195.wgt.RDat	seq.14245.195	SL019901	Sorting nexin-7	SNX7	SNX7	top1	0.0487339	1	0	1	European
seq.14254.27.wgt.RDat	seq.14254.27	SL019925	Tyrosine-protein phosphatase non-receptor type 4	PTN4	PTPN4	lasso	0.0595177	6	0	6	European
seq.14294.61.wgt.RDat	seq.14294.61	SL013880	Methyl-CpG-binding domain protein 1	MBD1	MBD1	lasso	0.49512	2	0	2	European
seq.14309.8.wgt.RDat	seq.14309.8	SL013160	Heterogeneous nuclear ribonucleoprotein H	HNRH1	HNRNPH1	enet	0.0901325	27	0	27	European
seq.14318.1.wgt.RDat	seq.14318.1	SL013288	Vacuolar protein sorting-associated protein 29	VPS29	VPS29	enet	0.455513	20	0	20	European
seq.14341.8.wgt.RDat	seq.14341.8	SL019767	Protein FAM69C	FA69C	DIPK1C	enet	0.166009	15	0	15	European
seq.14603.51.wgt.RDat	seq.14603.51	SL020082	Uncharacterized protein KIAA0040	KIAA0040	KIAA0040	enet	0.0692674	28	0	28	European
seq.14614.41.wgt.RDat	seq.14614.41	SL008890	Noncompact myelin-associated protein	CA130	NCMAP	blup	0.0595418	717	0	717	European
seq.14616.16.wgt.RDat	seq.14616.16	SL020097	Zinc finger protein 382	ZN382	ZNF382	lasso	0.0113731	8	8	0	European
seq.14634.13.wgt.RDat	seq.14634.13	SL020122	Lutropin-choriogonadotropic hormone receptor	LSHR	LHCGR	enet	0.30023	40	0	40	European
seq.14636.25.wgt.RDat	seq.14636.25	SL005350	Ribonuclease UK114	Ribonuclease UK114	RIDA	top1	0.0304744	1	1	0	European
seq.14645.253.wgt.RDat	seq.14645.253	SL020127	Glutathione S-transferase A4	GSTA4	GSTA4	top1	0.0602923	1	0	1	European
seq.14685.17.wgt.RDat	seq.14685.17	SL003722	RAC-beta serine/threonine-protein kinase	PKB beta	AKT2	lasso	0.0815236	8	0	8	European
seq.14692.3.wgt.RDat	seq.14692.3	SL020215	Zinc finger protein 276	ZN276	ZNF276	top1	0.0768939	1	0	1	European
seq.14696.45.wgt.RDat	seq.14696.45	SL010617	Tryptase beta-2	TPSB2	TPSB2	enet	0.312397	39	39	0	European
seq.14703.6.wgt.RDat	seq.14703.6	SL004332	Prokineticin-1	EG-VEGF	PROK1	enet	0.0167428	9	9	0	European
seq.14708.59.wgt.RDat	seq.14708.59	SL007931	Complement component C8 gamma chain	CO8G	C8G	lasso	0.213453	9	4	5	European
seq.14747.9.wgt.RDat	seq.14747.9	SL020310	Cytokine receptor-like factor 1	CRLF1	CRLF1	top1	0.035814	1	1	0	European
seq.14756.29.wgt.RDat	seq.14756.29	SL003177	Intercellular adhesion molecule 2	sICAM-2	ICAM2	top1	0.128431	1	0	1	European
seq.15300.66.wgt.RDat	seq.15300.66	SL017096	Coiled-coil domain-containing protein 134	CC134	CCDC134	enet	0.0153874	13	13	0	European
seq.15304.1.wgt.RDat	seq.15304.1	SL002648	Regenerating islet-derived protein 3-alpha	PAP1	REG3A	lasso	0.0280151	6	6	0	European
seq.15308.108.wgt.RDat	seq.15308.108	SL012520	Brorin	VWC2	VWC2	lasso	0.0313144	6	6	0	European
seq.15325.14.wgt.RDat	seq.15325.14	SL007137	Neuromodulin	NEUM	GAP43	lasso	0.0106751	3	3	0	European
seq.15331.47.wgt.RDat	seq.15331.47	SL013819	Histone-binding protein RBBP4	RBBP4	RBBP4	top1	0.0156312	1	1	0	European
seq.15333.11.wgt.RDat	seq.15333.11	SL012799	Stromal cell-derived factor 2	SDF2	SDF2	lasso	0.363766	26	1	25	European
seq.15343.337.wgt.RDat	seq.15343.337	SL000491	Kininogen, HMW, Two Chain	Kininogen, HMW, Two Chain	KNG1	enet	0.155642	40	40	0	European
seq.15358.28.wgt.RDat	seq.15358.28	SL012407	Neuroendocrine protein 7B2	7B2	SCG5	top1	0.0730828	1	0	1	European
seq.15363.32.wgt.RDat	seq.15363.32	SL004840	Apolipoprotein A-V	Apo A-V	APOA5	top1	0.272942	1	1	0	European
seq.15364.101.wgt.RDat	seq.15364.101	SL000275	Apolipoprotein C-I	Apo C-I	APOC1	top1	0.0204344	1	1	0	European
seq.15367.38.wgt.RDat	seq.15367.38	SL012736	BPI fold-containing family B member 1	LPLC1	BPIFB1	top1	0.0831367	1	1	0	European
seq.15370.5.wgt.RDat	seq.15370.5	SL012877	BolA-like protein 1	BOLA1	BOLA1	lasso	0.204383	33	30	3	European
seq.15375.49.wgt.RDat	seq.15375.49	SL011428	Carboxypeptidase B	Carboxypeptidase B1	CPB1	lasso	0.0717655	6	5	1	European
seq.15376.134.wgt.RDat	seq.15376.134	SL007121	Cathepsin E	CATE	CTSE	top1	0.0459584	1	1	0	European
seq.15385.116.wgt.RDat	seq.15385.116	SL004848	Fatty acid-binding protein, intestinal	FABP2	FABP2	top1	0.409495	1	1	0	European
seq.15387.44.wgt.RDat	seq.15387.44	SL005203	Neuropilin-2	Neuropilin-2	NRP2	top1	0.0112993	1	1	0	European
seq.15388.24.wgt.RDat	seq.15388.24	SL004561	Low affinity immunoglobulin gamma Fc region receptor III-A	FcRIIIa	FCGR3A	enet	0.694501	36	36	0	European
seq.15391.114.wgt.RDat	seq.15391.114	SL005707	Growth arrest-specific protein 6	GAS-6	GAS6	lasso	0.0399737	2	2	0	European
seq.15395.15.wgt.RDat	seq.15395.15	SL005254	Glutathione S-transferase Mu 1	GST M1-1	GSTM1	enet	0.260924	61	61	0	European
seq.15417.3.wgt.RDat	seq.15417.3	SL003161	Serpin B5	Maspin	SERPINB5	blup	0.016676	1718	1458	260	European
seq.15427.35.wgt.RDat	seq.15427.35	SL012455	Lysyl oxidase homolog 3	LOXL3	LOXL3	lasso	0.109436	8	0	8	European
seq.15430.165.wgt.RDat	seq.15430.165	SL012859	Opticin	OPT	OPTC	blup	0.056207	219	0	219	European
seq.15432.1.wgt.RDat	seq.15432.1	SL004684	Otoraplin	Otoraplin	OTOR	lasso	0.284949	19	0	19	European
seq.15440.57.wgt.RDat	seq.15440.57	SL012421	Neuroendocrine convertase 2	NEC2	PCSK2	enet	0.0228613	40	40	0	European
seq.15441.6.wgt.RDat	seq.15441.6	SL008548	Ganglioside GM2 activator	SAP3	GM2A	enet	0.0403899	13	13	0	European
seq.15452.5.wgt.RDat	seq.15452.5	SL000246	5'-Nucleotidase	5'-Nucleotidase	NT5E	lasso	0.0952367	13	13	0	European
seq.15462.28.wgt.RDat	seq.15462.28	SL007072	T-cell surface glycoprotein CD8 alpha chain	CD8A	CD8A	blup	0.0296357	459	459	0	European
seq.15468.14.wgt.RDat	seq.15468.14	SL002690	Complement factor H-related protein 1	FHR1	CFHR1	top1	0.305573	1	1	0	European
seq.15470.11.wgt.RDat	seq.15470.11	SL005383	Beta-hexosaminidase subunit beta	Hexosaminidase B	HEXB	enet	0.117348	64	35	29	European
seq.15471.29.wgt.RDat	seq.15471.29	SL012442	Pancreatic lipase-related protein 2	LIPR2	PNLIPRP2	top1	0.479185	1	1	0	European
seq.15472.16.wgt.RDat	seq.15472.16	SL017588	Low-density lipoprotein receptor-related protein 11	LRP11	LRP11	enet	0.359229	69	62	7	European
seq.15475.4.wgt.RDat	seq.15475.4	SL004948	Phospholipid transfer protein	PLTP	PLTP	lasso	0.137107	5	5	0	European
seq.15476.6.wgt.RDat	seq.15476.6	SL007493	Regenerating islet-derived protein 3-gamma	REG3G	REG3G	lasso	0.267642	15	15	0	European
seq.15480.2.wgt.RDat	seq.15480.2	SL018020	Vascular non-inflammatory molecule 2	VNN2	VNN2	lasso	0.305717	12	12	0	European
seq.15481.45.wgt.RDat	seq.15481.45	SL004525	Antibacterial protein LL-37	LL-37	CAMP	lasso	0.168279	6	0	6	European
seq.15482.12.wgt.RDat	seq.15482.12	SL012348	Alpha-2-macroglobulin-like protein 1	A2ML1	A2ML1	top1	0.020698	1	1	0	European
seq.15483.377.wgt.RDat	seq.15483.377	SL005368	Agrin	Agrin	AGRN	lasso	0.104566	10	4	6	European
seq.15486.126.wgt.RDat	seq.15486.126	SL008573	Amiloride-sensitive amine oxidase [copper-containing]	ABP1	AOC1	enet	0.597263	83	83	0	European
seq.15495.9.wgt.RDat	seq.15495.9	SL012435	Folate receptor gamma	FOLR3	FOLR3	lasso	0.226476	15	15	0	European
seq.15499.11.wgt.RDat	seq.15499.11	SL006028	Attractin	Attractin	ATRN	enet	0.0541754	84	84	0	European
seq.15503.15.wgt.RDat	seq.15503.15	SL004647	Left-right determination factor 2	Lefty-A	LEFTY2	enet	0.0750596	14	14	0	European
seq.15503.20.wgt.RDat	seq.15503.20	SL004647	Left-right determination factor 2	Lefty-A	LEFTY2	enet	0.413837	21	21	0	European
[truncated: 4,186 more rows]
