# Supplementary material for: Proteome-wide association study of prostate cancer risk across populations
Source: Nat Commun. 2025 Dec 6;17:3043. doi: 10.1038/s41467-025-66250-5 (PMC13039972; doi:10.1038/s41467-025-66250-5)
Supplement: Supplementary file 4 — Supplementary Data 2 [file 41467_2025_66250_MOESM4_ESM.xlsx]

## Sheet: Supplementary Data 2
Supplementary Data 2.Significant protein-PCa risk associations identified in our study. Associations were tested using the TWAS/FUSION framework (two-sided logistic regression). Multiple test correction was applied for analyses within each population and pan-population meta-analysis.
ID	Target Full Name	Target	Entrez Gene Symbol	Trans-population meta-analysis					African					Asian					Eurpoean					Hispanic/Latino					Association in Population	within 500kb of reported loci	Nearest_GWAS_SNP	Distance_to_SNP_kb
				HetISq	HetPVal	Z	P	FDR	MODEL	Rsq	Z	P	FDR	MODEL	Rsq	Z	P	FDR	MODEL	Rsq	Z	P	FDR	MODEL	Rsq	Z	P	FDR
seq.10620.21	Beta-microseminoprotein	PSP-94	MSMB	90.5	6.134e-07	-37.912	0	0	enet	0.43	-7.52	5.48e-14	8.64744e-11	enet	0.33	-9.36	8.3e-21	3.54844e-18	lasso	0.41	-35.4	1.8e-274	3.5874e-271	lasso	0.32	-8.48	2.34e-17	3.2526e-14	African, Asian, European, Hispanic/Latino	Yes	rs10993994	1.86
seq.8468.19	Prostate-specific antigen	PSA	KLK3	0	0.571	10.9	1.155e-27	1.62913e-24						top1	0.011	9.35	8.74e-21	3.54844e-18						top1	0.051	5.63	1.8e-08	8.34e-06	Asian, Hispanic/Latino	Yes	rs76765083	1.3
seq.21232.39	Benign Prostate specific Antigen	BPSA	KLK3	0	0.5112	10.73	7.337e-27	6.89923e-24						top1	0.038	9.16	5.28e-20	1.60776e-17						top1	0.023	5.63	1.8e-08	8.34e-06	Asian, Hispanic/Latino	Yes	rs76765083	1.3
seq.3710.49	Angiostatin	Angiostatin	PLG	0	1	-10.011	1.37e-23	9.66193e-21											lasso	0.076	-10	1.37e-23	1.3652e-20						European	Yes	rs1317365	141.5
seq.4151.6	Plasminogen	Plasminogen	PLG	85.9	0.007738	-9.571	1.06e-21	5.98052e-19	top1	0.038	-0.504	0.614	0.966509						enet	0.11	-9.92	3.35e-23	2.22552e-20						European	Yes	rs1317365	141.5
seq.17350.13	Charged multivesicular body protein 2b	CHM2B	CHMP2B	85.7	0.008109	9.502	2.054e-21	9.65722e-19											lasso	0.03	9.84	7.58e-23	3.77673e-20	blup	0.013	-0.691	0.489	0.953709	European	Yes	rs4527381	55.05
seq.23691.2	Tubulin--tyrosine ligase-like protein 12	TTL12	TTLL12	0	0.6563	8.756	2.031e-18	8.18493e-16											blup	0.028	8.67	4.42e-18	1.46818e-15	top1	0.04	1.32	0.188	0.906975	European	Yes	rs5759167	62.42
seq.22815.4	Tripartite motif-containing protein 40	TRI40	TRIM40	84.8	0.0001958	-8.106	5.236e-16	1.84634e-13	top1	0.088	-0.117	0.907	0.973546	top1	0.14	0.546	0.585	0.960563	top1	0.075	-8.98	2.6e-19	1.03636e-16	enet	0.15	-2.09	0.0365	0.761604	European	Yes	rs193478	75.96
seq.18307.71	Inorganic pyrophosphatase 2, mitochondrial	PPase 2	PPA2	0	1	7.44	1.01e-13	3.16579e-11											blup	0.014	7.44	1.01e-13	2.87561e-11						European	Yes	rs34316731	211.89
seq.4153.11	Alpha-1-antichymotrypsin complex	alpha-1-antichymotrypsin complex	SERPINA3	48.4	0.1439	7.083	1.414e-12	3.98889e-10	enet	0.1	0.969	0.332	0.933975						enet	0.099	6.69	2.18e-11	4.82749e-09	top1	0.035	2.88	0.00397	0.435177	European	Yes	rs6853490	0.49
seq.12571.14	ADP-ribosylation factor-like protein 3	ARL3	ARL3	59.4	0.06054	-7.002	2.516e-12	6.4524e-10	blup	0.017	-4.4	1.1e-05	0.005786	blup	0.027	-2.75	0.00601	0.281545	blup	0.023	-5.43	5.53e-08	5.80068e-06	blup	0.029	-0.148	0.882	0.989177	African, European	Yes	rs12262998	4.77
seq.2843.13	Kunitz-type protease inhibitor 2	SPINT2	SPINT2	0	0.4552	6.714	1.894e-11	4.45248e-09	lasso	0.15	1.21	0.225	0.837088	lasso	0.25	3.61	0.000304	0.031059	enet	0.26	5.71	1.16e-08	1.44492e-06	top1	0.27	0.788	0.431	0.949429	Asian, European	Yes	rs4802297	3.46
seq.18864.7	Trypsin-3	TRY3	PRSS3	75.5	0.006647	-6.574	4.911e-11	1.06569e-08	blup	0.048	-0.171	0.864	0.968118	blup	0.13	-1.07	0.286	0.864483	enet	0.16	-7.27	3.57e-13	8.89376e-11	blup	0.15	1.18	0.236	0.906975	European	Yes	rs34633531	20.3
seq.5762.35	Sperm-associated antigen 11B	Sperm-associated antigen 11	SPAG11B	0	1	-6.517	7.17e-11	1.44476e-08											lasso	0.039	-6.52	7.17e-11	1.42898e-08						European	Yes	rs61890184	62.68
seq.21770.18	Galactosylgalactosylxylosylprotein 3-beta-glucuronosyltransferase 1	B3GA1	B3GAT1	0	0.4236	-6.283	3.33e-10	6.26262e-08	lasso	0.021	-3.05	0.00228	0.167125	blup	0.07	-1.13	0.259	0.8526	enet	0.19	-5.36	8.24e-08	8.21116e-06	lasso	0.081	-1.71	0.0865	0.847808	European	Yes	rs28378882	1.63
seq.14091.42	Carbonyl reductase [NADPH] 3	Carbonyl reductase 3	CBR3	0	0.5939	-5.912	3.38e-09	5.91414e-07	lasso	0.25	-2.81	0.00494	0.243604	enet	0.58	-1.18	0.238	0.8526	enet	0.27	-5.08	3.79e-07	3.14728e-05	top1	0.2	-1.33	0.185	0.906975	European	Yes	rs2242798	14.5
seq.3479.71	Trypsin-3	TRY3	PRSS3	44.8	0.1783	-5.903	3.564e-09	5.91414e-07											blup	0.015	-6.05	1.42e-09	2.17697e-07	top1	0.02	0.137	0.891	0.989177	European	Yes	rs34633531	20.3
seq.11387.3	Cyclic AMP-dependent transcription factor ATF-6 beta	ATF6B	ATF6B	70.5	0.06552	5.885	3.98e-09	6.23754e-07											blup	0.072	6.13	8.54e-10	1.41835e-07	lasso	0.037	-0.626	0.531	0.954838	European	Yes	rs34441237	345.5
seq.9880.33	Tryptophan 2,3-dioxygenase	T23O	TDO2	0	1	-5.837	5.33e-09	7.91365e-07											enet	0.095	-5.84	5.33e-09	7.08179e-07						European	Yes	rs184104770	134.34
seq.17341.89	Acetyl-CoA acetyltransferase, cytosolic	THIC	ACAT2	50.4	0.1331	-5.821	5.836e-09	8.23168e-07						top1	0.038	-0.177	0.86	0.986247	top1	0.025	-5.98	2.2e-09	3.13186e-07	lasso	0.086	-1.45	0.147	0.906975	European	Yes	rs963800	32.8
seq.22967.15	Growth/differentiation factor 7	GDF7	GDF7	0	1	-5.608	2.05e-08	2.75383e-06											blup	0.015	-5.61	2.05e-08	2.26981e-06						European	Yes	rs9306895	0.85
seq.3181.50	Cathepsin S	Cathepsin S	CTSS	68.6	0.02261	-5.543	2.975e-08	3.81476e-06	blup	0.027	-0.431	0.667	0.966509	blup	0.033	0.371	0.71	0.982972	lasso	0.18	-6.32	2.58e-10	4.67449e-08	enet	0.093	0.0193	0.985	0.995745	European	Yes	rs1879422	16.8
seq.5509.7	Epidermal growth factor:Extracellular domain	EGF:ECD	EGF	72.2	0.01293	-5.494	3.938e-08	4.83004e-06	lasso	0.035	-4.61	4.05e-06	0.00319545	top1	0.064	-2.37	0.0178	0.425106	blup	0.013	-3.73	0.000188	0.00871358	top1	0.028	-0.405	0.686	0.989177	African, European	Yes	rs10025078	14.61
seq.21567.214	Complement C1q tumor necrosis factor-related protein 4	C1QT4	C1QTNF4	0	0.9073	5.405	6.495e-08	7.63433e-06						enet	0.014	1.58	0.113	0.738574	lasso	0.041	5.13	2.89e-07	2.50425e-05	top1	0.031	0.756	0.45	0.952055	European	Yes	rs11770955	118.69
seq.8794.13	Dipeptidase 1	DPEP1	DPEP1	0	0.4834	5.351	8.755e-08	9.87914e-06	enet	0.16	0.272	0.785	0.968118	enet	0.22	2.62	0.00889	0.338376	enet	0.12	4.74	2.09e-06	0.000154273	lasso	0.11	1.29	0.198	0.906975	European	Yes	rs4842687	124.14
seq.21397.21	Protogenin	PRTG	PRTG	5.2	0.367	-5.248	1.54e-07	1.6709e-05	enet	0.081	-1.09	0.277	0.893877	lasso	0.14	-0.207	0.836	0.986247	lasso	0.12	-5.3	1.15e-07	1.0914e-05	blup	0.12	-1.17	0.241	0.906975	European	Yes	rs12912118	12.42
seq.14150.7	Interleukin-36 alpha	IL-1F6	IL36A	79	0.02929	5.196	2.033e-07	2.12411e-05	enet	0.086	-0.423	0.673	0.966509						blup	0.061	5.62	1.92e-08	2.25092e-06						European	Yes	rs2104598	49.62
seq.8953.47	Hepatoma-derived growth factor	HDGF	HDGF	0	0.9684	5.181	2.21e-07	2.22657e-05											top1	0.04	5.07	4.02e-07	3.20474e-05	enet	0.036	1.08	0.282	0.921248	European	Yes	rs1521717	129.97
seq.13699.6	Prostate-specific antigen	PSA	KLK3	91.8	0.0004616	5.172	2.312e-07	2.24902e-05	top1	0.032	0.759	0.448	0.966509	enet	0.021	6.2	5.64e-10	1.3739e-07											Asian	Yes	rs76765083	1.3
seq.25964.12	Complement C1q tumor necrosis factor-related protein 4	C1QT4	C1QTNF4	0	0.4037	5.038	4.704e-07	4.42333e-05						top1	0.064	0.565	0.572	0.960563	lasso	0.086	5.14	2.69e-07	2.4369e-05	blup	0.021	0.645	0.519	0.953709	European	Yes	rs11770955	118.69
seq.5227.60	[Pyruvate dehydrogenase (acetyl-transferring)] kinase isozyme 1, mitochondrial	PDK1	PDK1	59.9	0.1141	4.919	8.681e-07	7.89971e-05	lasso	0.037	2.04	0.0412	0.555672	blup	0.043	4.75	2.07e-06	0.00042021											Asian	Yes	rs72848121	21.96
seq.3640.14	alpha-2-macroglobulin receptor-associated protein	RAP	LRPAP1	39.4	0.1757	-4.892	9.994e-07	8.81034e-05	lasso	0.16	-1.37	0.171	0.782139	enet	0.065	0.428	0.668	0.9744	enet	0.28	-5.05	4.41e-07	3.38043e-05	lasso	0.33	-1.14	0.252	0.906975	European	Yes	rs72697078	267.53
seq.12378.71	Tapasin	TPSN	TAPBP	11.8	0.3336	-4.529	5.935e-06	0.000507353	lasso	0.56	0.0368	0.971	0.990837	lasso	0.17	-0.599	0.549	0.960563	enet	0.092	-4.69	2.67e-06	0.000190047	enet	0.19	-1.23	0.219	0.906975	European	Yes	rs922511	227.51
seq.16758.96	Hepatoma-derived growth factor	HDGF	HDGF	0	0.6005	4.473	7.718e-06	0.000640367											lasso	0.034	4.28	1.89e-05	0.00107622	top1	0.07	1.41	0.159	0.906975	European	Yes	rs1521717	129.97
seq.8068.43	Uncharacterized family 31 glucosidase KIAA1161:Extracellular domain	K1161:ECD	MYORG	0	1	4.405	1.06e-05	0.00085436											lasso	0.036	4.41	1.06e-05	0.000704193						European	Yes	rs10154043	203.86
seq.21322.60	Transcription initiation factor IIE subunit beta	T2EB	GTF2E2	0	0.9488	-4.38	1.185e-05	0.000928579	top1	0.19	-1.83	0.0669	0.604189	top1	0.25	-1.29	0.197	0.831203	enet	0.23	-3.75	0.000175	0.00830417	lasso	0.16	-0.663	0.507	0.953709	European	Yes	rs5972255	219.97
seq.23200.25	Complement C1q tumor necrosis factor-related protein 4	C1QT4	C1QTNF4	11.2	0.2887	4.351	1.358e-05	0.00103538						top1	0.065	0.565	0.572	0.960563	lasso	0.086	4.44	8.9e-06	0.000611645						European	Yes	rs11770955	118.69
seq.19237.17	D-dopachrome decarboxylase	D-dopachrome decarboxylase	DDT	0	0.4032	-4.279	1.874e-05	0.0013912											enet	0.013	-4.36	1.3e-05	0.000835774	top1	0.062	-0.0375	0.97	0.989941	European	Yes	rs117531891	241.42
seq.3066.12	Galectin-3	Galectin-3	LGALS3	0	0.7258	4.242	2.216e-05	0.00160291											enet	0.11	4.09	4.39e-05	0.00230244	lasso	0.062	1.19	0.233	0.906975	European	Yes	rs3893264	474.22
seq.2855.49	Mitogen-activated protein kinase 3	ERK-1	MAPK3	0	0.4641	4.224	2.4e-05	0.0016926	top1	0.033	0.241	0.81	0.968118	blup	0.014	0.965	0.335	0.899446	top1	0.025	4.29	1.8e-05	0.00105512						European	Yes	rs193478	53.94
seq.3814.63	Interleukin-11 receptor subunit alpha	IL-11 RA	IL11RA	0	0.5931	4.186	2.834e-05	0.00194993						blup	0.11	1.24	0.214	0.843534	lasso	0.029	3.73	0.000195	0.00883261	enet	0.025	1.77	0.076	0.827484	European	Yes	rs2744961	25.32
seq.18216.22	Interleukin-11 receptor subunit alpha	IL-11 RA	IL11RA	0	0.4918	4.155	3.257e-05	0.00218762						enet	0.19	1.5	0.134	0.759126	top1	0.014	3.56	0.000373	0.0141766	lasso	0.012	1.94	0.0521	0.761604	European	Yes	rs2744961	25.32
seq.13093.6	Secreted and transmembrane protein 1	SECTM1	SECTM1	0	0.7265	4.141	3.462e-05	0.00227123						enet	0.14	0.707	0.48	0.946019	blup	0.023	4.08	4.57e-05	0.00233539	blup	0.026	0.816	0.414	0.949429	European	Yes	rs7405197	184.8
seq.14208.3	Retinoid-binding protein 7	RET7	RBP7	0	1	4.121	3.78e-05	0.0024235											enet	0.07	4.12	3.78e-05	0.00203609						European	Yes	rs73913932	42.81
seq.21766.50	N-sulphoglucosamine sulphohydrolase	SPHM	SGSH	42.9	0.1541	-4.114	3.889e-05	0.00243797	enet	0.086	-1.95	0.0513	0.581606	blup	0.09	-3.31	0.000925	0.0704156	lasso	0.3	-2.7	0.00697	0.0551598	enet	0.27	-0.357	0.721	0.989177		Yes	rs34368548	6.38
seq.2182.54	Complement C4b	C4b	C4A|C4B	0	0.3933	-4.064	4.827e-05	0.00296021	blup	0.084	-0.631	0.528	0.966509	enet	0.1	0.0963	0.923	0.986247	enet	0.23	-4.3	1.74e-05	0.00105512	enet	0.19	-0.801	0.423	0.949429	European	Yes	rs34441237	212.29
seq.16616.137	Beta-enolase	ENOB	ENO3	0	1	3.799	0.000145	0.00870309											top1	0.023	3.8	0.000145	0.00704841						European	Yes	rs760118	57.1
seq.7234.12	Procollagen galactosyltransferase 2	GT252	COLGALT2	0	1	3.757	0.000172	0.00986244						blup	0.021	3.76	0.000172	0.0232773											Asian	Yes	rs263023	136.07
seq.5102.55	MHC class I polypeptide-related sequence B	MICB	MICB	52	0.1001	3.753	0.0001744	0.00986244	enet	0.16	1.02	0.309	0.920989	lasso	0.31	-0.943	0.346	0.90665	lasso	0.3	4.29	1.78e-05	0.00105512	enet	0.27	0.0479	0.962	0.989335	European	Yes	rs73991216	55.74
seq.21940.12	Protein Wnt-10b	WN10B	WNT10B	0	0.5333	3.75	0.0001766	0.00986244	lasso	0.32	1.38	0.168	0.777499	lasso	0.12	-0.13	0.897	0.986247	enet	0.38	3.71	0.000205	0.00907922	top1	0.24	0.745	0.456	0.953709	European	Yes	rs138213197	237
seq.6431.68	Prenylcysteine oxidase 1	PCYOX	PCYOX1	0	0.6026	-3.748	0.0001783	0.00986244	lasso	0.18	-0.383	0.702	0.966509						enet	0.19	-3.62	0.000289	0.0125212	lasso	0.17	-1.33	0.183	0.906975	European	Yes	rs17565772	8.43
seq.3003.29	Natural cytotoxicity triggering receptor 3	NKp30	NCR3	37.8	0.2002	3.652	0.0002605	0.0141321						enet	0.27	0.461	0.645	0.969917	enet	0.084	3.34	0.000841	0.026605	lasso	0.048	2.28	0.0227	0.761604	European	Yes	rs73991216	22.03
seq.24216.30	Mth938 domain-containing protein	AAMDC	AAMDC	65	0.03558	3.616	0.0002991	0.0158414	top1	0.089	0.0175	0.986	0.997215	top1	0.29	3.87	0.000109	0.0165952	top1	0.12	2.51	0.012	0.0675593	enet	0.2	0.601	0.548	0.964741	Asian	Yes	rs12796422	41.8
seq.18381.16	Aldehyde dehydrogenase, mitochondrial	ALDH-E2	ALDH2	0	1	-3.61	0.000306	0.0158414						top1	0.39	-3.61	0.000306	0.031059											Asian	Yes	rs4936662	49.71
seq.24414.3	Glycogen phosphorylase, brain form	Glycogen phosphorylase	PYGB	0	1	-3.607	0.00031	0.0158414											top1	0.028	-3.61	0.00031	0.0128715						European	Yes	rs11698745	12.61
seq.12422.143	Arachidonate 15-lipoxygenase B	LX15B	ALOX15B	49.9	0.1575	-3.603	0.0003151	0.0158414	lasso	0.067	-1.3	0.193	0.799354	lasso	0.042	-3.64	0.000268	0.031059											Asian	Yes	rs60424695	131.76
seq.14634.13	Lutropin-choriogonadotropic hormone receptor	LSHR	LHCGR	0	0.6835	-3.598	0.000321	0.0158414	enet	0.29	-1.87	0.0615	0.604189						enet	0.3	-3.04	0.0024	0.0551598	blup	0.22	-0.996	0.319	0.921248		Yes	rs138213197	27.39
seq.3366.51	Extracellular matrix protein 1	ECM1	ECM1	0	0.5725	-3.594	0.0003257	0.0158414	top1	0.095	-1.2	0.229	0.837088	lasso	0.3	-2.49	0.0128	0.399754	lasso	0.4	-2.68	0.0074	0.0551598	enet	0.31	-0.315	0.753	0.989177		Yes	rs34379037	43.06
seq.10890.135	Lactase-like protein	LCTL	LCTL	0	1	-3.556	0.000377	0.0179086											blup	0.012	-3.56	0.000377	0.0141766						European	Yes	rs74634457	3.81
seq.11440.58	Suppressor of cytokine signaling 3	SOCS-3	SOCS3	0	0.9615	3.553	0.0003809	0.0179086	top1	0.24	0.951	0.342	0.939156	enet	0.28	1.63	0.103	0.736154	top1	0.18	3.04	0.00237	0.0551598	top1	0.18	0.341	0.733	0.989177		Yes	rs11817544	117.17
seq.5088.175	Interleukin-23 receptor	IL-23 R	IL23R	18.7	0.2924	3.547	0.0003892	0.0179989	top1	0.068	2.1	0.0354	0.526992						top1	0.1	2.75	0.00596	0.0551598	blup	0.1	1.75	0.0805	0.841316		Yes	rs35153256	9
seq.15526.33	Glutathione synthetase	GSHB	GSS	0	0.5984	-3.539	0.0004012	0.0182546	blup	0.06	-1.75	0.0794	0.604189						lasso	0.065	-2.94	0.00331	0.0551598	top1	0.02	-1.36	0.174	0.906975		Yes	rs9469899	103.08
seq.12334.25	Serine hydroxymethyltransferase, cytosolic	cSHMT	SHMT1	0	0.7223	3.498	0.0004689	0.0209371	enet	0.099	0.0702	0.944	0.980807	top1	0.27	1.52	0.13	0.756981	enet	0.17	3.14	0.00166	0.0465969	enet	0.2	1.17	0.241	0.906975	European	Yes	rs4688916	110.49
seq.2571.12	Insulin-like growth factor-binding protein 3	IGFBP-3	IGFBP3	0	1	3.494	0.000475	0.0209371						lasso	0.07	3.49	0.000475	0.0404376											Asian	Yes	rs4420029	37.95
seq.10743.13	SLIT and NTRK-like protein 1	SLIK1	SLITRK1	0	1	3.482	0.000498	0.0216132						lasso	0.12	3.48	0.000498	0.0404376											Asian	No	rs3116433	532.94
seq.11178.21	Sushi, von Willebrand factor type A, EGF and pentraxin domain-containing protein 1:EGF-like domains 4-6	SVEP1:EGF-like domains 4-6	SVEP1	0	1	-3.472	0.000517	0.0220978											enet	0.1	-3.47	0.000517	0.0183997						European	Yes	rs2797527	109
seq.23153.14	BIK	BIK	BIK	0	1	-3.43	0.000604	0.0252397	enet	0.035	-3.43	0.000604	0.104486																	Yes	rs5759167	6.54
seq.3061.61	Cathepsin B	Cathepsin B	CTSB	49.4	0.1599	-3.428	0.0006084	0.0252397											top1	0.093	-3.08	0.00209	0.0520671	enet	0.067	-2.06	0.0391	0.761604		Yes	rs17321482	378.01
seq.16918.198	Toll-like receptor 3	TLR3	TLR3	0	0.4279	-3.418	0.0006314	0.0258142	enet	0.2	-2.3	0.0213	0.4734	enet	0.51	-0.632	0.528	0.960563	lasso	0.42	-2.6	0.00942	0.0613531	lasso	0.36	-1.42	0.156	0.906975		No	rs997343	1855.93
seq.6547.83	Transmembrane protease serine 11D	TM11D	TMPRSS11D	0	0.7057	3.408	0.0006547	0.0262115	blup	0.077	0.722	0.471	0.966509						lasso	0.12	3.35	0.000802	0.026203						European	Yes	rs5965467	11.7
seq.19272.9	Peflin	PEF1	PEF1	0	0.593	-3.406	0.0006597	0.0262115	enet	0.41	0.272	0.786	0.968118	enet	0.18	-1.46	0.144	0.786511	enet	0.25	-3.34	0.000832	0.026605	lasso	0.54	-0.353	0.724	0.989177	European	Yes	rs17501397	32.54
seq.16913.8	Ribonuclease T2	RNT2	RNASET2	6.9	0.3586	3.382	0.0007202	0.0282178	enet	0.076	-0.694	0.488	0.966509	enet	0.074	0.995	0.32	0.881339	lasso	0.1	3.55	0.00039	0.0143939	lasso	0.085	0.781	0.435	0.952055	European	Yes	rs4075646	209.51
seq.9577.26	Synaptotagmin-2	SYT2	SYT2	0	1	-3.364	0.000768	0.0296785											enet	0.011	-3.36	0.000768	0.0259428						European	No	rs1861270	1328.7
seq.9297.12	UDP-GlcNAc:betaGal beta-1,3-N-acetylglucosaminyltransferase 8	B3GN8	B3GNT8	63.7	0.04066	3.354	0.0007953	0.0301402	lasso	0.21	0.394	0.694	0.966509	lasso	0.41	-0.792	0.429	0.944248	enet	0.31	4.21	2.6e-05	0.00143939	top1	0.34	-1.03	0.304	0.921248	European	Yes	rs11673591	51.29
seq.18225.13	Heme-binding protein 1	HEBP1	HEBP1	0	0.411	3.349	0.0008115	0.0301402											enet	0.13	3.12	0.00183	0.0499615	enet	0.14	1.47	0.14	0.896774	European	Yes	rs7956514	248.55
seq.9322.15	Reticulocalbin-1	RCN1	RCN1	0	1	-3.349	0.000812	0.0301402	top1	0.056	-3.35	0.000812	0.104486																	Yes	rs34441237	321.31
seq.7803.4	Carbohydrate sulfotransferase 1	CHST1	CHST1	0	1	-3.333	0.000858	0.031434											top1	0.042	-3.33	0.000858	0.0267187						European	Yes	rs7075427	38.19
seq.2643.57	Cadherin-3	P-Cadherin	CDH3	0	0.5232	-3.305	0.0009513	0.0344054	blup	0.061	-0.303	0.762	0.966509						enet	0.12	-3.48	0.000504	0.0182631	top1	0.084	0.152	0.879	0.989177	European	Yes	rs767127	31.36
seq.2991.9	Interleukin-1 receptor type 1	IL-1 sRI	IL1R1	0	0.8565	-3.294	0.0009877	0.0352696						enet	0.022	-1.35	0.178	0.831203	enet	0.025	-3.01	0.0026	0.0551598							Yes	rs77121786	11.65
seq.4192.10	Alcohol dehydrogenase [NADP(+)]	AK1A1	AKR1A1	0	0.3822	-3.287	0.001012	0.0354345											enet	0.22	-3.05	0.00232	0.0550448	blup	0.074	-1.52	0.13	0.884545		Yes	rs7075427	39.45
seq.13475.10	Ubiquitin-conjugating enzyme E2 D4	UB2D4	UBE2D4	0	1	-3.285	0.00102	0.0354345						lasso	0.033	-3.29	0.00102	0.07308												Yes	rs9472121	184.16
seq.17384.110	ATP-dependent 6-phosphofructokinase, muscle type	K6PF	PFKM	0	1	-3.282	0.00103	0.0354345											lasso	0.042	-3.28	0.00103	0.0311029						European	Yes	rs80130819	79.3
seq.12524.18	Diamine acetyltransferase 2	SAT2	SAT2	12.9	0.284	3.273	0.001065	0.0361972	enet	0.016	0.0197	0.984	0.996632						enet	0.037	3.44	0.000574	0.0200699						European	Yes	rs78378222	40.56
seq.24256.7	Kelch-like protein 40	KLH40	KLHL40	0	0.7377	3.258	0.001121	0.0373036	top1	0.097	1.64	0.102	0.638714						top1	0.17	2.75	0.00596	0.0551598	lasso	0.11	0.994	0.32	0.921248		Yes	rs6738169	144.87
seq.4330.4	Prostate-specific antigen	PSA	KLK3	98.1	4.113e-24	3.258	0.001124	0.0373036						top1	0.058	9.35	8.74e-21	3.54844e-18	top1	0.019	-1.14	0.254	0.513931	top1	0.019	5.44	5.37e-08	1.86607e-05	Asian, Hispanic/Latino	Yes	rs76765083	1.3
seq.11278.4	Collagen alpha-2(XI) chain	COL11A2	COL11A2	0	1	-3.244	0.00118	0.0387067											enet	0.04	-3.24	0.00118	0.0351006						European	Yes	rs922511	90.5
seq.13723.6	Interleukin-10	IL-10	IL10	0	0.3521	3.231	0.001233	0.0399804											enet	0.11	3.35	0.000802	0.026203	top1	0.12	-0.265	0.791	0.989177	European	Yes	rs57314858	392.21
seq.9216.100	Plexin-B2	PLXB2	PLXNB2	13.4	0.3253	3.219	0.001286	0.0410788	enet	0.061	2.22	0.0266	0.493821	enet	0.093	0.0486	0.961	0.990269	lasso	0.16	2.62	0.00883	0.0588568	lasso	0.1	1.43	0.152	0.906975		Yes	rs35679553	183.51
seq.3676.15	Cation-independent mannose-6-phosphate receptor	IGF-II receptor	IGF2R	0	0.4824	-3.217	0.001296	0.0410788	enet	0.15	-0.134	0.894	0.971579	enet	0.41	-0.213	0.831	0.986247	enet	0.31	-3.57	0.00036	0.0140682	lasso	0.17	0.129	0.897	0.989177	European	Yes	rs4646284	47
seq.5982.50	Complement factor H-related protein 1	FHR1	CFHR1	0	0.6956	3.209	0.001333	0.04154	enet	0.23	1.91	0.0559	0.604189	lasso	0.09	0.857	0.391	0.926533	lasso	0.25	2.71	0.00674	0.0551598	lasso	0.19	-0.0872	0.931	0.989177		No	rs41333244	3069.54
seq.11163.7	Protein FAM162B	F162B	FAM162B	0	1	3.207	0.00134	0.04154						top1	0.043	3.21	0.00134	0.0906733												Yes	rs339351	113.55
seq.3201.49	Kallikrein-5	kallikrein 5	KLK5	0	1	3.171	0.00152	0.0466078						enet	0.021	3.17	0.00152	0.092568												Yes	rs76685994	4.37
seq.8007.19	Cathepsin B	Cathepsin B	CTSB	38.6	0.1802	-3.136	0.00171	0.0513182	blup	0.076	0.0687	0.945	0.980807	lasso	0.11	-0.0662	0.947	0.986247	lasso	0.19	-3.12	0.00183	0.0499615	top1	0.089	-2.24	0.0253	0.761604	European	Yes	rs17321482	378.01
seq.18432.32	Ras-related protein Ral-B	RALB	RALB	20.3	0.2628	3.054	0.002261	0.0629932											enet	0.011	3.22	0.0013	0.0381015	lasso	0.026	-0.486	0.627	0.989038	European	Yes	rs111595856	51.31
seq.13954.9	Glucosamine 6-phosphate N-acetyltransferase	GNA1	GNPNAT1	0	0.3308	3.05	0.002292	0.0629932											enet	0.032	3.18	0.00146	0.0421707	enet	0.088	-0.342	0.732	0.989177	European	Yes	rs62003517	74.73
seq.2692.74	Phospholipase A2, membrane associated	NPS-PLA2	PLA2G2A	49.4	0.1153	3.034	0.002415	0.0642709	enet	0.12	-0.967	0.334	0.933975	top1	0.089	0.82	0.412	0.929289	enet	0.27	3.61	0.000306	0.0128715	lasso	0.18	-0.7	0.484	0.953709	European	Yes	rs1978060	213.43
seq.8048.9	Ferritin, mitochondrial	FTMT	FTMT	81	0.005119	2.853	0.004329	0.0752877	enet	0.22	-1.53	0.125	0.7101						enet	0.2	3.84	0.000125	0.00622813	enet	0.096	-1.27	0.203	0.906975	European	Yes	rs34032268	269.87
seq.15573.110	Neurocan core protein	CSPG3	NCAN	69.9	0.036	2.809	0.004969	0.0752877	blup	0.013	0.191	0.848	0.968118	top1	0.011	-1.29	0.196	0.831203	top1	0.033	3.58	0.000341	0.0135923						European	Yes	rs10122990	139.71
seq.21433.3	Butyrophilin subfamily 3 member A2	BT3A2	BTN3A2	72.8	0.01147	2.683	0.007298	0.0752877	enet	0.17	1.53	0.126	0.7101	lasso	0.44	-2.1	0.036	0.58464	lasso	0.42	3.39	0.000705	0.0242253	enet	0.21	-0.179	0.858	0.989177	European	Yes	rs12677206	159.51
seq.9580.5	Laminin subunit gamma-2	Laminin gamma-2	LAMC2	40.9	0.1661	2.572	0.01011	0.0826676	top1	0.14	-0.453	0.651	0.966509	lasso	0.3	-0.096	0.924	0.986247	enet	0.22	3.29	0.00101	0.0309682	lasso	0.23	-0.82	0.412	0.949429	European	Yes	rs3835740	48.75
seq.4467.49	SPARC-like protein 1	SPARCL1	SPARCL1	47.8	0.1246	2.46	0.01391	0.098735	enet	0.15	0.183	0.854	0.968118	top1	0.12	-1.28	0.2	0.831203	lasso	0.2	3.16	0.00157	0.0447001	lasso	0.22	0.353	0.724	0.989177	European	Yes	rs114810266	123.12
seq.2789.26	Matrilysin	MMP-7	MMP7	86.9	0.0004774	-2.042	0.04119	0.196611	top1	0.074	1.46	0.145	0.750197	enet	0.097	2.12	0.0344	0.581933	lasso	0.024	-3.59	0.000335	0.0135923						European	Yes	rs11568818	0.18
seq.7849.3	Glutaminyl-peptide cyclotransferase	Glutaminyl cyclase	QPCT	84.2	0.0002768	-1.709	0.08747	0.311164	lasso	0.15	1.56	0.118	0.702657	top1	0.49	-4.33	1.5e-05	0.00261	enet	0.026	-0.837	0.403	0.633422	enet	0.3	0.117	0.907	0.989177	Asian	Yes	rs146403404	89.3
seq.3376.49	Interleukin-17 receptor D	IL-17 RD	IL17RD	78.9	0.002657	1.151	0.2497	0.565332	lasso	0.13	-0.454	0.65	0.966509	lasso	0.23	3.52	0.000433	0.0404376	lasso	0.34	-0.23	0.818	0.899321	lasso	0.31	1.69	0.0901	0.847808	Asian	Yes	rs1276400	86.74
