# Supplementary material for: Proteome-wide association study of prostate cancer risk across populations
Source: Nat Commun. 2025 Dec 6;17:3043. doi: 10.1038/s41467-025-66250-5 (PMC13039972; doi:10.1038/s41467-025-66250-5)
Supplement: Supplementary file 5 — Supplementary Data 3 [file 41467_2025_66250_MOESM5_ESM.xlsx]

## Sheet: Supplementary Data 3
Supplementary Data 3. 2ScML robustness analysis of candidate proteins.
ID	Target Full Name	Population	PWAS.Z	PWAS.P	PWAS.FDR	Beta	Se	Z	P	FDR	Consistent direction
seq.2843.13	Kunitz-type protease inhibitor 2	European	5.71	1.16e-08	1.44492e-06	0.023315	0.0038927	5.98942	2.10593e-09	2.00064e-07	TRUE
seq.17350.13	Charged multivesicular body protein 2b	European	9.84	7.58e-23	3.77673e-20	0.0510691	0.00936337	5.45414	4.92106e-08	2.33751e-06	TRUE
seq.4153.11	Alpha-1-antichymotrypsin complex	European	6.69	2.18e-11	4.82749e-09	0.0166121	0.00322139	5.1568	2.5121e-07	7.95497e-06	TRUE
seq.11278.4	Collagen alpha-2(XI) chain	European	-3.24	0.00118	0.0351006	-0.0185186	0.00421075	-4.39793	1.09288e-05	0.000259559	TRUE
seq.9880.33	Tryptophan 2,3-dioxygenase	European	-5.84	5.33e-09	7.08179e-07	-0.0250164	0.00577433	-4.33234	1.47533e-05	0.000280313	TRUE
seq.4330.4	Prostate-specific antigen	Asian	9.35	8.74e-21	3.54844e-18	0.0933327	0.0221599	4.21178	2.53363e-05	0.000391149	TRUE
seq.5762.35	Sperm-associated antigen 11B	European	-6.52	7.17e-11	1.42898e-08	-0.0399265	0.00954589	-4.18258	2.88215e-05	0.000391149	TRUE
seq.14091.42	Carbonyl reductase [NADPH] 3	European	-5.08	3.79e-07	3.14728e-05	-0.00828739	0.00200474	-4.13389	3.56677e-05	0.000423554	TRUE
seq.3479.71	Trypsin-3	European	-6.05	1.42e-09	2.17697e-07	-0.0187363	0.00461781	-4.05741	4.96198e-05	0.000523765	TRUE
seq.3066.12	Galectin-3	European	4.09	4.39e-05	0.00230244	0.0122542	0.00315638	3.88236	0.000103448	0.000982753	TRUE
seq.10620.21	Beta-microseminoprotein	European	-35.4	1.8e-274	3.5874e-271	-7.93619	2.07213	-3.82996	0.000128163	0.00110686	TRUE
seq.25964.12	Complement C1q tumor necrosis factor-related protein 4	European	5.14	2.69e-07	2.4369e-05	0.00965644	0.0025574	3.77589	0.000159439	0.00126223	TRUE
seq.21940.12	Protein Wnt-10b	European	3.71	0.000205	0.00907922	0.00736891	0.00197523	3.73066	0.00019098	0.00133968	TRUE
seq.8794.13	Dipeptidase 1	European	4.74	2.09e-06	0.000154273	0.00872919	0.00234512	3.72229	0.000197427	0.00133968	TRUE
seq.8068.43	Uncharacterized family 31 glucosidase KIAA1161:Extracellular domain	European	4.41	1.06e-05	0.000704193	0.0171655	0.00467492	3.67183	0.000240824	0.00152522	TRUE
seq.8468.19	Prostate-specific antigen	Hispanic/Latino	5.63	1.8e-08	8.34e-06	0.100577	0.0275769	3.64714	0.000265179	0.00156754	TRUE
seq.14208.3	Retinoid-binding protein 7	European	4.12	3.78e-05	0.00203609	0.0143395	0.00394737	3.63267	0.000280507	0.00156754	TRUE
seq.6431.68	Prenylcysteine oxidase 1	European	-3.62	0.000289	0.0125212	-0.00910941	0.00253621	-3.59174	0.000328475	0.00173362	TRUE
seq.10620.21	Beta-microseminoprotein	African	-7.52	5.48e-14	8.64744e-11	0.00743188	0.00211042	3.52152	0.000429073	0.00214536	FALSE
seq.10890.135	Lactase-like protein	European	-3.56	0.000377	0.0141766	-0.0320759	0.0092853	-3.45448	0.000551355	0.00260567	TRUE
seq.13723.6	Interleukin-10	European	3.35	0.000802	0.026203	0.0113113	0.0032856	3.44268	0.00057599	0.00260567	TRUE
seq.21322.60	Transcription initiation factor IIE subunit beta	European	-3.75	0.000175	0.00830417	-0.00831247	0.00242355	-3.42987	0.000603873	0.00260763	TRUE
seq.16616.137	Beta-enolase	European	3.8	0.000145	0.00704841	0.0180335	0.00528332	3.41329	0.000641836	0.00265106	TRUE
seq.5102.55	MHC class I polypeptide-related sequence B	European	4.29	1.78e-05	0.00105512	0.014578	0.00434338	3.35636	0.000789747	0.00312608	TRUE
seq.12422.143	Arachidonate 15-lipoxygenase B	Asian	-3.64	0.000268	0.031059	-0.0398115	0.011912	-3.34213	0.000831394	0.0031593	TRUE
seq.18432.32	Ras-related protein Ral-B	European	3.22	0.0013	0.0381015	0.0148883	0.00458459	3.24746	0.00116442	0.0042546	TRUE
seq.5509.7	Epidermal growth factor:Extracellular domain	African	-4.61	4.05e-06	0.00319545	-0.0190583	0.00592255	-3.21792	0.00129125	0.00440514	TRUE
seq.8007.19	Cathepsin B	European	-3.12	0.00183	0.0499615	-0.0087367	0.00271635	-3.21634	0.00129836	0.00440514	TRUE
seq.19237.17	D-dopachrome decarboxylase	European	-4.36	1.3e-05	0.000835774	-0.0154184	0.00483925	-3.18612	0.00144196	0.00472365	TRUE
seq.9577.26	Synaptotagmin-2	European	-3.36	0.000768	0.0259428	-0.017291	0.00547016	-3.16096	0.00157248	0.00497952	TRUE
seq.2692.74	Phospholipase A2, membrane associated	European	3.61	0.000306	0.0128715	0.00622962	0.001981	3.14469	0.00166265	0.00509522	TRUE
seq.18381.16	Aldehyde dehydrogenase, mitochondrial	Asian	-3.61	0.000306	0.031059	-0.0121993	0.00410039	-2.97516	0.0029284	0.00869368	TRUE
seq.12524.18	Diamine acetyltransferase 2	European	3.44	0.000574	0.0200699	0.00902941	0.00307411	2.93724	0.00331145	0.00953297	TRUE
seq.13093.6	Secreted and transmembrane protein 1	European	4.08	4.57e-05	0.00233539	0.0138942	0.00481663	2.88462	0.00391881	0.0109496	TRUE
seq.2571.12	Insulin-like growth factor-binding protein 3	Asian	3.49	0.000475	0.0404376	0.0260442	0.00922077	2.82451	0.00473529	0.0128529	TRUE
seq.4467.49	SPARC-like protein 1	European	3.16	0.00157	0.0447001	0.00558962	0.0020548	2.72027	0.00652285	0.0172131	TRUE
seq.16913.8	Ribonuclease T2	European	3.55	0.00039	0.0143939	0.00879997	0.00327422	2.68765	0.00719567	0.0184754	TRUE
seq.14150.7	Interleukin-36 alpha	European	5.62	1.92e-08	2.25092e-06	0.0116369	0.00438929	2.6512	0.00802057	0.0200514	TRUE
seq.12334.25	Serine hydroxymethyltransferase, cytosolic	European	3.14	0.00166	0.0465969	0.00527165	0.00206736	2.54995	0.0107739	0.0262441	TRUE
seq.10743.13	SLIT and NTRK-like protein 1	Asian	3.48	0.000498	0.0404376	0.0137237	0.00549464	2.49765	0.012502	0.0296923	TRUE
seq.3710.49	Angiostatin	European	-10	1.37e-23	1.3652e-20	-0.00899251	0.00375927	-2.39209	0.0167528	0.037986	TRUE
seq.11387.3	Cyclic AMP-dependent transcription factor ATF-6 beta	European	6.13	8.54e-10	1.41835e-07	0.0115845	0.00484466	2.39119	0.0167938	0.037986	TRUE
seq.13954.9	Glucosamine 6-phosphate N-acetyltransferase	European	3.18	0.00146	0.0421707	0.0126935	0.00550156	2.30726	0.0210405	0.0464848	TRUE
seq.3376.49	Interleukin-17 receptor D	Asian	3.52	0.000433	0.0404376	0.00989474	0.00436373	2.2675	0.0233599	0.0504362	TRUE
seq.2789.26	Matrilysin	European	-3.59	0.000335	0.0135923	0.0101091	0.00478066	2.11458	0.034466	0.0727615	FALSE
seq.2643.57	Cadherin-3	European	-3.48	0.000504	0.0182631	-0.00615399	0.00299039	-2.05792	0.0395976	0.0803731	TRUE
seq.2182.54	Complement C4b	European	-4.3	1.74e-05	0.00105512	0.00448738	0.00218237	2.0562	0.0397635	0.0803731	FALSE
seq.18225.13	Heme-binding protein 1	European	3.12	0.00183	0.0499615	0.0045841	0.00228258	2.0083	0.0446116	0.0882939	TRUE
seq.3003.29	Natural cytotoxicity triggering receptor 3	European	3.34	0.000841	0.026605	0.00469149	0.00245136	1.91383	0.055642	0.107877	TRUE
seq.7803.4	Carbohydrate sulfotransferase 1	European	-3.33	0.000858	0.0267187	-0.00681808	0.00358519	-1.90173	0.0572059	0.108691	TRUE
seq.17384.110	ATP-dependent 6-phosphofructokinase, muscle type	European	-3.28	0.00103	0.0311029	-0.00735095	0.0039332	-1.86895	0.0616299	0.114801	TRUE
seq.10620.21	Beta-microseminoprotein	Asian	-9.36	8.3e-21	3.54844e-18	8.49641	4.62148	1.83846	0.0659943	0.120566	FALSE
seq.21232.39	Benign Prostate specific Antigen	Asian	9.16	5.28e-20	1.60776e-17	0.0260708	0.0157797	1.65217	0.0984991	0.176555	TRUE
seq.19272.9	Peflin	European	-3.34	0.000832	0.026605	-0.00221857	0.00146396	-1.51545	0.129658	0.228101	TRUE
seq.21433.3	Butyrophilin subfamily 3 member A2	European	3.39	0.000705	0.0242253	0.00307173	0.00204585	1.50145	0.133239	0.23014	TRUE
seq.18216.22	Interleukin-11 receptor subunit alpha	European	3.56	0.000373	0.0141766	0.00346308	0.00235314	1.47169	0.141106	0.239376	TRUE
seq.9297.12	UDP-GlcNAc:betaGal beta-1,3-N-acetylglucosaminyltransferase 8	European	4.21	2.6e-05	0.00143939	0.00390669	0.00268018	1.45762	0.144945	0.239536	TRUE
seq.8953.47	Hepatoma-derived growth factor	European	5.07	4.02e-07	3.20474e-05	0.305088	0.209981	1.45293	0.146243	0.239536	TRUE
seq.16758.96	Hepatoma-derived growth factor	European	4.28	1.89e-05	0.00107622	-0.00577134	0.00400092	-1.4425	0.14916	0.240173	FALSE
seq.8468.19	Prostate-specific antigen	Asian	9.35	8.74e-21	3.54844e-18	0.0205172	0.0145618	1.40898	0.158843	0.247559	TRUE
seq.3676.15	Cation-independent mannose-6-phosphate receptor	European	-3.57	0.00036	0.0140682	0.00637348	0.00452476	1.40858	0.158959	0.247559	FALSE
seq.21770.18	Galactosylgalactosylxylosylprotein 3-beta-glucuronosyltransferase 1	European	-5.36	8.24e-08	8.21116e-06	-0.00334959	0.00263522	-1.27109	0.203698	0.312118	TRUE
seq.3814.63	Interleukin-11 receptor subunit alpha	European	3.73	0.000195	0.00883261	0.00319538	0.00257456	1.24113	0.214556	0.323537	TRUE
seq.7234.12	Procollagen galactosyltransferase 2	Asian	3.76	0.000172	0.0232773	10.6747	10.1468	1.05202	0.292789	0.434608	TRUE
seq.2843.13	Kunitz-type protease inhibitor 2	Asian	3.61	0.000304	0.031059	-4.88853	4.76055	-1.02688	0.304475	0.445003	FALSE
seq.12378.71	Tapasin	European	-4.69	2.67e-06	0.000190047	-0.00256148	0.00256929	-0.996963	0.318782	0.457207	TRUE
seq.11178.21	Sushi, von Willebrand factor type A, EGF and pentraxin domain-containing protein 1:EGF-like domains 4-6	European	-3.47	0.000517	0.0183997	-0.00217466	0.00219788	-0.989433	0.322451	0.457207	TRUE
seq.22815.4	Tripartite motif-containing protein 40	European	-8.98	2.6e-19	1.03636e-16	-0.0061887	0.00634908	-0.974741	0.329689	0.460595	TRUE
seq.4151.6	Plasminogen	European	-9.92	3.35e-23	2.22552e-20	-0.00479292	0.00513056	-0.93419	0.350206	0.482167	TRUE
seq.21397.21	Protogenin	European	-5.3	1.15e-07	1.0914e-05	0.00411936	0.00447108	0.921333	0.356876	0.484332	FALSE
seq.12571.14	ADP-ribosylation factor-like protein 3	African	-4.4	1.1e-05	0.005786	-0.009143	0.0106739	-0.856574	0.39168	0.524079	TRUE
seq.4330.4	Prostate-specific antigen	Hispanic/Latino	5.44	5.37e-08	1.86607e-05	0.0154239	0.0191799	0.80417	0.421299	0.55588	TRUE
seq.3640.14	alpha-2-macroglobulin receptor-associated protein	European	-5.05	4.41e-07	3.38043e-05	0.00265677	0.00339244	0.783146	0.433541	0.564198	FALSE
seq.6547.83	Transmembrane protease serine 11D	European	3.35	0.000802	0.026203	0.00118154	0.00169594	0.696684	0.486	0.621567	TRUE
seq.17341.89	Acetyl-CoA acetyltransferase, cytosolic	European	-5.98	2.2e-09	3.13186e-07	-14.1583	20.5437	-0.689179	0.49071	0.621567	TRUE
seq.18307.71	Inorganic pyrophosphatase 2, mitochondrial	European	7.44	1.01e-13	2.87561e-11	-0.00586721	0.00865318	-0.678041	0.497746	0.622182	FALSE
seq.23691.2	Tubulin--tyrosine ligase-like protein 12	European	8.67	4.42e-18	1.46818e-15	0.0039566	0.00596202	0.663635	0.506924	0.625426	TRUE
seq.23200.25	Complement C1q tumor necrosis factor-related protein 4	European	4.44	8.9e-06	0.000611645	0.00100816	0.0016311	0.618085	0.536519	0.653453	TRUE
seq.15573.110	Neurocan core protein	European	3.58	0.000341	0.0135923	0.00204681	0.0034833	0.587606	0.556797	0.663972	TRUE
seq.21567.214	Complement C1q tumor necrosis factor-related protein 4	European	5.13	2.89e-07	2.50425e-05	-2.47983	4.29837	-0.576923	0.563992	0.663972	FALSE
seq.24216.30	Mth938 domain-containing protein	Asian	3.87	0.000109	0.0165952	11.5654	20.4966	0.564258	0.572579	0.663972	TRUE
seq.21232.39	Benign Prostate specific Antigen	Hispanic/Latino	5.63	1.8e-08	8.34e-06	-4.04543	7.17944	-0.563473	0.573113	0.663972	FALSE
seq.5227.60	[Pyruvate dehydrogenase (acetyl-transferring)] kinase isozyme 1, mitochondrial	Asian	4.75	2.07e-06	0.00042021	-0.00277293	0.00566761	-0.48926	0.624658	0.71497	FALSE
seq.5509.7	Epidermal growth factor:Extracellular domain	European	-3.73	0.000188	0.00871358	-0.0019283	0.00472057	-0.408488	0.682915	0.772345	TRUE
seq.3181.50	Cathepsin S	European	-6.32	2.58e-10	4.67449e-08	0.00220252	0.00599722	0.367257	0.713427	0.79736	FALSE
seq.22967.15	Growth/differentiation factor 7	European	-5.61	2.05e-08	2.26981e-06	-0.00159118	0.00460096	-0.345837	0.729465	0.798356	TRUE
seq.18864.7	Trypsin-3	European	-7.27	3.57e-13	8.89376e-11	-0.000898993	0.00261618	-0.343628	0.731126	0.798356	TRUE
seq.13699.6	Prostate-specific antigen	Asian	6.2	5.64e-10	1.3739e-07	-0.00119087	0.00487992	-0.244035	0.807204	0.871413	FALSE
seq.2855.49	Mitogen-activated protein kinase 3	European	4.29	1.8e-05	0.00105512	0.00127586	0.00611944	0.208494	0.834843	0.888005	TRUE
seq.8048.9	Ferritin, mitochondrial	European	3.84	0.000125	0.00622813	0.000636994	0.00318065	0.200272	0.841268	0.888005	TRUE
seq.10620.21	Beta-microseminoprotein	Hispanic/Latino	-8.48	2.34e-17	3.2526e-14	-0.0190951	0.103346	-0.184768	0.853411	0.890924	TRUE
seq.7849.3	Glutaminyl-peptide cyclotransferase	Asian	-4.33	1.5e-05	0.00261	-0.00301612	0.0200119	-0.150716	0.8802	0.908902	TRUE
seq.24414.3	Glycogen phosphorylase, brain form	European	-3.61	0.00031	0.0128715	-0.000411635	0.00455398	-0.0903901	0.927977	0.947934	TRUE
seq.12571.14	ADP-ribosylation factor-like protein 3	European	-5.43	5.53e-08	5.80068e-06	-0.000343369	0.00491275	-0.0698934	0.944278	0.954324	TRUE
seq.9580.5	Laminin subunit gamma-2	European	3.29	0.00101	0.0309682	-2.02134e-05	0.00259724	-0.00778265	0.99379	0.99379	FALSE
