# Supplementary material for: Proteome-wide association study of prostate cancer risk across populations
Source: Nat Commun. 2025 Dec 6;17:3043. doi: 10.1038/s41467-025-66250-5 (PMC13039972; doi:10.1038/s41467-025-66250-5)
Supplement: Supplementary file 6 — Supplementary Data 4 [file 41467_2025_66250_MOESM6_ESM.xlsx]

## Sheet: Supplementary Data 4
Supplementary Data 4. GO enrichment analysis of genes encoding candidate proteins. GO enrichment analysis was performed using a hypergeometric test (equivalent to a one-sided Fisher’s exact test). P-values were adjusted for multiple comparisons using the Benjamini-Hochberg method to control the false discovery rate (FDR).
Biological Process	ID	Description	GeneRatio	BgRatio	pvalue	p.adjust	qvalue	geneID	Count
GO:0048009	GO:0048009	insulin-like growth factor receptor signaling pathway	4/90	37/18723	2.92034e-05	0.018512	0.0165765	57462/3486/1001/3482	4
GO:0060670	GO:0060670	branching involved in labyrinthine layer morphogenesis	3/90	13/18723	2.9667e-05	0.018512	0.0165765	10653/9021/3586	3
GO:0048608	GO:0048608	reproductive structure development	10/90	424/18723	3.63001e-05	0.018512	0.0165765	10653/151449/5595/247/3973/9021/638/1508/7098/3586	10
GO:0061458	GO:0061458	reproductive system development	10/90	427/18723	3.85265e-05	0.018512	0.0165765	10653/151449/5595/247/3973/9021/638/1508/7098/3586	10
GO:0032091	GO:0032091	negative regulation of protein binding	5/90	94/18723	8.99224e-05	0.0345662	0.0309522	4043/5595/3586/3078/5899	5
GO:0060713	GO:0060713	labyrinthine layer morphogenesis	3/90	22/18723	0.000154816	0.0381099	0.0341255	10653/9021/3586	3
GO:0005976	GO:0005976	polysaccharide metabolic process	5/90	107/18723	0.000165832	0.0381099	0.0341255	1950/5834/374907/8534/5213	5
GO:0043567	GO:0043567	regulation of insulin-like growth factor receptor signaling pathway	3/90	24/18723	0.000202062	0.0381099	0.0341255	57462/3486/1001	3
GO:0032609	GO:0032609	interferon-gamma production	5/90	112/18723	0.000205365	0.0381099	0.0341255	149233/7098/3554/3586/11118	5
GO:0032649	GO:0032649	regulation of interferon-gamma production	5/90	112/18723	0.000205365	0.0381099	0.0341255	149233/7098/3554/3586/11118	5
GO:0002697	GO:0002697	regulation of immune effector process	8/90	339/18723	0.000227005	0.0381099	0.0341255	354/3958/259197/149233/7098/3554/3586/25818	8
GO:0022617	GO:0022617	extracellular matrix disassembly	4/90	63/18723	0.000239459	0.0381099	0.0341255	5340/1520/25818/4316	4
GO:0060669	GO:0060669	embryonic placenta morphogenesis	3/90	26/18723	0.000257768	0.0381099	0.0341255	10653/9021/3586	3
Molecular Function	ID	Description	GeneRatio	BgRatio	pvalue	p.adjust	qvalue	geneID	Count
GO:0004252	GO:0004252	serine-type endopeptidase activity	7/92	174/18368	2.70056e-05	0.00494898	0.00415189	354/5340/5646/1520/9407/25818/4316	7
GO:0008236	GO:0008236	serine-type peptidase activity	7/92	191/18368	4.89516e-05	0.00494898	0.00415189	354/5340/5646/1520/9407/25818/4316	7
GO:0017171	GO:0017171	serine hydrolase activity	7/92	195/18368	5.58155e-05	0.00494898	0.00415189	354/5340/5646/1520/9407/25818/4316	7
GO:0070851	GO:0070851	growth factor receptor binding	6/92	141/18368	7.62791e-05	0.00507256	0.00425557	1950/27179/1893/149233/3554/3586	6
GO:0048018	GO:0048018	receptor ligand activity	10/92	487/18368	0.000161456	0.00699935	0.00587203	151449/1950/114900/27179/3068/4043/3958/6398/7480/3586	10
GO:0050840	GO:0050840	extracellular matrix binding	4/92	56/18368	0.000177372	0.00699935	0.00587203	1520/3958/1893/8404	4
GO:0030546	GO:0030546	signaling receptor activator activity	10/92	495/18368	0.000184193	0.00699935	0.00587203	151449/1950/114900/27179/3068/4043/3958/6398/7480/3586	10
GO:0043236	GO:0043236	laminin binding	3/92	28/18368	0.0003638	0.0119496	0.010025	1520/3958/1893	3
GO:0035250	GO:0035250	UDP-galactosyltransferase activity	3/92	29/18368	0.000404309	0.0119496	0.010025	27087/23127/374907	3
GO:0008378	GO:0008378	galactosyltransferase activity	3/92	32/18368	0.000542886	0.0144408	0.0121149	27087/23127/374907	3
GO:0005539	GO:0005539	glycosaminoglycan binding	6/92	230/18368	0.00105067	0.0254071	0.021315	3068/4043/6448/1463/3918/4316	6
GO:0005125	GO:0005125	cytokine activity	6/92	235/18368	0.00117348	0.026012	0.0218225	151449/114900/27179/6398/7480/3586	6
GO:0004175	GO:0004175	endopeptidase activity	8/92	430/18368	0.00141525	0.0271968	0.0228165	354/5340/5646/1520/1508/9407/25818/4316	8
GO:0004896	GO:0004896	cytokine receptor activity	4/92	97/18368	0.00143141	0.0271968	0.0228165	3590/149233/3554/54756	4
GO:0008499	GO:0008499	UDP-galactose:beta-N-acetylglucosamine beta-1 3-galactosyltransferase activity	2/92	14/18368	0.00217146	0.0374113	0.0313858	27087/374907	2
GO:0016597	GO:0016597	amino acid binding	3/92	52/18368	0.0022503	0.0374113	0.0313858	6999/2937/6470	3
Cellular Component	ID	Description	GeneRatio	BgRatio	pvalue	p.adjust	qvalue	geneID	Count
GO:0005775	GO:0005775	vacuolar lumen	7/93	174/19550	1.95144e-05	0.00317433	0.00278149	12/1520/6448/5834/1508/8635/1463	7
GO:0062023	GO:0062023	collagen-containing extracellular matrix	10/93	425/19550	3.43171e-05	0.00317433	0.00278149	5340/12/1520/3068/3958/1893/1508/1302/3918/8404	10
GO:0043202	GO:0043202	lysosomal lumen	5/93	97/19550	9.97454e-05	0.00571566	0.00500831	1520/6448/1508/8635/1463	5
GO:0005788	GO:0005788	endoplasmic reticulum lumen	8/93	313/19550	0.000123582	0.00571566	0.00500831	4043/5595/23127/3486/8635/5954/1302/8404	8
GO:0036019	GO:0036019	endolysosome	3/93	27/19550	0.000280601	0.0103822	0.00909737	1520/1508/7098	3
GO:0031904	GO:0031904	endosome lumen	3/93	35/19550	0.000610827	0.0188338	0.016503	1520/4043/1508	3
GO:0034774	GO:0034774	secretory granule lumen	7/93	322/19550	0.000869877	0.0195595	0.0171389	5340/12/1950/5834/1893/8635/25797	7
GO:0060205	GO:0060205	cytoplasmic vesicle lumen	7/93	325/19550	0.000918182	0.0195595	0.0171389	5340/12/1950/5834/1893/8635/25797	7
GO:0031983	GO:0031983	vesicle lumen	7/93	327/19550	0.000951544	0.0195595	0.0171389	5340/12/1950/5834/1893/8635/25797	7
GO:1904724	GO:1904724	tertiary granule lumen	3/93	55/19550	0.00228605	0.042292	0.0370581	5646/1520/25797	3
