# Supplementary material for: Proteome-wide association study of prostate cancer risk across populations
Source: Nat Commun. 2025 Dec 6;17:3043. doi: 10.1038/s41467-025-66250-5 (PMC13039972; doi:10.1038/s41467-025-66250-5)
Supplement: Supplementary file 7 — Supplementary Data 5 [file 41467_2025_66250_MOESM7_ESM.xlsx]

## Sheet: Supplementary Data 5
Supplementary Data 5. Node degree of candidate proteins in PPI network.
Node	Identifier ID	Node degree
IL10	9606.ENSP00000412237	18
PLG	9606.ENSP00000308938	14
EGF	9606.ENSP00000265171	13
MAPK3	9606.ENSP00000263025	12
CTSB	9606.ENSP00000345672	11
MMP7	9606.ENSP00000260227	11
CTSS	9606.ENSP00000357981	10
LGALS3	9606.ENSP00000254301	8
IL1R1	9606.ENSP00000386380	7
TLR3	9606.ENSP00000296795	7
IGFBP3	9606.ENSP00000370473	6
SERPINA3	9606.ENSP00000450540	6
C4A	9606.ENSP00000396688	5
IGF2R	9606.ENSP00000349437	5
KLK3	9606.ENSP00000314151	5
SOCS3	9606.ENSP00000330341	5
LAMC2	9606.ENSP00000264144	4
NCR3	9606.ENSP00000342156	4
PFKM	9606.ENSP00000496597	4
AKR1A1	9606.ENSP00000361140	3
B3GAT1	9606.ENSP00000433847	3
ENO3	9606.ENSP00000324105	3
IL11RA	9606.ENSP00000450565	3
IL23R	9606.ENSP00000321345	3
MICB	9606.ENSP00000252229	3
PLA2G2A	9606.ENSP00000383364	3
SHMT1	9606.ENSP00000318868	3
ALDH2	9606.ENSP00000261733	2
CFHR1	9606.ENSP00000314299	2
PYGB	9606.ENSP00000216962	2
SPINT2	9606.ENSP00000301244	2
TDO2	9606.ENSP00000444788	2
TMPRSS11D	9606.ENSP00000283916	2
AAMDC	9606.ENSP00000307254	1
ACAT2	9606.ENSP00000356015	1
ALOX15B	9606.ENSP00000369530	1
ATF6B	9606.ENSP00000364349	1
BTN3A2	9606.ENSP00000366937	1
CBR3	9606.ENSP00000290354	1
CDH3	9606.ENSP00000264012	1
COL11A2	9606.ENSP00000363840	1
COLGALT2	9606.ENSP00000354960	1
ECM1	9606.ENSP00000358045	1
GSS	9606.ENSP00000495750	1
IL17RD	9606.ENSP00000296318	1
IL36A	9606.ENSP00000259211	1
KLHL40	9606.ENSP00000287777	1
LCTL	9606.ENSP00000343490	1
LHCGR	9606.ENSP00000294954	1
LRPAP1	9606.ENSP00000497444	1
MSMB	9606.ENSP00000463092	1
NCAN	9606.ENSP00000252575	1
PDK1	9606.ENSP00000376352	1
PEF1	9606.ENSP00000362807	1
PPA2	9606.ENSP00000343885	1
PRSS3	9606.ENSP00000354280	1
QPCT	9606.ENSP00000344829	1
SLITRK1	9606.ENSP00000366288	1
SVEP1	9606.ENSP00000363593	1
TAPBP	9606.ENSP00000404833	1
ARL3	9606.ENSP00000260746	0
B3GNT8	9606.ENSP00000312700	0
BIK	9606.ENSP00000216115	0
C1QTNF4	9606.ENSP00000302274	0
CHMP2B	9606.ENSP00000263780	0
CHST1	9606.ENSP00000309270	0
DDT	9606.ENSP00000381386	0
DPEP1	9606.ENSP00000376807	0
FAM162B	9606.ENSP00000357545	0
FTMT	9606.ENSP00000313691	0
GDF7	9606.ENSP00000272224	0
GNPNAT1	9606.ENSP00000216410	0
GTF2E2	9606.ENSP00000348168	0
HDGF	9606.ENSP00000357189	0
HEBP1	9606.ENSP00000014930	0
KLK5	9606.ENSP00000337733	0
MYORG	9606.ENSP00000297625	0
PCYOX1	9606.ENSP00000387654	0
PLXNB2	9606.ENSP00000352288	0
PRTG	9606.ENSP00000373937	0
RALB	9606.ENSP00000272519	0
RBP7	9606.ENSP00000294435	0
RCN1	9606.ENSP00000054950	0
RNASET2	9606.ENSP00000426455	0
SAT2	9606.ENSP00000269298	0
SECTM1	9606.ENSP00000269389	0
SGSH	9606.ENSP00000314606	0
SPAG11B	9606.ENSP00000381480	0
SPARCL1	9606.ENSP00000414856	0
SYT2	9606.ENSP00000356237	0
TRIM40	9606.ENSP00000379826	0
TTLL12	9606.ENSP00000216129	0
UBE2D4	9606.ENSP00000222402	0
WNT10B	9606.ENSP00000301061	0
