# Supplementary material for: Proteome-wide association study of prostate cancer risk across populations
Source: Nat Commun. 2025 Dec 6;17:3043. doi: 10.1038/s41467-025-66250-5 (PMC13039972; doi:10.1038/s41467-025-66250-5)
Supplement: Supplementary file 8 — Supplementary Data 6 [file 41467_2025_66250_MOESM8_ESM.xlsx]

## Sheet: Supplementary Data 6
Supplementary Data 6. IPA result of associated proteins. The p-values are raw p-values from IPA software (one-side).
Canonical Pathways
Ingenuity Canonical Pathways	p-value	Ratio	Molecules
Prostate Cancer Signaling	0.007762	0.0259	KLK3,MAPK3,RALB
Diseases and Bio Functions
Categories	Functions	Diseases or Functions Annotation	p-value	Molecules	# Molecules
Cellular Development, Cellular Growth and Proliferation	proliferation	Proliferation of prostate cancer cell lines	8.42e-05	EGF,SOCS3,ALOX15B,MSMB,IGFBP3,LGALS3,DPEP1,PLG,IGF2R,MAPK3	10
Cell Cycle	cell cycle progression	Cell cycle progression of prostate cancer cell lines	0.000591	EGF,IGFBP3,LGALS3	3
Cell Death and Survival, Organismal Injury and Abnormalities	apoptosis	Apoptosis of prostate cancer cell lines	0.000616	EGF,TLR3,SOCS3,KLK3,IGFBP3,LGALS3	6
Cell-To-Cell Signaling and Interaction	binding	Binding of prostate cancer cell lines	0.00127	EGF,KLK3,LGALS3	3
Cancer, Organismal Injury and Abnormalities, Reproductive System Disease	prostate cancer	Prostate cancer	0.00294	IL17RD,SOCS3,B3GAT1,SYT2,PLG,SPINT2,PYGB,ECM1,PLXNB2,ALDH2,MSMB,IGFBP3,SECTM1,BIK,LRPAP1,LHCGR,PRTG,GDF7,MICB,PRSS3,IL36A,LCTL,SVEP1,KLK3,CDH3,IGF2R,MMP7,EGF,LAMC2,CHMP2B,NCAN,IL10,LGALS3,PLA2G2A,SLITRK1	35
Cell Cycle	G0/G1 phase transition	Arrest in G0/G1 phase transition of prostate cancer cell lines	0.00348	ALOX15B	1
Organismal Injury and Abnormalities, Reproductive System Disease	atrophy	Atrophy of prostate gland	0.00348	LHCGR	1
Cancer, Hereditary Disorder, Organismal Injury and Abnormalities, Reproductive System Disease	hereditary prostate cancer 13	Hereditary prostate cancer 13	0.00348	MSMB	1
