# Supplementary material for: Proteome-wide association study of prostate cancer risk across populations
Source: Nat Commun. 2025 Dec 6;17:3043. doi: 10.1038/s41467-025-66250-5 (PMC13039972; doi:10.1038/s41467-025-66250-5)
Supplement: Supplementary file 9 — Supplementary Data 7 [file 41467_2025_66250_MOESM9_ESM.xlsx]

## Sheet: Supplementary Data 7
Supplementary Data 7. Drug repurposing opportunities of identified proteins.
ID	Target Full Name	Target	Gene Symbol	Overall association score	Drugbank ID	Drug name	Cas number	Drug group	Drug type	Molecular action
seq.12571.14	ADP-ribosylation factor-like protein 3	ARL3	ARL3	0.25*	DB03814	2-(N-morpholino)ethanesulfonic acid	4432-31-9	experimental	small molecule
seq.12571.14	ADP-ribosylation factor-like protein 3	ARL3	ARL3		DB04315	Guanosine-5'-Diphosphate	146-91-8	experimental	small molecule
seq.17341.89	Acetyl-CoA acetyltransferase, cytosolic	THIC	ACAT2	0.24**	DB01915	S-Hydroxycysteine		experimental	small molecule
seq.17341.89	Acetyl-CoA acetyltransferase, cytosolic	THIC	ACAT2		DB01992	Coenzyme A	85-61-0	investigational, nutraceutical	small molecule
seq.18381.16	Aldehyde dehydrogenase, mitochondrial	ALDH-E2	ALDH2	0.19***	DB00157	NADH	58-68-4	approved, nutraceutical	small molecule
seq.18381.16	Aldehyde dehydrogenase, mitochondrial	ALDH-E2	ALDH2		DB00536	Guanidine	113-00-8	approved	small molecule	inhibitor
seq.18381.16	Aldehyde dehydrogenase, mitochondrial	ALDH-E2	ALDH2		DB00822	Disulfiram	97-77-8	approved	small molecule	inhibitor
seq.18381.16	Aldehyde dehydrogenase, mitochondrial	ALDH-E2	ALDH2		DB02115	Daidzin	552-66-9	experimental	small molecule	inhibitor
seq.18381.16	Aldehyde dehydrogenase, mitochondrial	ALDH-E2	ALDH2		DB04202	Isoformononetin		experimental	small molecule	inhibitor
seq.18381.16	Aldehyde dehydrogenase, mitochondrial	ALDH-E2	ALDH2		DB04381	Crotonaldehyde	123-73-9	experimental	small molecule	inhibitor
seq.18381.16	Aldehyde dehydrogenase, mitochondrial	ALDH-E2	ALDH2		DB09116	Calcium carbimide	156-62-7	approved, withdrawn	small molecule	inhibitor
seq.18381.16	Aldehyde dehydrogenase, mitochondrial	ALDH-E2	ALDH2		DB14128	Nadide	53-84-9	experimental	small molecule	inhibitor
seq.16616.137	Beta-enolase	ENOB	ENO3		DB01709	2-phospho-D-glyceric acid		experimental	small molecule
seq.16616.137	Beta-enolase	ENOB	ENO3		DB01819	Phosphoenolpyruvate	138-08-9	experimental	small molecule
seq.16616.137	Beta-enolase	ENOB	ENO3		DB02726	2-Phosphoglycolic Acid	13147-57-4	experimental	small molecule
seq.16616.137	Beta-enolase	ENOB	ENO3		DB03645	Phosphonoacetohydroxamic Acid		experimental	small molecule
seq.3061.61	Cathepsin B	Cathepsin B	CTSB	0.04****	DB02108	2-Aminoethanimidic Acid		experimental	small molecule
seq.3061.61	Cathepsin B	Cathepsin B	CTSB		DB02148	3-Amino-4-Oxybenzyl-2-Butanone		experimental	small molecule
seq.3061.61	Cathepsin B	Cathepsin B	CTSB		DB02685	3-Methylphenylalanine		experimental	small molecule
seq.3061.61	Cathepsin B	Cathepsin B	CTSB		DB02855	N-(3-Propylcarbamoyloxirane-2-Carbonyl)-Isoleucyl-Proline	134448-10-5	experimental	small molecule
seq.3061.61	Cathepsin B	Cathepsin B	CTSB		DB03329	2-Pyridinethiol	73018-10-7	experimental	small molecule
seq.3061.61	Cathepsin B	Cathepsin B	CTSB		DB03588	Diphenylacetic acid	117-34-0	experimental	small molecule
seq.3061.61	Cathepsin B	Cathepsin B	CTSB		DB04126	N-[1-Hydroxycarboxyethyl-Carbonyl]Leucylamino-2-Methyl-Butane		experimental	small molecule
seq.3061.61	Cathepsin B	Cathepsin B	CTSB		DB04579	N-{[(2S,3S)-3-(Ethoxycarbonyl)-2-oxiranyl]carbonyl}-L-threonyl-L-isoleucine		experimental	small molecule
seq.3061.61	Cathepsin B	Cathepsin B	CTSB		DB07160	N-{[(2S,3S)-3-(ETHOXYCARBONYL)OXIRAN-2-YL]CARBONYL}-L-ISOLEUCINE		experimental	small molecule
seq.3061.61	Cathepsin B	Cathepsin B	CTSB		DB07219	BENZYL N-({(2S,3S)-3-[(PROPYLAMINO)CARBONYL]OXIRAN-2-YL}CARBONYL)-L-ISOLEUCYL-L-PROLINATE		experimental	small molecule
seq.3061.61	Cathepsin B	Cathepsin B	CTSB		DB07223	CA-074 methyl ester	147859-80-1	experimental	small molecule
seq.3061.61	Cathepsin B	Cathepsin B	CTSB		DB07224	N-{[(2S,3S)-3-(ETHOXYCARBONYL)OXIRAN-2-YL]CARBONYL}-L-ISOLEUCYL-L-ALANINE		experimental	small molecule
seq.3061.61	Cathepsin B	Cathepsin B	CTSB		DB07225	N-{[(2S,3S)-3-(ETHOXYCARBONYL)OXIRAN-2-YL]CARBONYL}-L-ISOLEUCYL-L-ISOLEUCINE		experimental	small molecule
seq.3061.61	Cathepsin B	Cathepsin B	CTSB		DB07231	N-({(2S,3S)-3-[(BENZYLAMINO)CARBONYL]OXIRAN-2-YL}CARBONYL)-L-ISOLEUCYL-L-PROLINE		experimental	small molecule
seq.8007.19	Cathepsin B	Cathepsin B	CTSB		DB02108	2-Aminoethanimidic Acid		experimental	small molecule
seq.8007.19	Cathepsin B	Cathepsin B	CTSB		DB02148	3-Amino-4-Oxybenzyl-2-Butanone		experimental	small molecule
seq.8007.19	Cathepsin B	Cathepsin B	CTSB		DB02685	3-Methylphenylalanine		experimental	small molecule
seq.8007.19	Cathepsin B	Cathepsin B	CTSB		DB02855	N-(3-Propylcarbamoyloxirane-2-Carbonyl)-Isoleucyl-Proline	134448-10-5	experimental	small molecule
seq.8007.19	Cathepsin B	Cathepsin B	CTSB		DB03329	2-Pyridinethiol	73018-10-7	experimental	small molecule
seq.8007.19	Cathepsin B	Cathepsin B	CTSB		DB03588	Diphenylacetic acid	117-34-0	experimental	small molecule
seq.8007.19	Cathepsin B	Cathepsin B	CTSB		DB04126	N-[1-Hydroxycarboxyethyl-Carbonyl]Leucylamino-2-Methyl-Butane		experimental	small molecule
seq.8007.19	Cathepsin B	Cathepsin B	CTSB		DB04579	N-{[(2S,3S)-3-(Ethoxycarbonyl)-2-oxiranyl]carbonyl}-L-threonyl-L-isoleucine		experimental	small molecule
seq.8007.19	Cathepsin B	Cathepsin B	CTSB		DB07160	N-{[(2S,3S)-3-(ETHOXYCARBONYL)OXIRAN-2-YL]CARBONYL}-L-ISOLEUCINE		experimental	small molecule
seq.8007.19	Cathepsin B	Cathepsin B	CTSB		DB07219	BENZYL N-({(2S,3S)-3-[(PROPYLAMINO)CARBONYL]OXIRAN-2-YL}CARBONYL)-L-ISOLEUCYL-L-PROLINATE		experimental	small molecule
seq.8007.19	Cathepsin B	Cathepsin B	CTSB		DB07223	CA-074 methyl ester	147859-80-1	experimental	small molecule
seq.8007.19	Cathepsin B	Cathepsin B	CTSB		DB07224	N-{[(2S,3S)-3-(ETHOXYCARBONYL)OXIRAN-2-YL]CARBONYL}-L-ISOLEUCYL-L-ALANINE		experimental	small molecule
seq.8007.19	Cathepsin B	Cathepsin B	CTSB		DB07225	N-{[(2S,3S)-3-(ETHOXYCARBONYL)OXIRAN-2-YL]CARBONYL}-L-ISOLEUCYL-L-ISOLEUCINE		experimental	small molecule
seq.8007.19	Cathepsin B	Cathepsin B	CTSB		DB07231	N-({(2S,3S)-3-[(BENZYLAMINO)CARBONYL]OXIRAN-2-YL}CARBONYL)-L-ISOLEUCYL-L-PROLINE		experimental	small molecule
seq.3181.50	Cathepsin S	Cathepsin S	CTSS	0.06**	DB03767	Morpholine-4-Carboxylic Acid [1s-(2-Benzyloxy-1r-Cyano-Ethylcarbamoyl)-3-Methyl-Butyl]Amide		experimental	small molecule
seq.3181.50	Cathepsin S	Cathepsin S	CTSS		DB03837	Morpholine-4-Carboxylic Acid (1-(3-Benzenesulfonyl-1-Phenethylallylcarbamoyl)-3-Methylbutyl)-Amide		experimental	small molecule
seq.3181.50	Cathepsin S	Cathepsin S	CTSS		DB03984	Morpholine-4-Carboxylic Acid [1-(2-Benzylsulfanyl-1-Formyl-Ethylcarbamoyl)-2-Phenyl-Ethyl]-Amide		experimental	small molecule
seq.3181.50	Cathepsin S	Cathepsin S	CTSS		DB05951	CRA-028129		investigational	small molecule
seq.3181.50	Cathepsin S	Cathepsin S	CTSS		DB07520	N-[1-(AMINOMETHYL)CYCLOPROPYL]-3-(MORPHOLIN-4-YLSULFONYL)-N~2~-[(1S)-2,2,2-TRIFLUORO-1-(4-FLUOROPHENYL)ETHYL]-L-ALANINAMIDE		experimental	small molecule
seq.3181.50	Cathepsin S	Cathepsin S	CTSS		DB07587	N-(1-CYANOCYCLOPROPYL)-3-({[(2S)-5-OXOPYRROLIDIN-2-YL]METHYL}SULFONYL)-N~2~-[(1S)-2,2,2-TRIFLUORO-1-(4-FLUOROPHENYL)ETHYL]-L-ALANINAMIDE		experimental	small molecule
seq.3181.50	Cathepsin S	Cathepsin S	CTSS		DB07589	N-[1-(AMINOMETHYL)CYCLOPROPYL]-3-(BENZYLSULFONYL)-N~2~-[(1S)-2,2,2-TRIFLUORO-1-(4-HYDROXYPHENYL)ETHYL]-L-ALANINAMIDE		experimental	small molecule
seq.3181.50	Cathepsin S	Cathepsin S	CTSS		DB07839	N~2~-1,3-BENZOXAZOL-2-YL-3-CYCLOHEXYL-N-{2-[(4-METHOXYPHENYL)AMINO]ETHYL}-L-ALANINAMIDE		experimental	small molecule
seq.3181.50	Cathepsin S	Cathepsin S	CTSS		DB07878	N-[(1S)-1-{1-[(1R,3E)-1-ACETYLPENT-3-EN-1-YL]-1H-1,2,3-TRIAZOL-4-YL}-1,2-DIMETHYLPROPYL]BENZAMIDE		experimental	small molecule
seq.3181.50	Cathepsin S	Cathepsin S	CTSS		DB08195	(1R)-2-[(CYANOMETHYL)AMINO]-1-({[2-(DIFLUOROMETHOXY)BENZYL]SULFONYL}METHYL)-2-OXOETHYL MORPHOLINE-4-CARBOXYLATE		experimental	small molecule
seq.3181.50	Cathepsin S	Cathepsin S	CTSS		DB08611	2-[(2',3',4'-TRIFLUOROBIPHENYL-2-YL)OXY]ETHANOL		experimental	small molecule	inhibitor
seq.3181.50	Cathepsin S	Cathepsin S	CTSS		DB08752	N-[(1S)-2-[(4-cyano-1-methylpiperidin-4-yl)amino]-1-(cyclohexylmethyl)-2-oxoethyl]morpholine-4-carboxamide		experimental	small molecule
seq.3181.50	Cathepsin S	Cathepsin S	CTSS		DB08755	N-[(1S)-2-{[(1R)-2-(benzyloxy)-1-cyano-1-methylethyl]amino}-1-(cyclohexylmethyl)-2-oxoethyl]morpholine-4-carboxamide		experimental	small molecule
seq.3181.50	Cathepsin S	Cathepsin S	CTSS		DB12010	Fostamatinib	901119-35-5	approved, investigational	small molecule	inhibitor
seq.3181.50	Cathepsin S	Cathepsin S	CTSS		DB15297	Petesicatib	1252637-35-6	investigational	small molecule	antagonist
seq.3676.15	Cation-independent mannose-6-phosphate receptor	IGF-II receptor	IGF2R	0.12****	DB01277	Mecasermin	68562-41-4	approved, investigational	biotech
seq.3676.15	Cation-independent mannose-6-phosphate receptor	IGF-II receptor	IGF2R		DB02900	alpha-D-mannose 6-phosphate	40436-60-0	experimental	small molecule
seq.3676.15	Cation-independent mannose-6-phosphate receptor	IGF-II receptor	IGF2R		DB11848	Mannose 6-phosphate	3672-15-9	investigational	small molecule	modulator
seq.3676.15	Cation-independent mannose-6-phosphate receptor	IGF-II receptor	IGF2R		DB13173	Cerliponase alfa	151662-36-1	approved, investigational	biotech	ligand
seq.3676.15	Cation-independent mannose-6-phosphate receptor	IGF-II receptor	IGF2R		DB14751	Mecasermin rinfabate	478166-15-3	approved	biotech
seq.3676.15	Cation-independent mannose-6-phosphate receptor	IGF-II receptor	IGF2R		DB16099	Avalglucosidase alfa	1802558-87-7	approved, investigational	biotech	ligand
seq.3676.15	Cation-independent mannose-6-phosphate receptor	IGF-II receptor	IGF2R		DB16708	Cipaglucosidase alfa	2359727-71-0	approved, investigational	biotech	ligand
seq.8794.13	Dipeptidase 1	DPEP1	DPEP1		DB01597	Cilastatin	82009-34-5	approved, investigational	small molecule	inhibitor
seq.21770.18	Galactosylgalactosylxylosylprotein 3-beta-glucuronosyltransferase 1	B3GA1	B3GAT1	0.50**	DB01694	D-tartaric acid	147-71-7	experimental	small molecule
seq.21770.18	Galactosylgalactosylxylosylprotein 3-beta-glucuronosyltransferase 1	B3GA1	B3GAT1		DB03435	Uridine-5'-Diphosphate	58-98-0	experimental	small molecule
seq.3066.12	Galectin-3	Galectin-3	LGALS3	0.1****	DB01827	2,3,5,6-Tetrafluoro-4-Methoxy-Benzamide		experimental	small molecule	inhibitor
seq.3066.12	Galectin-3	Galectin-3	LGALS3		DB04465	Lactose	63-42-3	approved, experimental, investigational	small molecule
seq.3066.12	Galectin-3	Galectin-3	LGALS3		DB12895	Olitigaltin	1450824-22-2	investigational	small molecule	inhibitor
seq.7849.3	Glutaminyl-peptide cyclotransferase	Glutaminyl cyclase	QPCT		DB04581	1-benzylimidazole	4238-71-5	experimental	small molecule
seq.7849.3	Glutaminyl-peptide cyclotransferase	Glutaminyl cyclase	QPCT		DB04622	N-acetylhistamine	673-49-4	experimental	small molecule
seq.7849.3	Glutaminyl-peptide cyclotransferase	Glutaminyl cyclase	QPCT		DB04636	Glutamine t-butyl ester		experimental	small molecule
seq.7849.3	Glutaminyl-peptide cyclotransferase	Glutaminyl cyclase	QPCT		DB18785	Varoglutamstat	1276021-65-8	investigational	small molecule	inhibitor
seq.15526.33	Glutathione synthetase	GSHB	GSS	0.03*	DB00143	Glutathione	70-18-8	approved, investigational, nutraceutical	small molecule
seq.15526.33	Glutathione synthetase	GSHB	GSS		DB00145	Glycine	56-40-6	approved, nutraceutical, vet_approved	small molecule	substrate
seq.15526.33	Glutathione synthetase	GSHB	GSS		DB00151	Cysteine	52-90-4	approved, nutraceutical	small molecule
seq.15526.33	Glutathione synthetase	GSHB	GSS		DB03408	gamma-Glutamylcysteine	636-58-8	experimental	small molecule
seq.15526.33	Glutathione synthetase	GSHB	GSS		DB04395	Phosphoaminophosphonic Acid-Adenylate Ester		experimental	small molecule
seq.15526.33	Glutathione synthetase	GSHB	GSS		DB06151	Acetylcysteine	616-91-1	approved, investigational	small molecule	stimulator
seq.15526.33	Glutathione synthetase	GSHB	GSS		DB09130	Copper	7440-50-8	approved, investigational	small molecule
seq.24414.3	Glycogen phosphorylase, brain form	Glycogen phosphorylase	PYGB	0.08****	DB00114	Pyridoxal phosphate	54-47-7	approved, investigational, nutraceutical	small molecule	cofactor
seq.24414.3	Glycogen phosphorylase, brain form	Glycogen phosphorylase	PYGB		DB03496	Alvocidib	146426-40-6	experimental, investigational	small molecule
seq.8953.47	Hepatoma-derived growth factor	HDGF	HDGF	0.38**	DB09130	Copper	7440-50-8	approved, investigational	small molecule
seq.16758.96	Hepatoma-derived growth factor	HDGF	HDGF		DB09130	Copper	7440-50-8	approved, investigational	small molecule
seq.2571.12	Insulin-like growth factor-binding protein 3	IGFBP-3	IGFBP3	0.36****	DB00523	Alitretinoin	5300-03-8	approved, investigational	small molecule
seq.2571.12	Insulin-like growth factor-binding protein 3	IGFBP-3	IGFBP3		DB01277	Mecasermin	68562-41-4	approved, investigational	biotech
seq.2991.9	Interleukin-1 receptor type 1	IL-1 sRI	IL1R1	0.47*	DB00026	Anakinra	143090-92-0	approved, investigational	biotech	antagonist
seq.2991.9	Interleukin-1 receptor type 1	IL-1 sRI	IL1R1		DB05207	SD118		investigational	small molecule
seq.2991.9	Interleukin-1 receptor type 1	IL-1 sRI	IL1R1		DB05303	OMS-103HP		investigational	small molecule
seq.2991.9	Interleukin-1 receptor type 1	IL-1 sRI	IL1R1		DB10770	Foreskin fibroblast (neonatal)		approved	biotech	agonist
seq.13723.6	Interleukin-10	IL-10	IL10	0.05****	DB05744	CRx-139		investigational	small molecule
seq.13723.6	Interleukin-10	IL-10	IL10		DB05771	LLL-3348		investigational	biotech
seq.3814.63	Interleukin-11 receptor subunit alpha	IL-11 RA	IL11RA	0.02****	DB00038	Oprelvekin	145941-26-0	approved, investigational	biotech	agonist
seq.18216.22	Interleukin-11 receptor subunit alpha	IL-11 RA	IL11RA		DB00038	Oprelvekin	145941-26-0	approved, investigational	biotech	agonist
seq.10890.135	Lactase-like protein	LCTL	LCTL	0.40**	DB02185	2,4-Dihydroxy-7-(Methyloxy)-2h-1,4-Benzoxazin-3(4h)-One		experimental	small molecule
seq.10890.135	Lactase-like protein	LCTL	LCTL		DB02379	Beta-D-Glucose	492-61-5	experimental	small molecule
seq.10890.135	Lactase-like protein	LCTL	LCTL		DB02471	Nojirimycine Tetrazole		experimental	small molecule
seq.10890.135	Lactase-like protein	LCTL	LCTL		DB03430	(S)-4-hydroxymandelonitrile	71807-09-5	experimental	small molecule
seq.10890.135	Lactase-like protein	LCTL	LCTL		DB08430	PARA-NITROPHENYL 1-THIO-BETA-D-GLUCOPYRANOSIDE		experimental	small molecule
seq.14634.13	Lutropin-choriogonadotropic hormone receptor	LSHR	LHCGR	0.10***	DB00014	Goserelin	65807-02-5	approved	small molecule	agonist
seq.14634.13	Lutropin-choriogonadotropic hormone receptor	LSHR	LHCGR		DB00032	Menotropins	9002-68-0	approved	biotech
seq.14634.13	Lutropin-choriogonadotropic hormone receptor	LSHR	LHCGR		DB00044	Lutropin alfa	152923-57-4	approved	biotech	agonist
seq.14634.13	Lutropin-choriogonadotropic hormone receptor	LSHR	LHCGR		DB00050	Cetrorelix	120287-85-6	approved, investigational	small molecule
seq.14634.13	Lutropin-choriogonadotropic hormone receptor	LSHR	LHCGR		DB00097	Choriogonadotropin alfa	177073-44-8	approved	biotech	agonist
seq.14634.13	Lutropin-choriogonadotropic hormone receptor	LSHR	LHCGR		DB06719	Buserelin	57982-77-1	approved, investigational	biotech
seq.14634.13	Lutropin-choriogonadotropic hormone receptor	LSHR	LHCGR		DB09126	Chorionic Gonadotropin (Human)	9002-61-3	approved, vet_approved	biotech	ligand
seq.2789.26	Matrilysin	MMP-7	MMP7	0.52**	DB00786	Marimastat	154039-60-8	investigational	small molecule	antagonist
seq.2789.26	Matrilysin	MMP-7	MMP7		DB05100	Prinomastat	192329-42-3	investigational	small molecule	inhibitor
seq.2789.26	Matrilysin	MMP-7	MMP7		DB07145	(2R)-N-HYDROXY-2-[(3S)-3-METHYL-3-{4-[(2-METHYLQUINOLIN-4-YL)METHOXY]PHENYL}-2-OXOPYRROLIDIN-1-YL]PROPANAMIDE		experimental	small molecule	inhibitor
seq.2789.26	Matrilysin	MMP-7	MMP7		DB07556	CGS-27023	161314-70-1	experimental	small molecule	inhibitor
seq.2789.26	Matrilysin	MMP-7	MMP7		DB07926	N-[3-(N'-HYDROXYCARBOXAMIDO)-2-(2-METHYLPROPYL)-PROPANOYL]-O-TYROSINE-N-METHYLAMIDE		experimental	small molecule	inhibitor
seq.2789.26	Matrilysin	MMP-7	MMP7		DB08170	(1R)-N,6-DIHYDROXY-7-METHOXY-2-[(4-METHOXYPHENYL)SULFONYL]-1,2,3,4-TETRAHYDROISOQUINOLINE-1-CARBOXAMIDE		experimental	small molecule
seq.2789.26	Matrilysin	MMP-7	MMP7		DB08489	N4-HYDROXY-2-ISOBUTYL-N1-(9-OXO-1,8-DIAZA-TRICYCLO[10.6.1.013,18]NONADECA-12(19),13,15,17-TETRAEN-10-YL)-SUCCINAMIDE		experimental	small molecule
seq.2789.26	Matrilysin	MMP-7	MMP7		DB08493	5-METHYL-3-(9-OXO-1,8-DIAZA-TRICYCLO[10.6.1.013,18]NONADECA-12(19),13,15,17-TETRAEN-10-YLCARBAMOYL)-HEXANOIC ACID		experimental	small molecule
seq.2855.49	Mitogen-activated protein kinase 3	ERK-1	MAPK3	0.09****	DB00605	Sulindac	38194-50-2	approved, investigational	small molecule	inhibitor
seq.2855.49	Mitogen-activated protein kinase 3	ERK-1	MAPK3		DB01169	Arsenic trioxide	1327-53-3	approved, investigational	small molecule	inducer
seq.2855.49	Mitogen-activated protein kinase 3	ERK-1	MAPK3		DB02733	Purvalanol		experimental	small molecule	inhibitor
seq.2855.49	Mitogen-activated protein kinase 3	ERK-1	MAPK3		DB04604	5-iodotubercidin	24386-93-4	experimental	small molecule
seq.2855.49	Mitogen-activated protein kinase 3	ERK-1	MAPK3		DB06195	Seliciclib	186692-46-6	investigational	small molecule
seq.2855.49	Mitogen-activated protein kinase 3	ERK-1	MAPK3		DB08862	Cholecystokinin	9011-97-6	approved, investigational	small molecule
seq.2855.49	Mitogen-activated protein kinase 3	ERK-1	MAPK3		DB13930	Ulixertinib	869886-67-9	investigational	small molecule	inhibitor
seq.2855.49	Mitogen-activated protein kinase 3	ERK-1	MAPK3		DB15281	Ravoxertinib	1453848-26-4	investigational	small molecule	modulator
seq.15573.110	Neurocan core protein	CSPG3	NCAN		DB02379	Beta-D-Glucose	492-61-5	experimental	small molecule
seq.15573.110	Neurocan core protein	CSPG3	NCAN		DB04396	Thiodigalactoside	51555-87-4	experimental	small molecule
seq.15573.110	Neurocan core protein	CSPG3	NCAN		DB08818	Hyaluronic acid	9004-61-9	approved, vet_approved	small molecule	binder
seq.19272.9	Peflin	PEF1	PEF1		DB11093	Calcium citrate	813-94-5	approved, investigational	small molecule	ligand
seq.19272.9	Peflin	PEF1	PEF1		DB11348	Calcium Phosphate	10103-46-5	approved	small molecule	ligand
seq.19272.9	Peflin	PEF1	PEF1		DB14481	Calcium phosphate dihydrate	7789-77-7	approved	small molecule
seq.2692.74	Phospholipase A2, membrane associated	NPS-PLA2	PLA2G2A	0.02****	DB00328	Indomethacin	53-86-1	approved, investigational	small molecule	inhibitor
seq.2692.74	Phospholipase A2, membrane associated	NPS-PLA2	PLA2G2A		DB01381	Ginkgo biloba	90045-36-6	approved, investigational, nutraceutical	biotech	inhibitor
seq.2692.74	Phospholipase A2, membrane associated	NPS-PLA2	PLA2G2A		DB01955	1,4-Butanediol	110-63-4	experimental	small molecule	inhibitor
seq.2692.74	Phospholipase A2, membrane associated	NPS-PLA2	PLA2G2A		DB02080	1-{2-[2-(2-Methoxyethoxy)Ethoxy]Ethoxy}-4-(1,1,3,3-Tetramethylbutyl)Benzene		experimental	small molecule
seq.2692.74	Phospholipase A2, membrane associated	NPS-PLA2	PLA2G2A		DB02325	Isopropyl alcohol	67-63-0	approved, investigational	small molecule	inhibitor
seq.2692.74	Phospholipase A2, membrane associated	NPS-PLA2	PLA2G2A		DB02448	N-Tridecanoic Acid	638-53-9	experimental	small molecule	inhibitor
seq.2692.74	Phospholipase A2, membrane associated	NPS-PLA2	PLA2G2A		DB02504	[3-(1-Benzyl-3-Carbamoylmethyl-2-Methyl-1h-Indol-5-Yloxy)-Propyl-]-Phosphonic Acid		experimental	small molecule
seq.2692.74	Phospholipase A2, membrane associated	NPS-PLA2	PLA2G2A		DB02936	4-(1-Benzyl-3-Carbamoylmethyl-2-Methyl-1h-Indol-5-Yloxy)-Butyric Acid		experimental	small molecule
seq.2692.74	Phospholipase A2, membrane associated	NPS-PLA2	PLA2G2A		DB03017	Lauric acid	143-07-7	approved, experimental	small molecule	inhibitor
seq.2692.74	Phospholipase A2, membrane associated	NPS-PLA2	PLA2G2A		DB03121	(1-Benzyl-5-methoxy-2-methyl-1H-indol-3-yl)acetic acid	59283-35-1	experimental	small molecule
seq.2692.74	Phospholipase A2, membrane associated	NPS-PLA2	PLA2G2A		DB03471	6-phenyl-4(R)-(7-phenyl-heptanoylamino)-hexanoic acid		experimental	small molecule
seq.2692.74	Phospholipase A2, membrane associated	NPS-PLA2	PLA2G2A		DB03784	Elaidamide	4303-70-2	experimental	small molecule
seq.2692.74	Phospholipase A2, membrane associated	NPS-PLA2	PLA2G2A		DB04112	(2R)-2-Acetamido-3-(octadecyloxy)propyl 2-(methylsulfanyl)ethyl hydrogen phosphate		experimental	small molecule
seq.2692.74	Phospholipase A2, membrane associated	NPS-PLA2	PLA2G2A		DB04287	KH064	393569-31-8	experimental	small molecule	inhibitor
seq.2692.74	Phospholipase A2, membrane associated	NPS-PLA2	PLA2G2A		DB04786	Suramin	145-63-1	investigational	small molecule	inhibitor
seq.2692.74	Phospholipase A2, membrane associated	NPS-PLA2	PLA2G2A		DB05737	Varespladib methyl	172733-08-3	investigational	small molecule
seq.4151.6	Plasminogen	Plasminogen	PLG	0.26****	DB00009	Alteplase	105857-23-6	approved, investigational	biotech	activator
seq.4151.6	Plasminogen	Plasminogen	PLG		DB00013	Urokinase	9039-53-6	approved, investigational, withdrawn	biotech	activator
seq.4151.6	Plasminogen	Plasminogen	PLG		DB00015	Reteplase	133652-38-7	approved, investigational	biotech	activator
seq.4151.6	Plasminogen	Plasminogen	PLG		DB00029	Anistreplase	81669-57-0	approved	biotech	activator
seq.4151.6	Plasminogen	Plasminogen	PLG		DB00031	Tenecteplase	191588-94-0	approved	biotech	activator
seq.4151.6	Plasminogen	Plasminogen	PLG		DB00086	Streptokinase	9002-01-1	approved, investigational	biotech	activator
seq.4151.6	Plasminogen	Plasminogen	PLG		DB00243	Ranolazine	95635-55-5	approved, investigational	small molecule	modulator
seq.4151.6	Plasminogen	Plasminogen	PLG		DB00302	Tranexamic acid	1197-18-8	approved	small molecule	inhibitor
seq.4151.6	Plasminogen	Plasminogen	PLG		DB00513	Aminocaproic acid	60-32-2	approved, investigational	small molecule	inhibitor
seq.4151.6	Plasminogen	Plasminogen	PLG		DB02463	2-(2-Hydroxy-Phenyl)-1h-Indole-5-Carboxamidine		experimental	small molecule	inhibitor
seq.4151.6	Plasminogen	Plasminogen	PLG		DB03709	Bicine	150-25-4	experimental	small molecule	inhibitor
seq.4151.6	Plasminogen	Plasminogen	PLG		DB04925	Desmoteplase	145137-38-8	investigational	biotech
seq.4151.6	Plasminogen	Plasminogen	PLG		DB06692	Aprotinin	9087-70-1	approved, investigational, withdrawn	biotech
seq.4151.6	Plasminogen	Plasminogen	PLG		DB09130	Copper	7440-50-8	approved, investigational	small molecule
seq.4151.6	Plasminogen	Plasminogen	PLG		DB12831	Gabexate	39492-01-8	investigational	small molecule	inhibitor
seq.4151.6	Plasminogen	Plasminogen	PLG		DB13616	Melagatran	159776-70-2	experimental	small molecule	inhibitor
seq.8468.19	Prostate-specific antigen	PSA	KLK3	0.59**	DB00834	Mifepristone	84371-65-3	approved, investigational	small molecule
seq.8468.19	Prostate-specific antigen	PSA	KLK3		DB02998	Metribolone	965-93-5	experimental	small molecule	activator
seq.8468.19	Prostate-specific antigen	PSA	KLK3		DB04839	Cyproterone acetate	427-51-0	approved, investigational	small molecule
seq.8468.19	Prostate-specific antigen	PSA	KLK3		DB05296	Motexafin lutetium	246252-04-0	investigational	small molecule	modulator
seq.8468.19	Prostate-specific antigen	PSA	KLK3		DB16019	Gallium Ga-68 gozetotide	1906894-20-9	approved	small molecule	binder
seq.8468.19	Prostate-specific antigen	PSA	KLK3		DB16778	Lutetium Lu-177 vipivotide tetraxetan	1703749-62-5	approved	biotech	binder
seq.13699.6	Prostate-specific antigen	PSA	KLK3		DB00834	Mifepristone	84371-65-3	approved, investigational	small molecule
seq.13699.6	Prostate-specific antigen	PSA	KLK3		DB02998	Metribolone	965-93-5	experimental	small molecule	activator
seq.13699.6	Prostate-specific antigen	PSA	KLK3		DB04839	Cyproterone acetate	427-51-0	approved, investigational	small molecule
seq.13699.6	Prostate-specific antigen	PSA	KLK3		DB05296	Motexafin lutetium	246252-04-0	investigational	small molecule	modulator
seq.13699.6	Prostate-specific antigen	PSA	KLK3		DB16019	Gallium Ga-68 gozetotide	1906894-20-9	approved	small molecule	binder
seq.13699.6	Prostate-specific antigen	PSA	KLK3		DB16778	Lutetium Lu-177 vipivotide tetraxetan	1703749-62-5	approved	biotech	binder
seq.4330.4	Prostate-specific antigen	PSA	KLK3		DB00834	Mifepristone	84371-65-3	approved, investigational	small molecule
seq.4330.4	Prostate-specific antigen	PSA	KLK3		DB02998	Metribolone	965-93-5	experimental	small molecule	activator
seq.4330.4	Prostate-specific antigen	PSA	KLK3		DB04839	Cyproterone acetate	427-51-0	approved, investigational	small molecule
seq.4330.4	Prostate-specific antigen	PSA	KLK3		DB05296	Motexafin lutetium	246252-04-0	investigational	small molecule	modulator
seq.4330.4	Prostate-specific antigen	PSA	KLK3		DB16019	Gallium Ga-68 gozetotide	1906894-20-9	approved	small molecule	binder
seq.4330.4	Prostate-specific antigen	PSA	KLK3		DB16778	Lutetium Lu-177 vipivotide tetraxetan	1703749-62-5	approved	biotech	binder
seq.12334.25	Serine hydroxymethyltransferase, cytosolic	cSHMT	SHMT1	0.01****	DB00114	Pyridoxal phosphate	54-47-7	approved, investigational, nutraceutical	small molecule	cofactor
seq.12334.25	Serine hydroxymethyltransferase, cytosolic	cSHMT	SHMT1		DB00116	Tetrahydrofolic acid	135-16-0	nutraceutical	small molecule	cofactor
seq.12334.25	Serine hydroxymethyltransferase, cytosolic	cSHMT	SHMT1		DB00145	Glycine	56-40-6	approved, nutraceutical, vet_approved	small molecule	product of
seq.12334.25	Serine hydroxymethyltransferase, cytosolic	cSHMT	SHMT1		DB01055	Mimosine	500-44-7	experimental	small molecule	inhibitor
seq.12334.25	Serine hydroxymethyltransferase, cytosolic	cSHMT	SHMT1		DB02067	Triglu-5-formyl-tetrahydrofolate		experimental	small molecule
seq.12334.25	Serine hydroxymethyltransferase, cytosolic	cSHMT	SHMT1		DB02800	5-hydroxymethyl-5,6-dihydrofolic acid		experimental	small molecule
seq.12334.25	Serine hydroxymethyltransferase, cytosolic	cSHMT	SHMT1		DB02824	N-Pyridoxyl-Glycine-5-Monophosphate		experimental	small molecule
seq.9577.26	Synaptotagmin-2	SYT2	SYT2		DB00042	Botulinum toxin type B	93384-44-2	approved, investigational	biotech	inhibitor
seq.18864.7	Trypsin-3	TRY3	PRSS3	0.35**	DB02308	4-(1,3,2-Dioxaborolan-2-Yloxy)Butan-1-Aminium		experimental	small molecule
seq.18864.7	Trypsin-3	TRY3	PRSS3		DB02541	4-Hydroxybutan-1-Aminium		experimental	small molecule
seq.18864.7	Trypsin-3	TRY3	PRSS3		DB02585	4-(Hydroxymethyl)Benzamidine		experimental	small molecule
seq.18864.7	Trypsin-3	TRY3	PRSS3		DB03127	Benzamidine	618-39-3	experimental	small molecule
seq.18864.7	Trypsin-3	TRY3	PRSS3		DB03129	Diamino-N-[3-(1,3,2-dioxaborolan-2-yloxy)propyl]methaniminium		experimental	small molecule
seq.18864.7	Trypsin-3	TRY3	PRSS3		DB03637	Guanidine-3-propanol		experimental	small molecule
seq.18864.7	Trypsin-3	TRY3	PRSS3		DB04109	[4-(1,3,2-Dioxaborolan-2-Yloxy)Methyl]Benzamidine		experimental	small molecule
seq.18864.7	Trypsin-3	TRY3	PRSS3		DB04369	1,3,2-Dioxaborolan-2-Ol		experimental	small molecule
seq.3479.71	Trypsin-3	TRY3	PRSS3		DB02308	4-(1,3,2-Dioxaborolan-2-Yloxy)Butan-1-Aminium		experimental	small molecule
seq.3479.71	Trypsin-3	TRY3	PRSS3		DB02541	4-Hydroxybutan-1-Aminium		experimental	small molecule
seq.3479.71	Trypsin-3	TRY3	PRSS3		DB02585	4-(Hydroxymethyl)Benzamidine		experimental	small molecule
seq.3479.71	Trypsin-3	TRY3	PRSS3		DB03127	Benzamidine	618-39-3	experimental	small molecule
seq.3479.71	Trypsin-3	TRY3	PRSS3		DB03129	Diamino-N-[3-(1,3,2-dioxaborolan-2-yloxy)propyl]methaniminium		experimental	small molecule
seq.3479.71	Trypsin-3	TRY3	PRSS3		DB03637	Guanidine-3-propanol		experimental	small molecule
seq.3479.71	Trypsin-3	TRY3	PRSS3		DB04109	[4-(1,3,2-Dioxaborolan-2-Yloxy)Methyl]Benzamidine		experimental	small molecule
seq.3479.71	Trypsin-3	TRY3	PRSS3		DB04369	1,3,2-Dioxaborolan-2-Ol		experimental	small molecule
seq.5227.60	[Pyruvate dehydrogenase (acetyl-transferring)] kinase isozyme 1, mitochondrial	PDK1	PDK1	0.40**	DB07403	4-[(3-CHLORO-4-{[(2R)-3,3,3-TRIFLUORO-2-HYDROXY-2-METHYLPROPANOYL]AMINO}PHENYL)SULFONYL]-N,N-DIMETHYLBENZAMIDE		experimental	small molecule
seq.5227.60	[Pyruvate dehydrogenase (acetyl-transferring)] kinase isozyme 1, mitochondrial	PDK1	PDK1		DB08809	Dichloroacetic acid	79-43-6	approved, investigational	small molecule	inhibitor
*showing a positive overall association score with prostate specific antigen amount
**showing a positive overall association score with prostate carcinoma
***showing a positive overall association score with prostate adenocarcinoma
****showing a positive overall association score with prostate cancer
