# Supplementary material for: Proteome-wide association study of prostate cancer risk across populations
Source: Nat Commun. 2025 Dec 6;17:3043. doi: 10.1038/s41467-025-66250-5 (PMC13039972; doi:10.1038/s41467-025-66250-5)
Supplement: Supplementary file 10 — Supplementary Data 8 [file 41467_2025_66250_MOESM10_ESM.xlsx]

## Sheet: Supplementary Data 8
Supplementary Data 8. Comparison with reported proteins associated with PCa risk. For all p-values shown, two-sided tests were used.
ID	PWAS.Z	PWAS.P	SomaId	TargetFullName	Target	EntrezGeneSymbol	UniProt	Population	OR	Z	P	Study
seq.10620.21	-35.4	1.8e-274	SL000548	Beta-microseminoprotein	PSP-94	MSMB	P08118	European	0.81 (0.80–0.82)		3.6e-155	Wu et.al 2019
seq.10620.21	-35.4	1.8e-274	SL000548	Beta-microseminoprotein	PSP-94	MSMB	P08118	European		-25.6	3.26e-144	Zhong et.al 2023
seq.10620.21	-35.4	1.8e-274	SL000548	Beta-microseminoprotein	PSP-94	MSMB	P08118	European	0.81 (0.8–0.82)		1.32e-165	Deasi et.al 2023 Overall
seq.10620.21	-35.4	1.8e-274	SL000548	Beta-microseminoprotein	PSP-94	MSMB	P08118	European	0.71 (0.68–0.74)		1.46e-65	Deasi et.al 2023 Early onset
seq.10620.21	-35.4	1.8e-274	SL000548	Beta-microseminoprotein	PSP-94	MSMB	P08118	European	0.84 (0.82–0.86)		1.55e-35	Deasi et.al 2023 Aggressive
seq.3710.49	-10	1.37e-23	SL000268	Angiostatin	Angiostatin	PLG	P00747	European		−9.75	1.77e-22	Zhong et.al 2023
seq.3710.49	-10	1.37e-23	SL000268	Angiostatin	Angiostatin	PLG	P00747	European	0.48 (0.38–0.60)		2.96e-10	Deasi et.al 2023 Overall
seq.3710.49	-10	1.37e-23	SL000268	Angiostatin	Angiostatin	PLG	P00747	European	0.8 (0.75–0.86)		3.47e-10	Deasi et.al 2023 Overall
seq.3710.49	-10	1.37e-23	SL000268	Angiostatin	Angiostatin	PLG	P00747	European	0.60 (0.49–0.74)		2.07e-06	Deasi et.al 2023 Overall
seq.3710.49	-10	1.37e-23	SL000268	Angiostatin	Angiostatin	PLG	P00747	European	0.63 (0.53–0.73)		9.38e-09	Deasi et.al 2023 Early onset
seq.3710.49	-10	1.37e-23	SL000268	Angiostatin	Angiostatin	PLG	P00747	European	0.61 (0.52–0.72)		9.38e-09	Deasi et.al 2023 Early onset
seq.3710.49	-10	1.37e-23	SL000268	Angiostatin	Angiostatin	PLG	P00747	European	0.26 (0.14–0.46)		4.07e-06	Deasi et.al 2023 Early onset
seq.4151.6	-9.92	3.35e-23	SL000541	Plasminogen	Plasminogen	PLG	P00747	European	0.48 (0.38–0.60)		2.96e-10	Deasi et.al 2023 Overall
seq.4151.6	-9.92	3.35e-23	SL000541	Plasminogen	Plasminogen	PLG	P00747	European	0.8 (0.75–0.86)		3.47e-10	Deasi et.al 2023 Overall
seq.4151.6	-9.92	3.35e-23	SL000541	Plasminogen	Plasminogen	PLG	P00747	European	0.60 (0.49–0.74)		2.07e-06	Deasi et.al 2023 Overall
seq.4151.6	-9.92	3.35e-23	SL000541	Plasminogen	Plasminogen	PLG	P00747	European	0.63 (0.53–0.73)		9.38e-09	Deasi et.al 2023 Early onset
seq.4151.6	-9.92	3.35e-23	SL000541	Plasminogen	Plasminogen	PLG	P00747	European	0.61 (0.52–0.72)		9.38e-09	Deasi et.al 2023 Early onset
seq.4151.6	-9.92	3.35e-23	SL000541	Plasminogen	Plasminogen	PLG	P00747	European	0.26 (0.14–0.46)		4.07e-06	Deasi et.al 2023 Early onset
seq.10620.21	-9.36	8.3e-21	SL000548	Beta-microseminoprotein	PSP-94	MSMB	P08118	Asian	0.81 (0.80–0.82)		3.6e-155	Wu et.al 2019
seq.10620.21	-9.36	8.3e-21	SL000548	Beta-microseminoprotein	PSP-94	MSMB	P08118	Asian		-25.6	3.26e-144	Zhong et.al 2023
seq.10620.21	-9.36	8.3e-21	SL000548	Beta-microseminoprotein	PSP-94	MSMB	P08118	Asian	0.81 (0.8–0.82)		1.32e-165	Deasi et.al 2023 Overall
seq.10620.21	-9.36	8.3e-21	SL000548	Beta-microseminoprotein	PSP-94	MSMB	P08118	Asian	0.71 (0.68–0.74)		1.46e-65	Deasi et.al 2023 Early onset
seq.10620.21	-9.36	8.3e-21	SL000548	Beta-microseminoprotein	PSP-94	MSMB	P08118	Asian	0.84 (0.82–0.86)		1.55e-35	Deasi et.al 2023 Aggressive
seq.10620.21	-8.48	2.34e-17	SL000548	Beta-microseminoprotein	PSP-94	MSMB	P08118	Hispanic/Latino	0.81 (0.80–0.82)		3.6e-155	Wu et.al 2019
seq.10620.21	-8.48	2.34e-17	SL000548	Beta-microseminoprotein	PSP-94	MSMB	P08118	Hispanic/Latino		-25.6	3.26e-144	Zhong et.al 2023
seq.10620.21	-8.48	2.34e-17	SL000548	Beta-microseminoprotein	PSP-94	MSMB	P08118	Hispanic/Latino	0.81 (0.8–0.82)		1.32e-165	Deasi et.al 2023 Overall
seq.10620.21	-8.48	2.34e-17	SL000548	Beta-microseminoprotein	PSP-94	MSMB	P08118	Hispanic/Latino	0.71 (0.68–0.74)		1.46e-65	Deasi et.al 2023 Early onset
seq.10620.21	-8.48	2.34e-17	SL000548	Beta-microseminoprotein	PSP-94	MSMB	P08118	Hispanic/Latino	0.84 (0.82–0.86)		1.55e-35	Deasi et.al 2023 Aggressive
seq.10620.21	-7.52	5.48e-14	SL000548	Beta-microseminoprotein	PSP-94	MSMB	P08118	African	0.81 (0.80–0.82)		3.6e-155	Wu et.al 2019
seq.10620.21	-7.52	5.48e-14	SL000548	Beta-microseminoprotein	PSP-94	MSMB	P08118	African		-25.6	3.26e-144	Zhong et.al 2023
seq.10620.21	-7.52	5.48e-14	SL000548	Beta-microseminoprotein	PSP-94	MSMB	P08118	African	0.81 (0.8–0.82)		1.32e-165	Deasi et.al 2023 Overall
seq.10620.21	-7.52	5.48e-14	SL000548	Beta-microseminoprotein	PSP-94	MSMB	P08118	African	0.71 (0.68–0.74)		1.46e-65	Deasi et.al 2023 Early onset
seq.10620.21	-7.52	5.48e-14	SL000548	Beta-microseminoprotein	PSP-94	MSMB	P08118	African	0.84 (0.82–0.86)		1.55e-35	Deasi et.al 2023 Aggressive
seq.18307.71	7.44	1.01e-13	SL005288	Inorganic pyrophosphatase 2, mitochondrial	PPase 2	PPA2	Q9H2U2	European	2.7 (1.71–4.27)		1.99e-05	Deasi et.al 2023 Early onset
seq.18307.71	7.44	1.01e-13	SL005288	Inorganic pyrophosphatase 2, mitochondrial	PPase 2	PPA2	Q9H2U2	European	2.13 (1.54–2.93)		3.73e-06	Deasi et.al 2023 Aggressive
seq.18864.7	-7.27	3.57e-13	SL006480	Trypsin-3	TRY3	PRSS3	P35030	European	0.91 (0.89–0.94)		6.47e-11	Deasi et.al 2023 Overall
seq.18864.7	-7.27	3.57e-13	SL006480	Trypsin-3	TRY3	PRSS3	P35030	European	0.80 (0.73–0.89)		1.13e-05	Deasi et.al 2023 Aggressive
seq.4153.11	6.69	2.18e-11	SL018548	Alpha-1-antichymotrypsin complex	alpha-1-antichymotrypsin complex	SERPINA3	P01011	European	2.08 (1.51–2.88)		8.04e-06	Deasi et.al 2023 Early onset
seq.4153.11	6.69	2.18e-11	SL018548	Alpha-1-antichymotrypsin complex	alpha-1-antichymotrypsin complex	SERPINA3	P01011	European		5.41188	6.23663e-08	Wu et.al 2025
seq.3181.50	-6.32	2.58e-10	SL004673	Cathepsin S	Cathepsin S	CTSS	P25774	European	0.91 (0.88–0.95)		2.73e-07	Wu et.al 2019
seq.3181.50	-6.32	2.58e-10	SL004673	Cathepsin S	Cathepsin S	CTSS	P25774	European		-5.15	2.56e-07	Zhong et.al 2023
seq.3181.50	-6.32	2.58e-10	SL004673	Cathepsin S	Cathepsin S	CTSS	P25774	European	0.91 (0.88, 0.95)		2.56E−07	Ren et.al 2023
seq.11387.3	6.13	8.54e-10	SL019420	Cyclic AMP-dependent transcription factor ATF-6 beta	ATF6B	ATF6B	Q99941	European	1.21 (1.12–1.31)		4.92e-06	Deasi et.al 2023 Overall
seq.3479.71	-6.05	1.42e-09	SL006480	Trypsin-3	TRY3	PRSS3	P35030	European	0.91 (0.89–0.94)		6.47e-11	Deasi et.al 2023 Overall
seq.3479.71	-6.05	1.42e-09	SL006480	Trypsin-3	TRY3	PRSS3	P35030	European	0.80 (0.73–0.89)		1.13e-05	Deasi et.al 2023 Aggressive
seq.2843.13	5.71	1.16e-08	SL001897	Kunitz-type protease inhibitor 2	SPINT2	SPINT2	O43291	European	1.05 (1.03–1.06)		1.31e-06	Wu et.al 2019
seq.2843.13	5.71	1.16e-08	SL001897	Kunitz-type protease inhibitor 2	SPINT2	SPINT2	O43291	European		4.81	1.54e-06	Zhong et.al 2023
seq.12571.14	-5.43	5.53e-08	SL019778	ADP-ribosylation factor-like protein 3	ARL3	ARL3	P36405	European		−3.49	0.000475	Zhong et.al 2023
seq.8953.47	5.07	4.02e-07	SL013046	Hepatoma-derived growth factor	HDGF	HDGF	P51858	European		5.55456	2.78306e-08	Wu et.al 2025
seq.12571.14	-4.4	1.1e-05	SL019778	ADP-ribosylation factor-like protein 3	ARL3	ARL3	P36405	African		−3.49	0.000475	Zhong et.al 2023
seq.2182.54	-4.3	1.74e-05	SL000318	Complement C4b	C4b	C4A|C4B	P0C0L4	European	0.91 (0.88–0.95)		6.8e-06	Deasi et.al 2023 Aggressive
seq.5102.55	4.29	1.78e-05	SL005200	MHC class I polypeptide-related sequence B	MICB	MICB	Q29980	European	1.09 (1.05–1.12)		2.07e-06	Wu et.al 2019
seq.5102.55	4.29	1.78e-05	SL005200	MHC class I polypeptide-related sequence B	MICB	MICB	Q29980	European		3.38	0.000724	Zhong et.al 2023
seq.16758.96	4.28	1.89e-05	SL013046	Hepatoma-derived growth factor	HDGF	HDGF	P51858	European		5.55456	2.78306e-08	Wu et.al 2025
seq.9297.12	4.21	2.6e-05	SL012644	UDP-GlcNAc:betaGal beta-1,3-N-acetylglucosaminyltransferase 8	B3GN8	B3GNT8	Q7Z7M8	European		3.84	0.000125	Zhong et.al 2023
seq.2843.13	3.61	0.000304	SL001897	Kunitz-type protease inhibitor 2	SPINT2	SPINT2	O43291	Asian	1.05 (1.03–1.06)		1.31e-06	Wu et.al 2019
seq.2843.13	3.61	0.000304	SL001897	Kunitz-type protease inhibitor 2	SPINT2	SPINT2	O43291	Asian		4.81	1.54e-06	Zhong et.al 2023
seq.2789.26	-3.59	0.000335	SL000525	Matrilysin	MMP-7	MMP7	P09237	European	0.67 (0.58–0.76)		8.84e-10	Deasi et.al 2023 Overall
seq.3676.15	-3.57	0.00036	SL003679	Cation-independent mannose-6-phosphate receptor	IGF-II receptor	IGF2R	P11717	European	0.92 (0.90–0.94)		3.98e-10	Wu et.al 2019
seq.3676.15	-3.57	0.00036	SL003679	Cation-independent mannose-6-phosphate receptor	IGF-II receptor	IGF2R	P11717	European		-3.39	0.000695	Zhong et.al 2023
seq.3676.15	-3.57	0.00036	SL003679	Cation-independent mannose-6-phosphate receptor	IGF-II receptor	IGF2R	P11717	European	0.92 (0.90, 0.94)		4.57E−10	Ren et.al 2023
seq.13954.9	3.18	0.00146	SL020298	Glucosamine 6-phosphate N-acetyltransferase	GNA1	GNPNAT1	Q96EK6	European		4.17284	3.00827e-05	Wu et.al 2025
