# Supplementary material for: Proteome-wide association study of prostate cancer risk across populations
Source: Nat Commun. 2025 Dec 6;17:3043. doi: 10.1038/s41467-025-66250-5 (PMC13039972; doi:10.1038/s41467-025-66250-5)
Supplement: Supplementary file 13 — Source Data [file 41467_2025_66250_MOESM13_ESM.xlsx]

## Sheet: Figure 1a-b
Model	Rsq	Population
seq.10012.5.wgt.RDat	0.0724953	African
seq.10037.98.wgt.RDat	0.291206	African
seq.10046.55.wgt.RDat	0.417525	African
seq.10047.12.wgt.RDat	0.107542	African
seq.10048.7.wgt.RDat	0.31502	African
seq.10054.3.wgt.RDat	0.171372	African
seq.10082.251.wgt.RDat	0.431457	African
seq.10339.48.wgt.RDat	0.0529113	African
seq.10344.334.wgt.RDat	0.0605363	African
seq.10346.5.wgt.RDat	0.0102398	African
seq.10365.132.wgt.RDat	0.0313953	African
seq.10366.11.wgt.RDat	0.0248919	African
seq.10382.1.wgt.RDat	0.0765543	African
seq.10391.1.wgt.RDat	0.0276645	African
seq.10419.1.wgt.RDat	0.162407	African
seq.10439.57.wgt.RDat	0.0437853	African
seq.10440.26.wgt.RDat	0.0428274	African
seq.10442.1.wgt.RDat	0.356725	African
seq.10445.20.wgt.RDat	0.133177	African
seq.10449.31.wgt.RDat	0.083723	African
seq.10460.1.wgt.RDat	0.390349	African
seq.10472.53.wgt.RDat	0.0731111	African
seq.10479.18.wgt.RDat	0.0104086	African
seq.10490.3.wgt.RDat	0.0303016	African
seq.10512.13.wgt.RDat	0.292331	African
seq.10546.2.wgt.RDat	0.0455719	African
seq.10554.23.wgt.RDat	0.0420756	African
seq.10557.6.wgt.RDat	0.239127	African
seq.10558.26.wgt.RDat	0.110661	African
seq.10561.5.wgt.RDat	0.0209888	African
seq.10565.19.wgt.RDat	0.0664439	African
seq.10569.28.wgt.RDat	0.0397482	African
seq.10572.65.wgt.RDat	0.551611	African
seq.10583.1.wgt.RDat	0.0603983	African
seq.10584.7.wgt.RDat	0.643325	African
seq.10620.21.wgt.RDat	0.430319	African
seq.10630.5.wgt.RDat	0.0976755	African
seq.10677.9.wgt.RDat	0.177294	African
seq.10714.7.wgt.RDat	0.297837	African
seq.10722.13.wgt.RDat	0.0313272	African
seq.10754.113.wgt.RDat	0.234184	African
seq.10780.10.wgt.RDat	0.0359981	African
seq.10815.2.wgt.RDat	0.0254708	African
seq.10816.150.wgt.RDat	0.475006	African
seq.10818.36.wgt.RDat	0.0959566	African
seq.10832.24.wgt.RDat	0.0525139	African
seq.10833.64.wgt.RDat	0.0945076	African
seq.10851.77.wgt.RDat	0.555255	African
seq.10854.15.wgt.RDat	0.0659531	African
seq.10855.55.wgt.RDat	0.708303	African
seq.10892.8.wgt.RDat	0.0428997	African
seq.10916.44.wgt.RDat	0.253539	African
seq.10924.258.wgt.RDat	0.0194755	African
seq.10938.13.wgt.RDat	0.0963662	African
seq.10970.3.wgt.RDat	0.0838638	African
seq.10974.20.wgt.RDat	0.100649	African
seq.10980.11.wgt.RDat	0.141851	African
seq.11098.1.wgt.RDat	0.0240589	African
seq.11104.13.wgt.RDat	0.412508	African
seq.11112.18.wgt.RDat	0.0241584	African
seq.11117.2.wgt.RDat	0.424707	African
seq.11118.107.wgt.RDat	0.094084	African
seq.11120.49.wgt.RDat	0.0875795	African
seq.11121.56.wgt.RDat	0.0342581	African
seq.11134.30.wgt.RDat	0.0841269	African
seq.11145.72.wgt.RDat	0.0919583	African
seq.11150.3.wgt.RDat	0.0333147	African
seq.11152.46.wgt.RDat	0.0506185	African
seq.11180.17.wgt.RDat	0.0677566	African
seq.11187.11.wgt.RDat	0.72704	African
seq.11190.129.wgt.RDat	0.0488477	African
seq.11194.6.wgt.RDat	0.075688	African
seq.11196.31.wgt.RDat	0.0148132	African
seq.11208.15.wgt.RDat	0.0469707	African
seq.11215.6.wgt.RDat	0.0955822	African
seq.11219.95.wgt.RDat	0.0307157	African
seq.11228.37.wgt.RDat	0.0734147	African
seq.11232.46.wgt.RDat	0.118643	African
seq.11239.49.wgt.RDat	0.523098	African
seq.11246.3.wgt.RDat	0.145947	African
seq.11248.43.wgt.RDat	0.0302985	African
seq.11257.1.wgt.RDat	0.111258	African
seq.11275.94.wgt.RDat	0.205241	African
seq.11281.6.wgt.RDat	0.0651526	African
seq.11292.13.wgt.RDat	0.0704011	African
seq.11293.14.wgt.RDat	0.394081	African
seq.11294.7.wgt.RDat	0.0563936	African
seq.11300.32.wgt.RDat	0.0750223	African
seq.11308.8.wgt.RDat	0.161891	African
seq.11311.79.wgt.RDat	0.139052	African
seq.11327.56.wgt.RDat	0.0578486	African
seq.11348.132.wgt.RDat	0.229423	African
seq.11380.84.wgt.RDat	0.0647544	African
seq.11390.24.wgt.RDat	0.0167566	African
seq.11391.69.wgt.RDat	0.134055	African
seq.11405.150.wgt.RDat	0.0175334	African
seq.11429.80.wgt.RDat	0.0477754	African
seq.11431.235.wgt.RDat	0.0398218	African
seq.11440.58.wgt.RDat	0.236052	African
seq.11510.31.wgt.RDat	0.354184	African
seq.11510.51.wgt.RDat	0.470109	African
seq.11513.92.wgt.RDat	0.0649412	African
seq.11543.84.wgt.RDat	0.05832	African
seq.11562.9.wgt.RDat	0.0154055	African
seq.11601.26.wgt.RDat	0.0227236	African
seq.11646.4.wgt.RDat	0.0199994	African
seq.11657.86.wgt.RDat	0.0657589	African
seq.11666.72.wgt.RDat	0.0625833	African
seq.11672.17.wgt.RDat	0.0657175	African
seq.11696.7.wgt.RDat	0.0188569	African
seq.11836.144.wgt.RDat	0.0593995	African
seq.11851.21.wgt.RDat	0.139716	African
seq.11967.23.wgt.RDat	0.0745502	African
seq.12329.21.wgt.RDat	0.564921	African
seq.12333.87.wgt.RDat	0.168924	African
seq.12334.25.wgt.RDat	0.0990107	African
seq.12347.29.wgt.RDat	0.0101794	African
seq.12374.8.wgt.RDat	0.0199287	African
seq.12378.71.wgt.RDat	0.558862	African
seq.12381.26.wgt.RDat	0.0890182	African
seq.12384.92.wgt.RDat	0.451096	African
seq.12386.11.wgt.RDat	0.142785	African
seq.12387.7.wgt.RDat	0.0199359	African
seq.12408.333.wgt.RDat	0.0257074	African
seq.12417.46.wgt.RDat	0.0694228	African
seq.12422.143.wgt.RDat	0.0670151	African
seq.12425.104.wgt.RDat	0.0311594	African
seq.12431.13.wgt.RDat	0.116832	African
seq.12436.84.wgt.RDat	0.150681	African
seq.12446.49.wgt.RDat	0.1167	African
seq.12450.42.wgt.RDat	0.0636707	African
seq.12451.62.wgt.RDat	0.0757336	African
seq.12457.10.wgt.RDat	0.102512	African
seq.12484.67.wgt.RDat	0.0817358	African
seq.12498.12.wgt.RDat	0.0479165	African
seq.12500.88.wgt.RDat	0.167087	African
seq.12501.10.wgt.RDat	0.484385	African
seq.12524.18.wgt.RDat	0.0158468	African
seq.12529.32.wgt.RDat	0.281025	African
seq.12530.14.wgt.RDat	0.1233	African
seq.12540.25.wgt.RDat	0.100562	African
seq.12549.33.wgt.RDat	0.21988	African
seq.12560.9.wgt.RDat	0.019448	African
seq.12562.1.wgt.RDat	0.0572524	African
seq.12571.14.wgt.RDat	0.016778	African
seq.12587.65.wgt.RDat	0.2217	African
seq.12612.37.wgt.RDat	0.0731273	African
seq.12620.3.wgt.RDat	0.0251699	African
seq.12632.14.wgt.RDat	0.112323	African
seq.12650.43.wgt.RDat	0.0782851	African
seq.12655.30.wgt.RDat	0.0342553	African
seq.12663.1.wgt.RDat	0.35227	African
seq.12671.35.wgt.RDat	0.177628	African
seq.12685.57.wgt.RDat	0.0913359	African
seq.12702.13.wgt.RDat	0.102323	African
seq.12727.7.wgt.RDat	0.308279	African
seq.12754.14.wgt.RDat	0.0327498	African
seq.12761.12.wgt.RDat	0.0648102	African
seq.12783.29.wgt.RDat	0.0730638	African
seq.12800.5.wgt.RDat	0.0858072	African
seq.12813.18.wgt.RDat	0.1277	African
seq.12817.1.wgt.RDat	0.24792	African
seq.12831.21.wgt.RDat	0.0659641	African
seq.12834.3.wgt.RDat	0.143503	African
seq.12835.101.wgt.RDat	0.0295636	African
seq.12842.43.wgt.RDat	0.227371	African
seq.12844.10.wgt.RDat	0.033209	African
seq.12859.33.wgt.RDat	0.107545	African
seq.12934.1.wgt.RDat	0.290872	African
seq.12936.38.wgt.RDat	0.0721666	African
seq.12954.71.wgt.RDat	0.244203	African
seq.12963.1.wgt.RDat	0.0418046	African
seq.13007.66.wgt.RDat	0.0745782	African
seq.13022.20.wgt.RDat	0.0926605	African
seq.13027.20.wgt.RDat	0.0298589	African
seq.13042.7.wgt.RDat	0.139457	African
seq.13055.53.wgt.RDat	0.119611	African
seq.13059.33.wgt.RDat	0.0402995	African
seq.13062.4.wgt.RDat	0.0477854	African
seq.13068.139.wgt.RDat	0.0189766	African
seq.13083.18.wgt.RDat	0.157062	African
seq.13085.18.wgt.RDat	0.0316204	African
seq.13090.17.wgt.RDat	0.0174886	African
seq.13094.75.wgt.RDat	0.0402465	African
seq.13102.1.wgt.RDat	0.291917	African
seq.13114.50.wgt.RDat	0.0501974	African
seq.13116.25.wgt.RDat	0.183292	African
seq.13119.26.wgt.RDat	0.253465	African
seq.13123.3.wgt.RDat	0.349747	African
seq.13124.20.wgt.RDat	0.162143	African
seq.13125.45.wgt.RDat	0.734728	African
seq.13130.150.wgt.RDat	0.0583944	African
seq.13132.14.wgt.RDat	0.107454	African
seq.13242.134.wgt.RDat	0.0404459	African
seq.13381.49.wgt.RDat	0.059479	African
seq.13388.57.wgt.RDat	0.296342	African
seq.13392.13.wgt.RDat	0.371848	African
seq.13397.88.wgt.RDat	0.0203328	African
seq.13405.61.wgt.RDat	0.206497	African
seq.13408.23.wgt.RDat	0.140676	African
seq.13429.3.wgt.RDat	0.0298696	African
seq.13453.2.wgt.RDat	0.0599906	African
seq.13460.4.wgt.RDat	0.0416946	African
seq.13473.55.wgt.RDat	0.0662933	African
seq.13481.24.wgt.RDat	0.0182809	African
seq.13501.10.wgt.RDat	0.176412	African
seq.13507.51.wgt.RDat	0.0809527	African
seq.13516.46.wgt.RDat	0.157569	African
seq.13518.5.wgt.RDat	0.16944	African
seq.13519.112.wgt.RDat	0.0209162	African
seq.13539.131.wgt.RDat	0.0765474	African
seq.13540.1.wgt.RDat	0.0659825	African
seq.13541.1.wgt.RDat	0.116188	African
seq.13543.7.wgt.RDat	0.146215	African
seq.13545.97.wgt.RDat	0.0401037	African
seq.13552.7.wgt.RDat	0.107335	African
seq.13561.5.wgt.RDat	0.0726711	African
seq.13565.2.wgt.RDat	0.252206	African
seq.13575.40.wgt.RDat	0.120324	African
seq.13587.10.wgt.RDat	0.113331	African
seq.13589.10.wgt.RDat	0.0327899	African
seq.13631.1.wgt.RDat	0.0611258	African
seq.13672.3.wgt.RDat	0.0712649	African
seq.13676.46.wgt.RDat	0.0521066	African
seq.13678.169.wgt.RDat	0.0158045	African
seq.13689.2.wgt.RDat	0.155519	African
seq.13692.154.wgt.RDat	0.0837143	African
seq.13697.51.wgt.RDat	0.12502	African
seq.13699.6.wgt.RDat	0.032029	African
seq.13707.27.wgt.RDat	0.0914473	African
seq.13708.56.wgt.RDat	0.0659836	African
seq.13710.6.wgt.RDat	0.216287	African
seq.13711.10.wgt.RDat	0.0326922	African
seq.13717.15.wgt.RDat	0.297456	African
seq.13720.95.wgt.RDat	0.198548	African
seq.13722.105.wgt.RDat	0.144279	African
seq.13730.18.wgt.RDat	0.111707	African
seq.13731.14.wgt.RDat	0.14727	African
seq.13732.79.wgt.RDat	0.18502	African
seq.13740.51.wgt.RDat	0.236918	African
seq.13747.9.wgt.RDat	0.264608	African
seq.13748.4.wgt.RDat	0.307456	African
seq.13929.27.wgt.RDat	0.0637558	African
seq.13944.3.wgt.RDat	0.0397041	African
seq.13961.18.wgt.RDat	0.218928	African
seq.13967.14.wgt.RDat	0.0730195	African
seq.13983.27.wgt.RDat	0.456137	African
seq.13994.1.wgt.RDat	0.0694733	African
seq.13998.26.wgt.RDat	0.0579323	African
seq.14011.17.wgt.RDat	0.222841	African
seq.14019.73.wgt.RDat	0.0300958	African
seq.14028.22.wgt.RDat	0.069032	African
seq.14029.42.wgt.RDat	0.0801907	African
seq.14032.2.wgt.RDat	0.098237	African
seq.14038.130.wgt.RDat	0.262951	African
seq.14041.13.wgt.RDat	0.263714	African
seq.14042.11.wgt.RDat	0.0235726	African
seq.14043.12.wgt.RDat	0.0636607	African
seq.14048.7.wgt.RDat	0.140594	African
seq.14051.54.wgt.RDat	0.0787519	African
seq.14054.17.wgt.RDat	0.0960421	African
seq.14061.48.wgt.RDat	0.087314	African
seq.14068.29.wgt.RDat	0.0774203	African
seq.14076.74.wgt.RDat	0.106992	African
seq.14077.6.wgt.RDat	0.202396	African
seq.14079.14.wgt.RDat	0.0857846	African
seq.14090.23.wgt.RDat	0.0238439	African
seq.14091.42.wgt.RDat	0.249157	African
seq.14100.63.wgt.RDat	0.297568	African
seq.14101.2.wgt.RDat	0.0711726	African
seq.14102.6.wgt.RDat	0.419936	African
seq.14105.5.wgt.RDat	0.101837	African
seq.14109.15.wgt.RDat	0.466235	African
seq.14123.34.wgt.RDat	0.145173	African
seq.14125.5.wgt.RDat	0.0373315	African
seq.14127.240.wgt.RDat	0.0126291	African
seq.14133.93.wgt.RDat	0.339455	African
seq.14134.49.wgt.RDat	0.0351806	African
seq.14148.2.wgt.RDat	0.0719882	African
seq.14150.7.wgt.RDat	0.0860243	African
seq.14151.4.wgt.RDat	0.214357	African
seq.14158.17.wgt.RDat	0.0378906	African
seq.14175.78.wgt.RDat	0.213499	African
seq.14226.120.wgt.RDat	0.262712	African
seq.14294.61.wgt.RDat	0.447082	African
seq.14309.8.wgt.RDat	0.0440129	African
seq.14318.1.wgt.RDat	0.528374	African
seq.14341.8.wgt.RDat	0.115575	African
seq.14593.152.wgt.RDat	0.157501	African
seq.14614.41.wgt.RDat	0.149408	African
seq.14634.13.wgt.RDat	0.290671	African
seq.14684.17.wgt.RDat	0.0728264	African
seq.14685.17.wgt.RDat	0.313728	African
seq.14692.3.wgt.RDat	0.0934767	African
seq.14696.45.wgt.RDat	0.264491	African
seq.14708.59.wgt.RDat	0.0401191	African
seq.14756.29.wgt.RDat	0.0850709	African
seq.15308.108.wgt.RDat	0.035386	African
seq.15316.262.wgt.RDat	0.238737	African
seq.15333.11.wgt.RDat	0.235937	African
seq.15343.337.wgt.RDat	0.0589846	African
seq.15358.28.wgt.RDat	0.0890769	African
seq.15363.32.wgt.RDat	0.0566388	African
seq.15364.101.wgt.RDat	0.148995	African
seq.15367.38.wgt.RDat	0.0691618	African
seq.15368.3.wgt.RDat	0.0262412	African
seq.15376.134.wgt.RDat	0.0556089	African
seq.15384.15.wgt.RDat	0.0251796	African
seq.15385.116.wgt.RDat	0.315453	African
seq.15386.7.wgt.RDat	0.0364252	African
seq.15388.24.wgt.RDat	0.603788	African
seq.15391.114.wgt.RDat	0.070943	African
seq.15394.79.wgt.RDat	0.0230513	African
seq.15395.15.wgt.RDat	0.267262	African
seq.15405.23.wgt.RDat	0.0404541	African
seq.15432.1.wgt.RDat	0.159447	African
seq.15440.57.wgt.RDat	0.04436	African
seq.15446.25.wgt.RDat	0.100256	African
seq.15447.45.wgt.RDat	0.0788719	African
seq.15449.33.wgt.RDat	0.0392629	African
seq.15452.5.wgt.RDat	0.0910741	African
seq.15460.9.wgt.RDat	0.0174276	African
seq.15462.28.wgt.RDat	0.0919309	African
seq.15466.30.wgt.RDat	0.0713671	African
seq.15468.14.wgt.RDat	0.417338	African
seq.15470.11.wgt.RDat	0.0538913	African
seq.15471.29.wgt.RDat	0.363834	African
seq.15472.16.wgt.RDat	0.28211	African
seq.15475.4.wgt.RDat	0.203123	African
seq.15476.6.wgt.RDat	0.448054	African
seq.15480.2.wgt.RDat	0.239913	African
seq.15482.12.wgt.RDat	0.0221137	African
seq.15486.126.wgt.RDat	0.578403	African
seq.15491.20.wgt.RDat	0.0634035	African
seq.15495.9.wgt.RDat	0.292413	African
seq.15499.11.wgt.RDat	0.0493658	African
seq.15503.15.wgt.RDat	0.0333962	African
seq.15503.20.wgt.RDat	0.444887	African
seq.15509.2.wgt.RDat	0.614383	African
seq.15511.37.wgt.RDat	0.0584951	African
seq.15514.26.wgt.RDat	0.121724	African
seq.15515.2.wgt.RDat	0.129562	African
seq.15516.12.wgt.RDat	0.70044	African
seq.15523.9.wgt.RDat	0.0272738	African
seq.15526.33.wgt.RDat	0.0603603	African
seq.15533.97.wgt.RDat	0.0877266	African
seq.15535.3.wgt.RDat	0.245027	African
seq.15548.35.wgt.RDat	0.479265	African
seq.15556.49.wgt.RDat	0.03534	African
seq.15558.63.wgt.RDat	0.0451403	African
seq.15560.52.wgt.RDat	0.591382	African
seq.15573.110.wgt.RDat	0.0130324	African
seq.15576.158.wgt.RDat	0.317742	African
seq.15583.18.wgt.RDat	0.0585216	African
seq.15584.9.wgt.RDat	0.383481	African
seq.15589.1.wgt.RDat	0.130996	African
seq.15602.43.wgt.RDat	0.450337	African
seq.15606.19.wgt.RDat	0.0993354	African
seq.15613.16.wgt.RDat	0.0648094	African
seq.15614.168.wgt.RDat	0.197146	African
seq.15615.8.wgt.RDat	0.197592	African
seq.15622.13.wgt.RDat	0.0125969	African
seq.15635.4.wgt.RDat	0.0401795	African
seq.15641.20.wgt.RDat	0.0805844	African
seq.15644.1.wgt.RDat	0.157841	African
seq.15686.49.wgt.RDat	0.442624	African
seq.16015.19.wgt.RDat	0.159147	African
seq.16021.30.wgt.RDat	0.0664373	African
seq.16055.3.wgt.RDat	0.125184	African
seq.16057.6.wgt.RDat	0.24995	African
seq.16060.99.wgt.RDat	0.147889	African
seq.16079.2.wgt.RDat	0.0401354	African
seq.16288.17.wgt.RDat	0.105256	African
seq.16300.4.wgt.RDat	0.226848	African
seq.16302.11.wgt.RDat	0.0723674	African
seq.16305.10.wgt.RDat	0.446912	African
seq.16307.22.wgt.RDat	0.0498704	African
seq.16317.20.wgt.RDat	0.0465593	African
seq.16322.10.wgt.RDat	0.0142442	African
seq.16558.2.wgt.RDat	0.150151	African
seq.16561.9.wgt.RDat	0.296637	African
seq.16583.8.wgt.RDat	0.0714725	African
seq.16593.3.wgt.RDat	0.193152	African
seq.16594.44.wgt.RDat	0.18139	African
seq.16606.85.wgt.RDat	0.0409736	African
seq.16609.106.wgt.RDat	0.0284034	African
seq.16613.3.wgt.RDat	0.135156	African
seq.16620.26.wgt.RDat	0.199826	African
seq.16621.77.wgt.RDat	0.122035	African
seq.16746.12.wgt.RDat	0.0332959	African
seq.16749.79.wgt.RDat	0.0752994	African
seq.16760.2.wgt.RDat	0.440707	African
seq.16763.11.wgt.RDat	0.291769	African
seq.16773.29.wgt.RDat	0.0473027	African
seq.16780.6.wgt.RDat	0.0427407	African
seq.16781.2.wgt.RDat	0.0529295	African
seq.16792.4.wgt.RDat	0.333578	African
seq.16825.20.wgt.RDat	0.0247932	African
seq.16828.8.wgt.RDat	0.685862	African
seq.16854.17.wgt.RDat	0.082579	African
seq.16872.248.wgt.RDat	0.507845	African
seq.16882.27.wgt.RDat	0.0305859	African
seq.16890.37.wgt.RDat	0.0851918	African
seq.16900.29.wgt.RDat	0.490438	African
seq.16913.8.wgt.RDat	0.0760756	African
seq.16914.104.wgt.RDat	0.0718744	African
seq.16918.198.wgt.RDat	0.202377	African
seq.16927.9.wgt.RDat	0.136865	African
seq.17137.160.wgt.RDat	0.0755536	African
seq.17138.8.wgt.RDat	0.13756	African
seq.17153.46.wgt.RDat	0.258097	African
seq.17154.2.wgt.RDat	0.0841519	African
seq.17155.1.wgt.RDat	0.0672139	African
seq.17156.72.wgt.RDat	0.0724314	African
seq.17164.15.wgt.RDat	0.0845531	African
seq.17224.12.wgt.RDat	0.0956843	African
seq.17327.3.wgt.RDat	0.0346667	African
seq.17329.2.wgt.RDat	0.0178648	African
seq.17332.3.wgt.RDat	0.0592283	African
seq.17372.5.wgt.RDat	0.169484	African
seq.17383.4.wgt.RDat	0.0679877	African
seq.17404.5.wgt.RDat	0.162757	African
seq.17432.25.wgt.RDat	0.0228745	African
seq.17441.4.wgt.RDat	0.128065	African
seq.17447.52.wgt.RDat	0.069578	African
seq.17456.53.wgt.RDat	0.0279613	African
seq.17467.1.wgt.RDat	0.238174	African
seq.17495.141.wgt.RDat	0.141281	African
seq.17512.2.wgt.RDat	0.0974998	African
seq.17516.7.wgt.RDat	0.0114606	African
seq.17671.58.wgt.RDat	0.305328	African
seq.17680.12.wgt.RDat	0.0770552	African
seq.17682.1.wgt.RDat	0.0670389	African
seq.17692.2.wgt.RDat	0.246905	African
seq.17702.53.wgt.RDat	0.0931367	African
seq.17746.77.wgt.RDat	0.024696	African
seq.17748.21.wgt.RDat	0.0507984	African
seq.17766.5.wgt.RDat	0.0718257	African
seq.17781.191.wgt.RDat	0.0145916	African
seq.17783.9.wgt.RDat	0.0792642	African
seq.17792.158.wgt.RDat	0.413695	African
seq.17796.15.wgt.RDat	0.164415	African
seq.17804.102.wgt.RDat	0.249476	African
seq.17813.21.wgt.RDat	0.170709	African
seq.17819.30.wgt.RDat	0.0585027	African
seq.18173.11.wgt.RDat	0.203509	African
seq.18182.24.wgt.RDat	0.0891242	African
seq.18193.165.wgt.RDat	0.141729	African
seq.18194.18.wgt.RDat	0.0851461	African
seq.18195.3.wgt.RDat	0.0755847	African
seq.18196.8.wgt.RDat	0.0646087	African
seq.18203.9.wgt.RDat	0.0938881	African
seq.18206.18.wgt.RDat	0.0393041	African
seq.18208.3.wgt.RDat	0.0821906	African
seq.18212.43.wgt.RDat	0.0406586	African
seq.18215.5.wgt.RDat	0.0776029	African
seq.18218.48.wgt.RDat	0.209655	African
seq.18233.10.wgt.RDat	0.138916	African
seq.18241.18.wgt.RDat	0.10437	African
seq.18270.10.wgt.RDat	0.0732351	African
seq.18275.5.wgt.RDat	0.116995	African
seq.18280.29.wgt.RDat	0.0426826	African
seq.18282.1.wgt.RDat	0.0612604	African
seq.18289.16.wgt.RDat	0.479496	African
seq.18302.204.wgt.RDat	0.083229	African
seq.18304.19.wgt.RDat	0.0748571	African
seq.18331.3.wgt.RDat	0.0441605	African
seq.18336.31.wgt.RDat	0.150187	African
seq.18343.10.wgt.RDat	0.0213632	African
seq.18375.28.wgt.RDat	0.0666614	African
seq.18396.10.wgt.RDat	0.0563972	African
seq.18397.5.wgt.RDat	0.0626739	African
seq.18399.1.wgt.RDat	0.0697124	African
seq.18449.33.wgt.RDat	0.064715	African
seq.18819.21.wgt.RDat	0.0897994	African
seq.18830.1.wgt.RDat	0.158662	African
seq.18831.6.wgt.RDat	0.112855	African
seq.18832.65.wgt.RDat	0.116583	African
seq.18841.1.wgt.RDat	0.0561649	African
seq.18842.24.wgt.RDat	0.0902884	African
seq.18864.7.wgt.RDat	0.047773	African
seq.18866.8.wgt.RDat	0.0722175	African
seq.18868.7.wgt.RDat	0.0226398	African
seq.18871.24.wgt.RDat	0.0919964	African
seq.18873.8.wgt.RDat	0.03665	African
seq.18875.125.wgt.RDat	0.181098	African
seq.18878.15.wgt.RDat	0.31262	African
seq.18882.7.wgt.RDat	0.057475	African
seq.18895.54.wgt.RDat	0.138392	African
seq.18899.82.wgt.RDat	0.239315	African
seq.18900.37.wgt.RDat	0.0704827	African
seq.18916.25.wgt.RDat	0.223487	African
seq.18917.53.wgt.RDat	0.0551848	African
seq.18922.27.wgt.RDat	0.130425	African
seq.18934.50.wgt.RDat	0.0254259	African
seq.18938.3.wgt.RDat	0.0855934	African
seq.18943.4.wgt.RDat	0.0863829	African
seq.19119.10.wgt.RDat	0.01916	African
seq.19123.6.wgt.RDat	0.0983446	African
seq.19129.15.wgt.RDat	0.0369222	African
seq.19130.81.wgt.RDat	0.0905977	African
seq.19135.5.wgt.RDat	0.0291346	African
seq.19141.22.wgt.RDat	0.576242	African
seq.19143.38.wgt.RDat	0.266587	African
seq.19145.4.wgt.RDat	0.274396	African
seq.19158.1.wgt.RDat	0.215451	African
seq.19166.15.wgt.RDat	0.0151753	African
seq.19183.164.wgt.RDat	0.0180926	African
seq.19213.1.wgt.RDat	0.0639819	African
seq.19229.92.wgt.RDat	0.085133	African
seq.19238.12.wgt.RDat	0.0187133	African
seq.19241.31.wgt.RDat	0.0924845	African
seq.19254.125.wgt.RDat	0.147968	African
seq.19272.9.wgt.RDat	0.410044	African
seq.19273.3.wgt.RDat	0.428243	African
seq.19277.4.wgt.RDat	0.0694975	African
seq.19289.29.wgt.RDat	0.0647393	African
seq.19294.26.wgt.RDat	0.0683362	African
seq.19296.51.wgt.RDat	0.439713	African
seq.19316.2.wgt.RDat	0.0765813	African
seq.19317.114.wgt.RDat	0.019553	African
seq.19333.4.wgt.RDat	0.0197318	African
seq.19356.20.wgt.RDat	0.0850565	African
seq.19361.78.wgt.RDat	0.271703	African
seq.19366.8.wgt.RDat	0.0163081	African
seq.19370.30.wgt.RDat	0.0396826	African
seq.19372.7.wgt.RDat	0.0822923	African
seq.19377.14.wgt.RDat	0.288275	African
seq.19392.6.wgt.RDat	0.0672207	African
seq.19437.61.wgt.RDat	0.0507785	African
seq.19488.1.wgt.RDat	0.0151865	African
seq.19492.5.wgt.RDat	0.128449	African
seq.19496.1.wgt.RDat	0.0359359	African
seq.19556.12.wgt.RDat	0.14539	African
seq.19557.3.wgt.RDat	0.12246	African
seq.19558.10.wgt.RDat	0.0617262	African
seq.19561.216.wgt.RDat	0.153469	African
seq.19581.15.wgt.RDat	0.0318321	African
seq.19590.46.wgt.RDat	0.273981	African
seq.19614.8.wgt.RDat	0.161795	African
seq.19617.5.wgt.RDat	0.17921	African
seq.19631.13.wgt.RDat	0.0968513	African
seq.19743.12.wgt.RDat	0.106188	African
seq.19755.38.wgt.RDat	0.0419973	African
seq.19768.13.wgt.RDat	0.0868993	African
seq.19787.14.wgt.RDat	0.0809642	African
seq.19823.75.wgt.RDat	0.0870452	African
seq.20064.24.wgt.RDat	0.055642	African
seq.20079.6.wgt.RDat	0.138213	African
seq.20087.3.wgt.RDat	0.0998725	African
seq.20120.101.wgt.RDat	0.12106	African
seq.20134.27.wgt.RDat	0.0323722	African
seq.20161.41.wgt.RDat	0.0464309	African
seq.20203.45.wgt.RDat	0.229139	African
seq.20205.55.wgt.RDat	0.0427801	African
seq.20225.119.wgt.RDat	0.0648435	African
seq.20241.9.wgt.RDat	0.0774635	African
seq.20376.64.wgt.RDat	0.0225999	African
seq.20393.10.wgt.RDat	0.341607	African
seq.20398.60.wgt.RDat	0.0418427	African
seq.20411.52.wgt.RDat	0.0604684	African
seq.20436.93.wgt.RDat	0.0695619	African
seq.20442.12.wgt.RDat	0.207292	African
seq.20444.12.wgt.RDat	0.0708496	African
seq.20514.8.wgt.RDat	0.260632	African
seq.20516.11.wgt.RDat	0.122627	African
seq.20526.3.wgt.RDat	0.174919	African
seq.20527.47.wgt.RDat	0.134504	African
seq.20530.2.wgt.RDat	0.177565	African
seq.20531.5.wgt.RDat	0.125916	African
seq.20533.39.wgt.RDat	0.568109	African
seq.20538.71.wgt.RDat	0.541691	African
seq.20539.4.wgt.RDat	0.347033	African
seq.20540.65.wgt.RDat	0.0644605	African
seq.20542.47.wgt.RDat	0.0637471	African
seq.20549.1.wgt.RDat	0.306701	African
seq.20561.15.wgt.RDat	0.228297	African
seq.20562.78.wgt.RDat	0.229974	African
seq.20568.3.wgt.RDat	0.27309	African
seq.20570.18.wgt.RDat	0.545445	African
seq.20578.10.wgt.RDat	0.121811	African
seq.20584.4.wgt.RDat	0.140507	African
seq.20586.18.wgt.RDat	0.0410146	African
seq.20591.48.wgt.RDat	0.152001	African
seq.20592.8.wgt.RDat	0.111342	African
seq.20922.4.wgt.RDat	0.0346643	African
seq.20936.8.wgt.RDat	0.0815559	African
seq.20952.15.wgt.RDat	0.0268604	African
seq.20959.12.wgt.RDat	0.182395	African
seq.20964.13.wgt.RDat	0.0597341	African
seq.20965.18.wgt.RDat	0.130005	African
seq.20987.21.wgt.RDat	0.215283	African
seq.21108.5.wgt.RDat	0.567781	African
seq.21115.48.wgt.RDat	0.300619	African
seq.21130.82.wgt.RDat	0.689185	African
seq.21134.9.wgt.RDat	0.0757386	African
seq.21147.9.wgt.RDat	0.146121	African
seq.21181.10.wgt.RDat	0.0445928	African
seq.21182.8.wgt.RDat	0.0710929	African
seq.21196.29.wgt.RDat	0.0315125	African
seq.21207.1.wgt.RDat	0.0700975	African
seq.21208.163.wgt.RDat	0.156183	African
seq.21220.11.wgt.RDat	0.449557	African
seq.21227.18.wgt.RDat	0.166381	African
seq.21234.7.wgt.RDat	0.0851672	African
seq.21236.12.wgt.RDat	0.0989553	African
seq.21237.24.wgt.RDat	0.0878713	African
seq.21290.66.wgt.RDat	0.0840675	African
seq.21306.7.wgt.RDat	0.140783	African
seq.21317.25.wgt.RDat	0.104823	African
seq.21322.60.wgt.RDat	0.191956	African
seq.21331.19.wgt.RDat	0.0473979	African
seq.21345.93.wgt.RDat	0.102955	African
seq.21346.71.wgt.RDat	0.0626009	African
seq.21380.77.wgt.RDat	0.0173071	African
seq.21384.2.wgt.RDat	0.336432	African
seq.21389.32.wgt.RDat	0.0839443	African
seq.21395.23.wgt.RDat	0.0947444	African
seq.21397.21.wgt.RDat	0.0813504	African
seq.21433.3.wgt.RDat	0.173185	African
seq.21435.143.wgt.RDat	0.158338	African
seq.21437.77.wgt.RDat	0.0371138	African
seq.21438.45.wgt.RDat	0.433741	African
seq.21452.3.wgt.RDat	0.0549147	African
seq.21478.20.wgt.RDat	0.0158314	African
seq.21491.7.wgt.RDat	0.149667	African
seq.21492.19.wgt.RDat	0.0593678	African
seq.21495.134.wgt.RDat	0.191526	African
seq.21497.32.wgt.RDat	0.124843	African
seq.21498.3.wgt.RDat	0.276855	African
seq.21508.7.wgt.RDat	0.254562	African
seq.21533.51.wgt.RDat	0.109267	African
seq.21537.33.wgt.RDat	0.12424	African
seq.21545.51.wgt.RDat	0.243075	African
seq.21546.20.wgt.RDat	0.235749	African
seq.21548.20.wgt.RDat	0.188839	African
seq.21562.3.wgt.RDat	0.0874782	African
seq.21569.49.wgt.RDat	0.289978	African
seq.21645.6.wgt.RDat	0.202579	African
seq.21649.12.wgt.RDat	0.329674	African
seq.21651.9.wgt.RDat	0.520254	African
seq.21655.18.wgt.RDat	0.168657	African
seq.21660.4.wgt.RDat	0.314453	African
seq.21662.121.wgt.RDat	0.0128771	African
seq.21676.17.wgt.RDat	0.130106	African
seq.21679.16.wgt.RDat	0.260004	African
seq.21681.10.wgt.RDat	0.0330253	African
seq.21685.29.wgt.RDat	0.0399125	African
seq.21688.50.wgt.RDat	0.522455	African
seq.21696.80.wgt.RDat	0.0624177	African
seq.21704.8.wgt.RDat	0.450238	African
seq.21706.29.wgt.RDat	0.530888	African
seq.21708.149.wgt.RDat	0.170191	African
seq.21713.11.wgt.RDat	0.0630959	African
seq.21722.21.wgt.RDat	0.272382	African
seq.21732.78.wgt.RDat	0.163736	African
seq.21736.60.wgt.RDat	0.164137	African
seq.21737.20.wgt.RDat	0.150986	African
seq.21756.5.wgt.RDat	0.0247208	African
seq.21766.50.wgt.RDat	0.0863912	African
seq.21767.129.wgt.RDat	0.192776	African
seq.21770.18.wgt.RDat	0.0212281	African
seq.21771.47.wgt.RDat	0.143233	African
seq.21781.9.wgt.RDat	0.0568194	African
seq.21797.4.wgt.RDat	0.738653	African
seq.21799.15.wgt.RDat	0.0533505	African
seq.21804.15.wgt.RDat	0.0553801	African
seq.2182.54.wgt.RDat	0.0840681	African
seq.21823.5.wgt.RDat	0.125215	African
seq.21848.18.wgt.RDat	0.056468	African
seq.21887.2.wgt.RDat	0.312537	African
seq.21891.31.wgt.RDat	0.137087	African
seq.2190.55.wgt.RDat	0.116245	African
seq.21915.2.wgt.RDat	0.0148449	African
seq.21916.82.wgt.RDat	0.16578	African
seq.21933.7.wgt.RDat	0.0325588	African
seq.21940.12.wgt.RDat	0.321299	African
seq.21967.20.wgt.RDat	0.0196074	African
seq.22003.4.wgt.RDat	0.234621	African
seq.22010.36.wgt.RDat	0.534625	African
seq.22013.6.wgt.RDat	0.03628	African
seq.22055.31.wgt.RDat	0.344792	African
seq.22068.5.wgt.RDat	0.255269	African
seq.22088.3.wgt.RDat	0.0690118	African
seq.22099.1.wgt.RDat	0.0177265	African
seq.22115.2.wgt.RDat	0.0413008	African
seq.22142.4.wgt.RDat	0.197146	African
seq.22154.37.wgt.RDat	0.131148	African
seq.22155.44.wgt.RDat	0.0668839	African
seq.22405.61.wgt.RDat	0.048046	African
seq.22467.94.wgt.RDat	0.113666	African
seq.22481.15.wgt.RDat	0.0362239	African
seq.22483.109.wgt.RDat	0.127782	African
seq.22484.17.wgt.RDat	0.0748033	African
seq.22518.54.wgt.RDat	0.075063	African
seq.22544.10.wgt.RDat	0.070404	African
seq.22568.7.wgt.RDat	0.274342	African
seq.22569.55.wgt.RDat	0.224354	African
seq.22576.1.wgt.RDat	0.174925	African
seq.22576.2.wgt.RDat	0.0824588	African
seq.22577.24.wgt.RDat	0.297074	African
seq.22583.47.wgt.RDat	0.108489	African
seq.22586.24.wgt.RDat	0.231249	African
seq.22587.37.wgt.RDat	0.048929	African
seq.2278.61.wgt.RDat	0.0438212	African
seq.22782.80.wgt.RDat	0.529545	African
seq.22786.57.wgt.RDat	0.591962	African
seq.22797.20.wgt.RDat	0.454608	African
seq.22815.4.wgt.RDat	0.0881597	African
seq.22821.50.wgt.RDat	0.369902	African
seq.22834.21.wgt.RDat	0.0678898	African
seq.22950.6.wgt.RDat	0.29875	African
seq.22960.8.wgt.RDat	0.232317	African
seq.22961.7.wgt.RDat	0.0529248	African
seq.23018.4.wgt.RDat	0.0776098	African
seq.23028.49.wgt.RDat	0.0783519	African
seq.23029.3.wgt.RDat	0.190811	African
seq.23030.4.wgt.RDat	0.325604	African
seq.23031.6.wgt.RDat	0.0642483	African
seq.23034.13.wgt.RDat	0.0149217	African
seq.23038.63.wgt.RDat	0.0161726	African
seq.23153.14.wgt.RDat	0.0351987	African
seq.23161.3.wgt.RDat	0.19727	African
seq.23181.2.wgt.RDat	0.0937302	African
seq.23213.21.wgt.RDat	0.0312914	African
seq.23245.5.wgt.RDat	0.207277	African
seq.23257.14.wgt.RDat	0.285866	African
seq.23263.9.wgt.RDat	0.0481869	African
seq.23269.40.wgt.RDat	0.15035	African
seq.23272.8.wgt.RDat	0.0629971	African
seq.23280.9.wgt.RDat	0.065375	African
seq.23284.5.wgt.RDat	0.244062	African
seq.23285.51.wgt.RDat	0.0940763	African
seq.23296.29.wgt.RDat	0.0920111	African
seq.23298.148.wgt.RDat	0.0848688	African
seq.23310.51.wgt.RDat	0.0524432	African
seq.23311.19.wgt.RDat	0.0641411	African
seq.23317.10.wgt.RDat	0.049417	African
seq.23339.46.wgt.RDat	0.0591889	African
seq.23341.16.wgt.RDat	0.132074	African
seq.23349.5.wgt.RDat	0.157916	African
seq.23356.32.wgt.RDat	0.138037	African
seq.23364.3.wgt.RDat	0.0217651	African
seq.23370.39.wgt.RDat	0.142892	African
seq.23371.5.wgt.RDat	0.130055	African
seq.23380.16.wgt.RDat	0.0186716	African
seq.23384.19.wgt.RDat	0.0212195	African
seq.23390.6.wgt.RDat	0.121816	African
seq.23394.125.wgt.RDat	0.0344243	African
seq.23403.64.wgt.RDat	0.0506559	African
seq.23414.12.wgt.RDat	0.078072	African
seq.23416.47.wgt.RDat	0.0201245	African
seq.23518.7.wgt.RDat	0.123588	African
seq.23523.14.wgt.RDat	0.0321078	African
seq.23524.2.wgt.RDat	0.0251908	African
seq.23528.199.wgt.RDat	0.0832688	African
seq.23529.11.wgt.RDat	0.119871	African
seq.23551.15.wgt.RDat	0.0655094	African
seq.23558.33.wgt.RDat	0.200222	African
seq.23566.6.wgt.RDat	0.382759	African
seq.23569.53.wgt.RDat	0.0666407	African
seq.2358.19.wgt.RDat	0.0725736	African
seq.23584.2.wgt.RDat	0.0345066	African
seq.23588.9.wgt.RDat	0.222674	African
seq.23596.17.wgt.RDat	0.0731697	African
seq.23619.235.wgt.RDat	0.0520519	African
seq.23621.326.wgt.RDat	0.173587	African
seq.23632.22.wgt.RDat	0.109636	African
seq.23645.49.wgt.RDat	0.0821211	African
seq.23666.35.wgt.RDat	0.036114	African
seq.23693.4.wgt.RDat	0.0223777	African
seq.23694.3.wgt.RDat	0.0731931	African
seq.23695.1.wgt.RDat	0.0819999	African
seq.2381.52.wgt.RDat	0.0539711	African
seq.24023.35.wgt.RDat	0.491341	African
seq.24215.8.wgt.RDat	0.233901	African
seq.24216.30.wgt.RDat	0.0889825	African
seq.24256.7.wgt.RDat	0.0966878	African
seq.24273.43.wgt.RDat	0.0220261	African
seq.2429.27.wgt.RDat	0.133113	African
seq.24321.67.wgt.RDat	0.11842	African
seq.2436.49.wgt.RDat	0.154668	African
seq.24426.15.wgt.RDat	0.218805	African
seq.24426.191.wgt.RDat	0.0797347	African
seq.24445.38.wgt.RDat	0.0156657	African
seq.24474.12.wgt.RDat	0.0329036	African
seq.24490.16.wgt.RDat	0.0422214	African
seq.24494.67.wgt.RDat	0.473912	African
seq.24496.26.wgt.RDat	0.0164064	African
seq.24634.1.wgt.RDat	0.226808	African
seq.24643.21.wgt.RDat	0.0462013	African
seq.24646.47.wgt.RDat	0.0370714	African
seq.24671.15.wgt.RDat	0.0340453	African
seq.24678.10.wgt.RDat	0.0186086	African
seq.24679.35.wgt.RDat	0.405854	African
seq.24684.7.wgt.RDat	0.0475655	African
seq.24685.12.wgt.RDat	0.0622213	African
seq.24698.12.wgt.RDat	0.071521	African
seq.24710.1.wgt.RDat	0.0673012	African
seq.24720.10.wgt.RDat	0.0724953	African
seq.2474.54.wgt.RDat	0.0383897	African
seq.2480.58.wgt.RDat	0.068566	African
seq.24895.25.wgt.RDat	0.291542	African
seq.24904.121.wgt.RDat	0.0429716	African
seq.24923.27.wgt.RDat	0.177034	African
seq.24928.20.wgt.RDat	0.0810621	African
seq.24970.117.wgt.RDat	0.0687516	African
seq.25052.3.wgt.RDat	0.071531	African
seq.25057.2.wgt.RDat	0.0288666	African
seq.25061.8.wgt.RDat	0.0257491	African
seq.25072.11.wgt.RDat	0.0501005	African
seq.25073.13.wgt.RDat	0.584647	African
seq.25076.2.wgt.RDat	0.0122844	African
seq.25080.16.wgt.RDat	0.462054	African
seq.25082.3.wgt.RDat	0.0292271	African
seq.25121.7.wgt.RDat	0.106331	African
seq.2514.65.wgt.RDat	0.0526544	African
seq.2515.14.wgt.RDat	0.0689251	African
seq.25215.1.wgt.RDat	0.0395263	African
seq.25216.8.wgt.RDat	0.363972	African
seq.25235.2.wgt.RDat	0.0114582	African
seq.2524.56.wgt.RDat	0.0646204	African
seq.25242.12.wgt.RDat	0.178208	African
seq.25247.12.wgt.RDat	0.067387	African
seq.25251.6.wgt.RDat	0.0288701	African
seq.25252.29.wgt.RDat	0.0605402	African
seq.25253.17.wgt.RDat	0.216391	African
seq.25258.41.wgt.RDat	0.0701024	African
seq.25262.6.wgt.RDat	0.208663	African
seq.25265.8.wgt.RDat	0.0162034	African
seq.25292.6.wgt.RDat	0.397723	African
seq.25297.11.wgt.RDat	0.22102	African
seq.25412.53.wgt.RDat	0.0731582	African
seq.25428.103.wgt.RDat	0.0837253	African
seq.25433.25.wgt.RDat	0.019281	African
seq.25459.3.wgt.RDat	0.156121	African
seq.25464.1.wgt.RDat	0.0371105	African
seq.2567.5.wgt.RDat	0.0705885	African
seq.2585.2.wgt.RDat	0.064797	African
seq.25902.27.wgt.RDat	0.126507	African
seq.25963.2.wgt.RDat	0.333804	African
seq.2609.59.wgt.RDat	0.0300632	African
seq.2611.72.wgt.RDat	0.0327984	African
seq.2617.56.wgt.RDat	0.0269429	African
seq.2620.4.wgt.RDat	0.139849	African
seq.2630.12.wgt.RDat	0.147487	African
seq.2636.10.wgt.RDat	0.0774697	African
seq.2637.77.wgt.RDat	0.068604	African
seq.2638.12.wgt.RDat	0.0174973	African
seq.2640.3.wgt.RDat	0.0600913	African
seq.2643.57.wgt.RDat	0.0612701	African
seq.2652.15.wgt.RDat	0.379902	African
seq.2666.53.wgt.RDat	0.022238	African
seq.2682.68.wgt.RDat	0.0374712	African
seq.2687.2.wgt.RDat	0.393982	African
seq.2692.74.wgt.RDat	0.124247	African
seq.2693.20.wgt.RDat	0.0731117	African
seq.2700.56.wgt.RDat	0.0374775	African
seq.2708.54.wgt.RDat	0.299345	African
seq.2711.6.wgt.RDat	0.0437628	African
seq.2719.3.wgt.RDat	0.0701325	African
seq.2723.9.wgt.RDat	0.069107	African
seq.2728.62.wgt.RDat	0.0529944	African
seq.2730.58.wgt.RDat	0.643647	African
seq.2741.22.wgt.RDat	0.146623	African
seq.2742.68.wgt.RDat	0.257403	African
seq.2747.3.wgt.RDat	0.0252677	African
seq.2750.3.wgt.RDat	0.16945	African
seq.2768.56.wgt.RDat	0.400263	African
seq.2770.51.wgt.RDat	0.0628139	African
seq.2774.10.wgt.RDat	0.157863	African
seq.2789.26.wgt.RDat	0.0741271	African
seq.2813.11.wgt.RDat	0.031306	African
seq.2816.50.wgt.RDat	0.060117	African
seq.2819.23.wgt.RDat	0.272292	African
seq.2822.56.wgt.RDat	0.103648	African
seq.2828.82.wgt.RDat	0.484587	African
seq.2833.20.wgt.RDat	0.0380585	African
seq.2834.54.wgt.RDat	0.163185	African
seq.2843.13.wgt.RDat	0.146675	African
seq.2844.53.wgt.RDat	0.302907	African
seq.2851.63.wgt.RDat	0.104906	African
seq.2855.49.wgt.RDat	0.033258	African
seq.2871.73.wgt.RDat	0.0662894	African
seq.2888.49.wgt.RDat	0.0159404	African
seq.2900.53.wgt.RDat	0.371989	African
seq.2913.1.wgt.RDat	0.159815	African
seq.2917.3.wgt.RDat	0.0585653	African
seq.2938.55.wgt.RDat	0.0178511	African
seq.2939.10.wgt.RDat	0.0251623	African
seq.2948.58.wgt.RDat	0.0938017	African
seq.2953.31.wgt.RDat	0.144058	African
seq.2954.56.wgt.RDat	0.378592	African
seq.2962.50.wgt.RDat	0.15435	African
seq.2969.11.wgt.RDat	0.137386	African
seq.2973.15.wgt.RDat	0.349186	African
seq.2976.58.wgt.RDat	0.078313	African
seq.2982.82.wgt.RDat	0.0438038	African
seq.2985.35.wgt.RDat	0.0550408	African
seq.2992.59.wgt.RDat	0.301555	African
seq.2994.71.wgt.RDat	0.0889796	African
seq.2999.6.wgt.RDat	0.0493661	African
seq.3000.66.wgt.RDat	0.436378	African
seq.3004.67.wgt.RDat	0.158539	African
seq.3007.7.wgt.RDat	0.649728	African
seq.3024.18.wgt.RDat	0.0679475	African
seq.3028.36.wgt.RDat	0.206332	African
seq.3029.52.wgt.RDat	0.37422	African
seq.3033.57.wgt.RDat	0.0668991	African
seq.3038.9.wgt.RDat	0.158257	African
seq.3040.59.wgt.RDat	0.0887924	African
seq.3041.55.wgt.RDat	0.0837806	African
seq.3044.3.wgt.RDat	0.125499	African
seq.3046.31.wgt.RDat	0.391699	African
seq.3050.7.wgt.RDat	0.125138	African
seq.3052.8.wgt.RDat	0.149003	African
seq.3054.3.wgt.RDat	0.549343	African
seq.3057.55.wgt.RDat	0.109311	African
seq.3060.43.wgt.RDat	0.182249	African
seq.3069.52.wgt.RDat	0.0512834	African
seq.3073.51.wgt.RDat	0.240225	African
seq.3074.6.wgt.RDat	0.476047	African
seq.3079.62.wgt.RDat	0.121967	African
seq.3091.70.wgt.RDat	0.0734129	African
seq.3132.1.wgt.RDat	0.0632994	African
seq.3166.92.wgt.RDat	0.232314	African
seq.3168.8.wgt.RDat	0.068808	African
seq.3169.70.wgt.RDat	0.0959448	African
seq.3172.28.wgt.RDat	0.0290914	African
seq.3173.49.wgt.RDat	0.461727	African
seq.3175.51.wgt.RDat	0.328442	African
seq.3177.49.wgt.RDat	0.0889969	African
seq.3181.50.wgt.RDat	0.0266613	African
seq.3182.38.wgt.RDat	0.0237446	African
seq.3184.25.wgt.RDat	0.378247	African
seq.3191.50.wgt.RDat	0.0661447	African
seq.3192.3.wgt.RDat	0.0766733	African
seq.3195.50.wgt.RDat	0.417389	African
seq.3196.6.wgt.RDat	0.0614437	African
seq.3199.54.wgt.RDat	0.0721961	African
seq.3212.30.wgt.RDat	0.453706	African
seq.3213.65.wgt.RDat	0.0484989	African
seq.3218.8.wgt.RDat	0.0796035	African
seq.3220.40.wgt.RDat	0.0591232	African
seq.3222.11.wgt.RDat	0.0930758	African
seq.3232.28.wgt.RDat	0.0339287	African
seq.3234.23.wgt.RDat	0.0113202	African
seq.3235.50.wgt.RDat	0.0866966	African
seq.3285.23.wgt.RDat	0.0394068	African
seq.3289.19.wgt.RDat	0.0655374	African
seq.3290.50.wgt.RDat	0.174915	African
seq.3291.30.wgt.RDat	0.0618636	African
seq.3296.92.wgt.RDat	0.165562	African
seq.3298.52.wgt.RDat	0.103251	African
seq.3302.58.wgt.RDat	0.0458295	African
seq.3303.23.wgt.RDat	0.0504051	African
seq.3309.2.wgt.RDat	0.692553	African
seq.3310.62.wgt.RDat	0.535654	African
seq.3311.27.wgt.RDat	0.107594	African
seq.3313.21.wgt.RDat	0.165107	African
seq.3316.58.wgt.RDat	0.248763	African
seq.3323.37.wgt.RDat	0.131933	African
seq.3324.51.wgt.RDat	0.086151	African
seq.3325.2.wgt.RDat	0.0922315	African
seq.3339.33.wgt.RDat	0.0928339	African
seq.3346.72.wgt.RDat	0.067889	African
seq.3350.53.wgt.RDat	0.07979	African
seq.3352.80.wgt.RDat	0.283781	African
seq.3358.51.wgt.RDat	0.0664633	African
seq.3364.76.wgt.RDat	0.0252776	African
seq.3366.51.wgt.RDat	0.0954556	African
seq.3367.8.wgt.RDat	0.581628	African
seq.3376.49.wgt.RDat	0.127615	African
seq.3378.49.wgt.RDat	0.0372307	African
seq.3389.7.wgt.RDat	0.0876155	African
seq.3399.31.wgt.RDat	0.0623317	African
seq.3403.1.wgt.RDat	0.464215	African
seq.3418.12.wgt.RDat	0.0989932	African
seq.3431.54.wgt.RDat	0.344069	African
seq.3434.34.wgt.RDat	0.0684963	African
seq.3435.53.wgt.RDat	0.0674472	African
seq.3446.7.wgt.RDat	0.098524	African
seq.3448.13.wgt.RDat	0.0490542	African
seq.3449.58.wgt.RDat	0.113362	African
seq.3450.4.wgt.RDat	0.0761604	African
seq.3459.49.wgt.RDat	0.66647	African
seq.3461.58.wgt.RDat	0.0729317	African
seq.3470.1.wgt.RDat	0.232396	African
seq.3471.49.wgt.RDat	0.0783242	African
seq.3484.60.wgt.RDat	0.0547654	African
seq.3495.15.wgt.RDat	0.0410333	African
seq.3497.13.wgt.RDat	0.0675282	African
seq.3509.1.wgt.RDat	0.405247	African
seq.3514.49.wgt.RDat	0.167461	African
seq.3518.54.wgt.RDat	0.303296	African
seq.3519.3.wgt.RDat	0.0642881	African
seq.3580.25.wgt.RDat	0.0400992	African
seq.3581.53.wgt.RDat	0.101793	African
seq.3583.54.wgt.RDat	0.22526	African
seq.3592.4.wgt.RDat	0.42552	African
seq.3600.2.wgt.RDat	0.407176	African
seq.3605.77.wgt.RDat	0.0383932	African
seq.3613.62.wgt.RDat	0.0547616	African
seq.3617.80.wgt.RDat	0.39364	African
seq.3622.33.wgt.RDat	0.0226907	African
seq.3636.37.wgt.RDat	0.0237938	African
seq.3640.14.wgt.RDat	0.155224	African
seq.3647.49.wgt.RDat	0.0334277	African
seq.3666.17.wgt.RDat	0.134726	African
seq.3676.15.wgt.RDat	0.150127	African
seq.3681.87.wgt.RDat	0.0699291	African
seq.3684.78.wgt.RDat	0.0414049	African
seq.3758.63.wgt.RDat	0.133731	African
seq.3761.4.wgt.RDat	0.0274912	African
seq.3773.15.wgt.RDat	0.184337	African
seq.3795.6.wgt.RDat	0.0293167	African
seq.3799.11.wgt.RDat	0.0330647	African
seq.3803.10.wgt.RDat	0.0625488	African
seq.3820.68.wgt.RDat	0.0406429	African
seq.3835.11.wgt.RDat	0.190052	African
seq.3839.60.wgt.RDat	0.044177	African
seq.3855.56.wgt.RDat	0.0267123	African
seq.3858.5.wgt.RDat	0.556914	African
seq.3888.8.wgt.RDat	0.0558686	African
seq.3892.21.wgt.RDat	0.0198456	African
seq.4126.22.wgt.RDat	0.0341595	African
seq.4127.75.wgt.RDat	0.0657075	African
seq.4129.72.wgt.RDat	0.134114	African
seq.4131.72.wgt.RDat	0.0671122	African
seq.4133.54.wgt.RDat	0.164508	African
seq.4137.57.wgt.RDat	0.0886619	African
seq.4138.25.wgt.RDat	0.0779347	African
seq.4139.71.wgt.RDat	0.433233	African
seq.4150.75.wgt.RDat	0.0522558	African
seq.4151.6.wgt.RDat	0.038474	African
seq.4152.58.wgt.RDat	0.200961	African
seq.4153.11.wgt.RDat	0.100532	African
seq.4155.3.wgt.RDat	0.43518	African
seq.4157.2.wgt.RDat	0.194804	African
seq.4158.54.wgt.RDat	0.0664914	African
seq.4159.130.wgt.RDat	0.114171	African
seq.4188.1.wgt.RDat	0.0347109	African
seq.4224.7.wgt.RDat	0.0952746	African
seq.4234.8.wgt.RDat	0.241029	African
seq.4267.81.wgt.RDat	0.0184919	African
seq.4272.46.wgt.RDat	0.0899928	African
seq.4292.5.wgt.RDat	0.039887	African
seq.4297.62.wgt.RDat	0.0592671	African
seq.4324.33.wgt.RDat	0.106448	African
seq.4336.2.wgt.RDat	0.544685	African
seq.4337.49.wgt.RDat	0.0684849	African
seq.4342.10.wgt.RDat	0.536279	African
seq.4374.45.wgt.RDat	0.0332069	African
seq.4407.10.wgt.RDat	0.65641	African
seq.4413.3.wgt.RDat	0.0805169	African
seq.4414.69.wgt.RDat	0.0237362	African
seq.4423.77.wgt.RDat	0.070452	African
seq.4428.1.wgt.RDat	0.0561446	African
seq.4430.44.wgt.RDat	0.0936426	African
seq.4435.66.wgt.RDat	0.307415	African
seq.4436.1.wgt.RDat	0.0670139	African
seq.4437.56.wgt.RDat	0.108792	African
seq.4440.15.wgt.RDat	0.231345	African
seq.4459.68.wgt.RDat	0.280869	African
seq.4467.49.wgt.RDat	0.150861	African
seq.4472.5.wgt.RDat	0.0839123	African
seq.4476.22.wgt.RDat	0.0793019	African
seq.4479.14.wgt.RDat	0.18683	African
seq.4481.34.wgt.RDat	0.102703	African
seq.4482.66.wgt.RDat	0.0425227	African
seq.4496.60.wgt.RDat	0.0698687	African
seq.4498.62.wgt.RDat	0.0746008	African
seq.4535.50.wgt.RDat	0.51747	African
seq.4540.11.wgt.RDat	0.069829	African
seq.4541.49.wgt.RDat	0.201122	African
seq.4542.24.wgt.RDat	0.0857289	African
seq.4546.27.wgt.RDat	0.169686	African
seq.4548.4.wgt.RDat	0.226943	African
seq.4549.78.wgt.RDat	0.151349	African
seq.4556.10.wgt.RDat	0.084354	African
seq.4559.64.wgt.RDat	0.0788671	African
seq.4564.2.wgt.RDat	0.153174	African
seq.4594.22.wgt.RDat	0.015646	African
seq.4703.87.wgt.RDat	0.0623246	African
seq.4763.31.wgt.RDat	0.138906	African
seq.4775.34.wgt.RDat	0.0564273	African
seq.4801.13.wgt.RDat	0.135859	African
seq.4811.33.wgt.RDat	0.173707	African
seq.4815.25.wgt.RDat	0.474797	African
seq.4831.4.wgt.RDat	0.132617	African
seq.4867.15.wgt.RDat	0.0353731	African
seq.4874.3.wgt.RDat	0.175025	African
seq.4886.3.wgt.RDat	0.0398549	African
seq.4906.35.wgt.RDat	0.0570459	African
seq.4908.6.wgt.RDat	0.13774	African
seq.4912.17.wgt.RDat	0.0838022	African
seq.4913.78.wgt.RDat	0.700846	African
seq.4914.10.wgt.RDat	0.273653	African
seq.4915.64.wgt.RDat	0.332817	African
seq.4920.10.wgt.RDat	0.0561516	African
seq.4922.13.wgt.RDat	0.0688576	African
seq.4923.79.wgt.RDat	0.258491	African
seq.4962.52.wgt.RDat	0.0746068	African
seq.4963.19.wgt.RDat	0.0225445	African
seq.4964.67.wgt.RDat	0.612592	African
seq.4969.2.wgt.RDat	0.0756042	African
seq.4979.34.wgt.RDat	0.211658	African
seq.4981.6.wgt.RDat	0.0170835	African
seq.4982.54.wgt.RDat	0.0201146	African
seq.4991.12.wgt.RDat	0.20676	African
seq.4992.49.wgt.RDat	0.23274	African
seq.4996.66.wgt.RDat	0.469982	African
seq.5008.51.wgt.RDat	0.144338	African
seq.5015.15.wgt.RDat	0.0537829	African
seq.5029.3.wgt.RDat	0.0277621	African
seq.5034.79.wgt.RDat	0.0245297	African
seq.5035.7.wgt.RDat	0.0299064	African
seq.5036.50.wgt.RDat	0.0407185	African
seq.5061.27.wgt.RDat	0.0419468	African
seq.5063.12.wgt.RDat	0.0833482	African
seq.5066.134.wgt.RDat	0.190658	African
seq.5069.9.wgt.RDat	0.0496869	African
seq.5080.131.wgt.RDat	0.0147036	African
seq.5084.154.wgt.RDat	0.0682657	African
seq.5088.175.wgt.RDat	0.0684356	African
seq.5090.49.wgt.RDat	0.638561	African
seq.5091.28.wgt.RDat	0.240116	African
seq.5095.21.wgt.RDat	0.0440996	African
seq.5102.55.wgt.RDat	0.163942	African
seq.5105.2.wgt.RDat	0.0753187	African
seq.5109.24.wgt.RDat	0.0215004	African
seq.5110.84.wgt.RDat	0.0542556	African
seq.5111.15.wgt.RDat	0.0117691	African
seq.5121.3.wgt.RDat	0.0875026	African
seq.5124.62.wgt.RDat	0.302534	African
seq.5124.69.wgt.RDat	0.258841	African
seq.5125.6.wgt.RDat	0.329123	African
seq.5128.53.wgt.RDat	0.0252421	African
seq.5129.12.wgt.RDat	0.203206	African
seq.5131.15.wgt.RDat	0.0402037	African
seq.5132.71.wgt.RDat	0.109475	African
seq.5134.52.wgt.RDat	0.143997	African
seq.5140.56.wgt.RDat	0.0420476	African
seq.5227.60.wgt.RDat	0.0372612	African
seq.5231.79.wgt.RDat	0.044928	African
seq.5242.37.wgt.RDat	0.269811	African
seq.5312.49.wgt.RDat	0.0314586	African
seq.5337.64.wgt.RDat	0.0597131	African
seq.5346.24.wgt.RDat	0.191962	African
seq.5350.14.wgt.RDat	0.0496214	African
seq.5363.51.wgt.RDat	0.172903	African
seq.5400.52.wgt.RDat	0.574917	African
seq.5412.53.wgt.RDat	0.270076	African
seq.5430.66.wgt.RDat	0.699235	African
seq.5456.59.wgt.RDat	0.077773	African
seq.5459.33.wgt.RDat	0.0560504	African
seq.5462.62.wgt.RDat	0.225087	African
seq.5463.22.wgt.RDat	0.0342789	African
seq.5487.7.wgt.RDat	0.117398	African
seq.5494.52.wgt.RDat	0.0631522	African
seq.5496.49.wgt.RDat	0.0627133	African
seq.5509.7.wgt.RDat	0.0353949	African
seq.5542.22.wgt.RDat	0.0665848	African
seq.5581.28.wgt.RDat	0.0331461	African
seq.5584.21.wgt.RDat	0.367231	African
seq.5586.66.wgt.RDat	0.0773428	African
seq.5593.11.wgt.RDat	0.0781269	African
seq.5596.75.wgt.RDat	0.574059	African
seq.5601.2.wgt.RDat	0.31021	African
seq.5617.41.wgt.RDat	0.214945	African
seq.5618.50.wgt.RDat	0.307673	African
seq.5620.13.wgt.RDat	0.0960361	African
seq.5621.64.wgt.RDat	0.138681	African
seq.5627.53.wgt.RDat	0.0849648	African
seq.5630.48.wgt.RDat	0.220318	African
seq.5631.83.wgt.RDat	0.0909274	African
seq.5632.6.wgt.RDat	0.255512	African
seq.5633.65.wgt.RDat	0.0346842	African
seq.5634.39.wgt.RDat	0.0903641	African
seq.5635.66.wgt.RDat	0.177226	African
seq.5644.60.wgt.RDat	0.0648613	African
seq.5646.20.wgt.RDat	0.291585	African
seq.5648.28.wgt.RDat	0.159119	African
seq.5649.83.wgt.RDat	0.267513	African
seq.5654.70.wgt.RDat	0.113705	African
seq.5658.64.wgt.RDat	0.100885	African
seq.5659.11.wgt.RDat	0.0880289	African
seq.5660.51.wgt.RDat	0.0634588	African
seq.5675.6.wgt.RDat	0.321584	African
seq.5676.54.wgt.RDat	0.0198366	African
seq.5680.54.wgt.RDat	0.435855	African
seq.5688.65.wgt.RDat	0.0579472	African
seq.5694.57.wgt.RDat	0.0270904	African
seq.5695.5.wgt.RDat	0.155559	African
seq.5698.60.wgt.RDat	0.24227	African
seq.5704.74.wgt.RDat	0.015257	African
seq.5713.9.wgt.RDat	0.0537105	African
seq.5722.78.wgt.RDat	0.0522686	African
seq.5725.1.wgt.RDat	0.0720232	African
seq.5726.49.wgt.RDat	0.0545624	African
seq.5727.35.wgt.RDat	0.0173267	African
seq.5728.60.wgt.RDat	0.0413872	African
seq.5731.1.wgt.RDat	0.467689	African
seq.5736.1.wgt.RDat	0.028167	African
seq.5738.25.wgt.RDat	0.0694501	African
seq.5741.55.wgt.RDat	0.249905	African
seq.5742.14.wgt.RDat	0.455409	African
seq.5744.12.wgt.RDat	0.124992	African
seq.5745.64.wgt.RDat	0.105324	African
seq.5749.53.wgt.RDat	0.0544286	African
seq.5810.25.wgt.RDat	0.306451	African
seq.5813.58.wgt.RDat	0.0168952	African
seq.5861.78.wgt.RDat	0.323895	African
seq.5864.10.wgt.RDat	0.0180598	African
seq.5900.11.wgt.RDat	0.0105647	African
seq.5918.5.wgt.RDat	0.137183	African
seq.5936.53.wgt.RDat	0.324178	African
seq.5963.9.wgt.RDat	0.123613	African
seq.5970.61.wgt.RDat	0.061724	African
seq.5982.50.wgt.RDat	0.226215	African
seq.5992.50.wgt.RDat	0.0990806	African
seq.6019.12.wgt.RDat	0.112348	African
seq.6020.52.wgt.RDat	0.0989817	African
seq.6039.24.wgt.RDat	0.198883	African
seq.6042.52.wgt.RDat	0.0877127	African
seq.6049.64.wgt.RDat	0.0396269	African
seq.6055.53.wgt.RDat	0.115245	African
seq.6060.2.wgt.RDat	0.03034	African
seq.6075.61.wgt.RDat	0.0747881	African
seq.6077.63.wgt.RDat	0.306699	African
seq.6081.52.wgt.RDat	0.0937843	African
seq.6104.1.wgt.RDat	0.0830585	African
seq.6107.3.wgt.RDat	0.174517	African
seq.6113.31.wgt.RDat	0.0795338	African
seq.6209.2.wgt.RDat	0.445439	African
seq.6217.23.wgt.RDat	0.132989	African
seq.6227.1.wgt.RDat	0.0881348	African
seq.6232.54.wgt.RDat	0.14741	African
seq.6234.74.wgt.RDat	0.0448391	African
seq.6240.70.wgt.RDat	0.0717175	African
seq.6247.9.wgt.RDat	0.314426	African
seq.6255.74.wgt.RDat	0.0542097	African
seq.6260.14.wgt.RDat	0.0724187	African
seq.6283.60.wgt.RDat	0.0607748	African
seq.6304.8.wgt.RDat	0.159449	African
seq.6342.10.wgt.RDat	0.340191	African
seq.6354.13.wgt.RDat	0.0555921	African
seq.6359.50.wgt.RDat	0.181667	African
seq.6361.49.wgt.RDat	0.090515	African
seq.6364.7.wgt.RDat	0.695355	African
seq.6367.66.wgt.RDat	0.026115	African
seq.6373.54.wgt.RDat	0.02151	African
seq.6377.54.wgt.RDat	0.114594	African
seq.6380.23.wgt.RDat	0.492051	African
seq.6382.17.wgt.RDat	0.171366	African
seq.6385.63.wgt.RDat	0.026656	African
seq.6388.21.wgt.RDat	0.114816	African
seq.6392.7.wgt.RDat	0.121088	African
seq.6393.63.wgt.RDat	0.446712	African
seq.6402.8.wgt.RDat	0.48688	African
seq.6404.20.wgt.RDat	0.0109392	African
seq.6409.57.wgt.RDat	0.565115	African
seq.6414.8.wgt.RDat	0.155703	African
seq.6415.90.wgt.RDat	0.385893	African
seq.6425.87.wgt.RDat	0.0714265	African
seq.6431.68.wgt.RDat	0.181544	African
seq.6439.59.wgt.RDat	0.233076	African
seq.6441.62.wgt.RDat	0.0770408	African
seq.6444.15.wgt.RDat	0.358175	African
seq.6447.73.wgt.RDat	0.0386305	African
seq.6453.70.wgt.RDat	0.0268579	African
seq.6457.50.wgt.RDat	0.604489	African
seq.6458.6.wgt.RDat	0.248223	African
seq.6471.53.wgt.RDat	0.418418	African
seq.6472.40.wgt.RDat	0.0135278	African
seq.6485.59.wgt.RDat	0.0583546	African
seq.6495.14.wgt.RDat	0.0350167	African
seq.6496.60.wgt.RDat	0.0149609	African
seq.6507.16.wgt.RDat	0.0813571	African
seq.6518.85.wgt.RDat	0.125072	African
seq.6520.87.wgt.RDat	0.161932	African
seq.6525.17.wgt.RDat	0.0525285	African
seq.6536.54.wgt.RDat	0.0142298	African
seq.6543.182.wgt.RDat	0.0299124	African
seq.6546.41.wgt.RDat	0.0734478	African
seq.6547.83.wgt.RDat	0.0772481	African
seq.6551.94.wgt.RDat	0.475627	African
seq.6556.5.wgt.RDat	0.101858	African
seq.6557.50.wgt.RDat	0.0590864	African
seq.6576.1.wgt.RDat	0.351966	African
seq.6577.64.wgt.RDat	0.0733502	African
seq.6580.29.wgt.RDat	0.140565	African
seq.6583.67.wgt.RDat	0.0357021	African
seq.6597.24.wgt.RDat	0.277676	African
seq.6609.22.wgt.RDat	0.0259588	African
seq.6617.12.wgt.RDat	0.0658504	African
seq.6620.82.wgt.RDat	0.0339799	African
seq.6627.25.wgt.RDat	0.0431722	African
seq.6629.3.wgt.RDat	0.0893086	African
seq.6649.51.wgt.RDat	0.0463975	African
seq.6713.4.wgt.RDat	0.227286	African
seq.6897.38.wgt.RDat	0.057271	African
seq.6914.15.wgt.RDat	0.0308014	African
seq.6919.3.wgt.RDat	0.226688	African
seq.6930.95.wgt.RDat	0.0201343	African
seq.6933.20.wgt.RDat	0.0918454	African
seq.6935.123.wgt.RDat	0.0667635	African
seq.6940.18.wgt.RDat	0.0731946	African
seq.6947.4.wgt.RDat	0.437211	African
seq.6957.14.wgt.RDat	0.463951	African
seq.6961.14.wgt.RDat	0.0427628	African
seq.6963.82.wgt.RDat	0.0341266	African
seq.6965.19.wgt.RDat	0.0591361	African
seq.6994.19.wgt.RDat	0.0888533	African
seq.6998.106.wgt.RDat	0.090632	African
seq.7002.1.wgt.RDat	0.0165182	African
seq.7008.13.wgt.RDat	0.0759533	African
seq.7015.8.wgt.RDat	0.552502	African
seq.7059.14.wgt.RDat	0.467315	African
seq.7071.23.wgt.RDat	0.087544	African
seq.7085.81.wgt.RDat	0.162164	African
seq.7096.30.wgt.RDat	0.0422647	African
seq.7115.5.wgt.RDat	0.480228	African
seq.7131.207.wgt.RDat	0.16284	African
seq.7137.8.wgt.RDat	0.0119317	African
seq.7145.1.wgt.RDat	0.172437	African
seq.7152.5.wgt.RDat	0.146	African
seq.7156.2.wgt.RDat	0.424682	African
seq.7161.25.wgt.RDat	0.0498592	African
seq.7173.141.wgt.RDat	0.048557	African
seq.7178.59.wgt.RDat	0.63691	African
seq.7179.69.wgt.RDat	0.0728062	African
seq.7185.29.wgt.RDat	0.0580663	African
seq.7190.50.wgt.RDat	0.0798552	African
seq.7211.2.wgt.RDat	0.0363757	African
seq.7215.18.wgt.RDat	0.0390392	African
seq.7223.60.wgt.RDat	0.57302	African
seq.7244.16.wgt.RDat	0.0192321	African
seq.7268.12.wgt.RDat	0.0561032	African
seq.7628.40.wgt.RDat	0.671741	African
seq.7735.17.wgt.RDat	0.0967797	African
seq.7751.121.wgt.RDat	0.0718202	African
seq.7752.31.wgt.RDat	0.0694588	African
seq.7753.21.wgt.RDat	0.0666188	African
seq.7757.5.wgt.RDat	0.103434	African
seq.7766.25.wgt.RDat	0.0175456	African
seq.7768.10.wgt.RDat	0.108607	African
seq.7779.86.wgt.RDat	0.0745117	African
seq.7787.25.wgt.RDat	0.129617	African
seq.7795.14.wgt.RDat	0.490353	African
seq.7808.5.wgt.RDat	0.433076	African
seq.7810.20.wgt.RDat	0.0495092	African
seq.7813.6.wgt.RDat	0.112848	African
seq.7823.22.wgt.RDat	0.0713084	African
seq.7849.3.wgt.RDat	0.150177	African
seq.7850.1.wgt.RDat	0.0940145	African
seq.7856.51.wgt.RDat	0.0697328	African
seq.7859.21.wgt.RDat	0.163151	African
seq.7866.11.wgt.RDat	0.0847806	African
seq.7870.8.wgt.RDat	0.07995	African
seq.7871.16.wgt.RDat	0.26046	African
seq.7882.31.wgt.RDat	0.129766	African
seq.7885.17.wgt.RDat	0.158307	African
seq.7888.58.wgt.RDat	0.059136	African
seq.7891.45.wgt.RDat	0.0424455	African
seq.7898.29.wgt.RDat	0.0161811	African
seq.7905.30.wgt.RDat	0.51444	African
seq.7921.65.wgt.RDat	0.0362827	African
seq.7926.13.wgt.RDat	0.370151	African
seq.7928.183.wgt.RDat	0.0268389	African
seq.7935.26.wgt.RDat	0.0363679	African
seq.7948.129.wgt.RDat	0.143195	African
seq.7950.142.wgt.RDat	0.0141763	African
seq.7955.195.wgt.RDat	0.286539	African
seq.7956.11.wgt.RDat	0.697235	African
seq.7957.2.wgt.RDat	0.0690019	African
seq.7965.25.wgt.RDat	0.118476	African
seq.7968.15.wgt.RDat	0.273344	African
seq.7970.315.wgt.RDat	0.0674363	African
seq.7986.98.wgt.RDat	0.107212	African
seq.8005.1.wgt.RDat	0.0664329	African
seq.8007.19.wgt.RDat	0.0764888	African
seq.8008.28.wgt.RDat	0.0356456	African
seq.8009.121.wgt.RDat	0.112229	African
seq.8014.359.wgt.RDat	0.146197	African
seq.8028.22.wgt.RDat	0.0369705	African
seq.8035.6.wgt.RDat	0.0278544	African
seq.8037.53.wgt.RDat	0.0823788	African
seq.8039.41.wgt.RDat	0.346754	African
seq.8043.153.wgt.RDat	0.0434351	African
seq.8046.9.wgt.RDat	0.0642201	African
seq.8048.9.wgt.RDat	0.219746	African
seq.8065.245.wgt.RDat	0.0260357	African
seq.8066.38.wgt.RDat	0.0255238	African
seq.8086.49.wgt.RDat	0.121886	African
seq.8092.29.wgt.RDat	0.434045	African
seq.8097.77.wgt.RDat	0.375294	African
seq.8219.14.wgt.RDat	0.650288	African
seq.8229.1.wgt.RDat	0.0995661	African
seq.8232.90.wgt.RDat	0.320906	African
seq.8233.2.wgt.RDat	0.0864797	African
seq.8239.223.wgt.RDat	0.0589621	African
seq.8240.207.wgt.RDat	0.0118377	African
seq.8244.16.wgt.RDat	0.158316	African
seq.8245.27.wgt.RDat	0.289704	African
seq.8246.9.wgt.RDat	0.0826209	African
seq.8248.222.wgt.RDat	0.335216	African
seq.8250.2.wgt.RDat	0.310586	African
seq.8257.71.wgt.RDat	0.0304834	African
seq.8262.20.wgt.RDat	0.0204987	African
seq.8269.327.wgt.RDat	0.0869452	African
seq.8275.31.wgt.RDat	0.0967343	African
seq.8280.238.wgt.RDat	0.0440626	African
seq.8295.16.wgt.RDat	0.278574	African
seq.8299.66.wgt.RDat	0.10806	African
seq.8326.63.wgt.RDat	0.350141	African
seq.8327.26.wgt.RDat	0.374591	African
seq.8330.1.wgt.RDat	0.188383	African
seq.8334.65.wgt.RDat	0.0836829	African
seq.8336.267.wgt.RDat	0.0159477	African
seq.8345.27.wgt.RDat	0.0447452	African
seq.8346.9.wgt.RDat	0.113391	African
seq.8351.17.wgt.RDat	0.11774	African
seq.8356.88.wgt.RDat	0.247756	African
seq.8360.169.wgt.RDat	0.0333658	African
seq.8376.25.wgt.RDat	0.0304501	African
seq.8382.47.wgt.RDat	0.653134	African
seq.8385.248.wgt.RDat	0.365225	African
seq.8390.25.wgt.RDat	0.109556	African
seq.8394.56.wgt.RDat	0.0118904	African
seq.8397.147.wgt.RDat	0.153175	African
seq.8398.277.wgt.RDat	0.230514	African
seq.8407.84.wgt.RDat	0.0851212	African
seq.8427.118.wgt.RDat	0.0660217	African
seq.8429.16.wgt.RDat	0.389816	African
seq.8458.111.wgt.RDat	0.0179608	African
seq.8458.16.wgt.RDat	0.0200429	African
seq.8464.31.wgt.RDat	0.0803639	African
seq.8465.52.wgt.RDat	0.246091	African
seq.8528.74.wgt.RDat	0.166488	African
seq.8597.1.wgt.RDat	0.0218459	African
seq.8606.39.wgt.RDat	0.0388802	African
seq.8620.56.wgt.RDat	0.0526137	African
seq.8644.46.wgt.RDat	0.337607	African
seq.8645.257.wgt.RDat	0.0319514	African
seq.8660.5.wgt.RDat	0.113626	African
seq.8687.26.wgt.RDat	0.0438321	African
seq.8696.15.wgt.RDat	0.0642347	African
seq.8697.38.wgt.RDat	0.0752714	African
seq.8760.10.wgt.RDat	0.141232	African
seq.8766.29.wgt.RDat	0.0997142	African
seq.8767.44.wgt.RDat	0.0757167	African
seq.8773.172.wgt.RDat	0.243583	African
seq.8780.2.wgt.RDat	0.491404	African
seq.8794.13.wgt.RDat	0.158998	African
seq.8840.61.wgt.RDat	0.217873	African
seq.8842.16.wgt.RDat	0.0228385	African
seq.8859.51.wgt.RDat	0.0916339	African
seq.8866.53.wgt.RDat	0.0499323	African
seq.8872.1.wgt.RDat	0.0329011	African
seq.8874.53.wgt.RDat	0.0512342	African
seq.8891.7.wgt.RDat	0.23251	African
seq.8913.22.wgt.RDat	0.0877282	African
seq.8918.64.wgt.RDat	0.116225	African
seq.8932.1.wgt.RDat	0.0755547	African
seq.8951.162.wgt.RDat	0.0293774	African
seq.8955.60.wgt.RDat	0.164485	African
seq.8960.3.wgt.RDat	0.530236	African
seq.8969.49.wgt.RDat	0.0415468	African
seq.8971.9.wgt.RDat	0.598828	African
seq.8973.23.wgt.RDat	0.201666	African
seq.8983.7.wgt.RDat	0.010098	African
seq.8989.40.wgt.RDat	0.0685601	African
seq.8997.4.wgt.RDat	0.0351173	African
seq.9002.36.wgt.RDat	0.0713377	African
seq.9013.60.wgt.RDat	0.0792494	African
seq.9014.18.wgt.RDat	0.0160259	African
seq.9015.1.wgt.RDat	0.243316	African
seq.9017.58.wgt.RDat	0.33489	African
seq.9022.49.wgt.RDat	0.0746244	African
seq.9059.14.wgt.RDat	0.072608	African
seq.9068.17.wgt.RDat	0.186273	African
seq.9074.6.wgt.RDat	0.0197583	African
seq.9076.25.wgt.RDat	0.0838979	African
seq.9077.10.wgt.RDat	0.0813052	African
seq.9082.25.wgt.RDat	0.0735427	African
seq.9094.5.wgt.RDat	0.0871915	African
seq.9118.7.wgt.RDat	0.138854	African
seq.9126.171.wgt.RDat	0.0718013	African
seq.9177.6.wgt.RDat	0.321259	African
seq.9183.7.wgt.RDat	0.261551	African
seq.9187.2.wgt.RDat	0.240209	African
seq.9191.8.wgt.RDat	0.0622884	African
seq.9196.8.wgt.RDat	0.0648779	African
seq.9211.19.wgt.RDat	0.06543	African
seq.9212.22.wgt.RDat	0.0105321	African
seq.9213.24.wgt.RDat	0.0509705	African
seq.9216.100.wgt.RDat	0.0614486	African
seq.9224.20.wgt.RDat	0.407227	African
seq.9229.9.wgt.RDat	0.0612749	African
seq.9232.1.wgt.RDat	0.364479	African
seq.9235.3.wgt.RDat	0.306505	African
seq.9244.27.wgt.RDat	0.175286	African
seq.9251.28.wgt.RDat	0.189706	African
seq.9254.18.wgt.RDat	0.096542	African
seq.9257.14.wgt.RDat	0.050131	African
seq.9261.14.wgt.RDat	0.0401429	African
seq.9263.57.wgt.RDat	0.0589758	African
seq.9265.10.wgt.RDat	0.0193577	African
seq.9266.1.wgt.RDat	0.140533	African
seq.9267.2.wgt.RDat	0.609721	African
seq.9269.7.wgt.RDat	0.160154	African
seq.9271.101.wgt.RDat	0.0848378	African
seq.9275.2.wgt.RDat	0.2828	African
seq.9279.7.wgt.RDat	0.0703114	African
seq.9282.12.wgt.RDat	0.13123	African
seq.9284.25.wgt.RDat	0.071251	African
seq.9287.6.wgt.RDat	0.16677	African
seq.9288.7.wgt.RDat	0.0721665	African
seq.9294.45.wgt.RDat	0.026295	African
seq.9297.12.wgt.RDat	0.213959	African
seq.9303.9.wgt.RDat	0.0860196	African
seq.9305.89.wgt.RDat	0.0727857	African
seq.9313.27.wgt.RDat	0.481064	African
seq.9314.9.wgt.RDat	0.0866838	African
seq.9315.16.wgt.RDat	0.0167959	African
seq.9316.67.wgt.RDat	0.189047	African
seq.9322.15.wgt.RDat	0.0558006	African
seq.9326.33.wgt.RDat	0.119108	African
seq.9328.55.wgt.RDat	0.0484693	African
seq.9335.28.wgt.RDat	0.0673018	African
seq.9337.43.wgt.RDat	0.0409965	African
seq.9350.3.wgt.RDat	0.0194302	African
seq.9370.69.wgt.RDat	0.016804	African
seq.9372.157.wgt.RDat	0.0632814	African
seq.9384.17.wgt.RDat	0.0740653	African
seq.9388.18.wgt.RDat	0.0561493	African
seq.9394.19.wgt.RDat	0.322793	African
seq.9402.18.wgt.RDat	0.0628266	African
seq.9409.11.wgt.RDat	0.106817	African
seq.9449.150.wgt.RDat	0.0912936	African
seq.9451.20.wgt.RDat	0.699067	African
seq.9482.110.wgt.RDat	0.202455	African
seq.9506.10.wgt.RDat	0.455548	African
seq.9509.4.wgt.RDat	0.276681	African
seq.9513.9.wgt.RDat	0.0261	African
seq.9526.3.wgt.RDat	0.227438	African
seq.9543.131.wgt.RDat	0.0178359	African
seq.9545.156.wgt.RDat	0.0429877	African
seq.9557.5.wgt.RDat	0.0245494	African
seq.9578.263.wgt.RDat	0.104461	African
seq.9580.5.wgt.RDat	0.140038	African
seq.9583.17.wgt.RDat	0.0714964	African
seq.9590.10.wgt.RDat	0.0677346	African
seq.9595.11.wgt.RDat	0.0602816	African
seq.9604.14.wgt.RDat	0.281622	African
seq.9607.39.wgt.RDat	0.120286	African
seq.9715.15.wgt.RDat	0.0528019	African
seq.9748.31.wgt.RDat	0.0721497	African
seq.9754.33.wgt.RDat	0.0871149	African
seq.9761.89.wgt.RDat	0.0440955	African
seq.9769.48.wgt.RDat	0.05903	African
seq.9779.63.wgt.RDat	0.0664165	African
seq.9823.2.wgt.RDat	0.301502	African
seq.9828.86.wgt.RDat	0.0695824	African
seq.9829.91.wgt.RDat	0.0802309	African
seq.9837.60.wgt.RDat	0.239068	African
seq.9842.2.wgt.RDat	0.0908218	African
seq.9854.36.wgt.RDat	0.0297752	African
seq.9870.17.wgt.RDat	0.0437432	African
seq.9890.8.wgt.RDat	0.0286891	African
seq.9901.28.wgt.RDat	0.0358503	African
seq.9906.21.wgt.RDat	0.0719619	African
seq.9910.9.wgt.RDat	0.349615	African
seq.9942.2.wgt.RDat	0.121969	African
seq.9945.8.wgt.RDat	0.0526191	African
seq.9974.8.wgt.RDat	0.394802	African
seq.9986.14.wgt.RDat	0.0554501	African
seq.10012.5.wgt.RDat	0.0471343	European
seq.10037.98.wgt.RDat	0.422433	European
seq.10046.55.wgt.RDat	0.31243	European
seq.10047.12.wgt.RDat	0.200849	European
seq.10082.251.wgt.RDat	0.425046	European
seq.10085.25.wgt.RDat	0.0506321	European
seq.10365.132.wgt.RDat	0.147358	European
seq.10382.1.wgt.RDat	0.0349917	European
seq.10390.21.wgt.RDat	0.050806	European
seq.10391.1.wgt.RDat	0.0359387	European
seq.10420.30.wgt.RDat	0.0480152	European
seq.10435.2.wgt.RDat	0.0971058	European
seq.10439.57.wgt.RDat	0.084733	European
seq.10440.26.wgt.RDat	0.0551139	European
seq.10442.1.wgt.RDat	0.547566	European
seq.10449.31.wgt.RDat	0.0657436	European
seq.10451.11.wgt.RDat	0.0268425	European
seq.10455.196.wgt.RDat	0.104627	European
seq.10460.1.wgt.RDat	0.538804	European
seq.10472.53.wgt.RDat	0.0483219	European
seq.10479.18.wgt.RDat	0.151304	European
seq.10490.3.wgt.RDat	0.0478398	European
seq.10511.10.wgt.RDat	0.0148041	European
seq.10512.13.wgt.RDat	0.364445	European
seq.10514.5.wgt.RDat	0.0167102	European
seq.10557.6.wgt.RDat	0.22272	European
seq.10558.26.wgt.RDat	0.0535551	European
seq.10565.19.wgt.RDat	0.0316389	European
seq.10569.28.wgt.RDat	0.0786805	European
seq.10572.65.wgt.RDat	0.272056	European
seq.10574.10.wgt.RDat	0.114888	European
seq.10576.7.wgt.RDat	0.021624	European
seq.10584.7.wgt.RDat	0.695933	European
seq.10605.22.wgt.RDat	0.0129421	European
seq.10608.9.wgt.RDat	0.0399981	European
seq.10612.18.wgt.RDat	0.0131148	European
seq.10613.33.wgt.RDat	0.0749049	European
seq.10615.18.wgt.RDat	0.0484581	European
seq.10620.21.wgt.RDat	0.412009	European
seq.10630.5.wgt.RDat	0.0452356	European
seq.10666.7.wgt.RDat	0.0871435	European
seq.10670.26.wgt.RDat	0.0366955	European
seq.10672.75.wgt.RDat	0.172844	European
seq.10677.9.wgt.RDat	0.149886	European
seq.10699.52.wgt.RDat	0.0169784	European
seq.10713.151.wgt.RDat	0.0195328	European
seq.10714.7.wgt.RDat	0.378483	European
seq.10737.96.wgt.RDat	0.0224871	European
seq.10746.24.wgt.RDat	0.0473372	European
seq.10748.216.wgt.RDat	0.0111265	European
seq.10754.113.wgt.RDat	0.196204	European
seq.10762.2.wgt.RDat	0.0709751	European
seq.10781.19.wgt.RDat	0.137225	European
seq.10809.14.wgt.RDat	0.0611849	European
seq.10815.2.wgt.RDat	0.0353274	European
seq.10816.150.wgt.RDat	0.701127	European
seq.10817.26.wgt.RDat	0.0594856	European
seq.10818.36.wgt.RDat	0.119828	European
seq.10832.24.wgt.RDat	0.123736	European
seq.10842.7.wgt.RDat	0.0314416	European
seq.10851.77.wgt.RDat	0.50538	European
seq.10854.15.wgt.RDat	0.0620022	European
seq.10855.55.wgt.RDat	0.734314	European
seq.10890.135.wgt.RDat	0.0124033	European
seq.10892.8.wgt.RDat	0.131444	European
seq.10902.53.wgt.RDat	0.0228028	European
seq.10907.116.wgt.RDat	0.0493849	European
seq.10916.44.wgt.RDat	0.311132	European
seq.10924.258.wgt.RDat	0.0526167	European
seq.10959.125.wgt.RDat	0.021162	European
seq.10966.1.wgt.RDat	0.737371	European
seq.10970.3.wgt.RDat	0.0407819	European
seq.10974.20.wgt.RDat	0.0407186	European
seq.10977.55.wgt.RDat	0.0562659	European
seq.10980.11.wgt.RDat	0.189114	European
seq.11103.24.wgt.RDat	0.060039	European
seq.11104.13.wgt.RDat	0.532216	European
seq.11109.56.wgt.RDat	0.0820476	European
seq.11116.16.wgt.RDat	0.0892978	European
seq.11117.2.wgt.RDat	0.27208	European
seq.11118.107.wgt.RDat	0.0758154	European
seq.11120.49.wgt.RDat	0.0467328	European
seq.11121.56.wgt.RDat	0.0396138	European
seq.11130.158.wgt.RDat	0.0298624	European
seq.11134.30.wgt.RDat	0.0817757	European
seq.11142.11.wgt.RDat	0.139848	European
seq.11145.72.wgt.RDat	0.228222	European
seq.11147.17.wgt.RDat	0.0439004	European
seq.11150.3.wgt.RDat	0.0945488	European
seq.11152.46.wgt.RDat	0.0586666	European
seq.11160.56.wgt.RDat	0.143074	European
seq.11178.21.wgt.RDat	0.103538	European
seq.11187.11.wgt.RDat	0.775844	European
seq.11194.6.wgt.RDat	0.0132322	European
seq.11207.3.wgt.RDat	0.0596686	European
seq.11208.15.wgt.RDat	0.0398869	European
seq.11219.95.wgt.RDat	0.134657	European
seq.11220.53.wgt.RDat	0.0475202	European
seq.11231.12.wgt.RDat	0.0173231	European
seq.11232.46.wgt.RDat	0.0476918	European
seq.11239.49.wgt.RDat	0.598809	European
seq.11243.90.wgt.RDat	0.0566985	European
seq.11246.3.wgt.RDat	0.105618	European
seq.11248.43.wgt.RDat	0.0221246	European
seq.11257.1.wgt.RDat	0.0698087	European
seq.11266.8.wgt.RDat	0.026283	European
seq.11275.94.wgt.RDat	0.277393	European
seq.11278.4.wgt.RDat	0.0397677	European
seq.11281.6.wgt.RDat	0.0528198	European
seq.11285.8.wgt.RDat	0.0594835	European
seq.11286.78.wgt.RDat	0.0507065	European
seq.11288.26.wgt.RDat	0.0217616	European
seq.11292.13.wgt.RDat	0.0566228	European
seq.11293.14.wgt.RDat	0.360547	European
seq.11294.7.wgt.RDat	0.0508745	European
seq.11302.237.wgt.RDat	0.0272133	European
seq.11308.8.wgt.RDat	0.193279	European
seq.11311.79.wgt.RDat	0.156297	European
seq.11318.20.wgt.RDat	0.0158401	European
seq.11327.56.wgt.RDat	0.10426	European
seq.11333.82.wgt.RDat	0.0111361	European
seq.11360.39.wgt.RDat	0.148545	European
seq.11369.23.wgt.RDat	0.0429576	European
seq.11377.19.wgt.RDat	0.0353327	European
seq.11387.3.wgt.RDat	0.0715126	European
seq.11390.24.wgt.RDat	0.0206295	European
seq.11391.69.wgt.RDat	0.166231	European
seq.11424.4.wgt.RDat	0.0683038	European
seq.11433.11.wgt.RDat	0.0531286	European
seq.11440.58.wgt.RDat	0.176551	European
seq.11464.9.wgt.RDat	0.0432	European
seq.11510.31.wgt.RDat	0.356936	European
seq.11510.51.wgt.RDat	0.469678	European
seq.11514.196.wgt.RDat	0.033599	European
seq.11516.7.wgt.RDat	0.0234596	European
seq.11531.24.wgt.RDat	0.0883144	European
seq.11565.58.wgt.RDat	0.0616131	European
seq.11601.26.wgt.RDat	0.116713	European
seq.11602.12.wgt.RDat	0.0111573	European
seq.11617.1.wgt.RDat	0.0233228	European
seq.11646.4.wgt.RDat	0.0227679	European
seq.11649.3.wgt.RDat	0.0279205	European
seq.11656.110.wgt.RDat	0.0411707	European
seq.11666.72.wgt.RDat	0.059922	European
seq.11672.17.wgt.RDat	0.044637	European
seq.11696.7.wgt.RDat	0.0775684	European
seq.11699.16.wgt.RDat	0.0191769	European
seq.11709.29.wgt.RDat	0.0577192	European
seq.11836.144.wgt.RDat	0.0912516	European
seq.11851.21.wgt.RDat	0.116596	European
seq.11926.23.wgt.RDat	0.267065	European
seq.12008.3.wgt.RDat	0.0648989	European
seq.12030.82.wgt.RDat	0.0440436	European
seq.12329.21.wgt.RDat	0.637376	European
seq.12334.25.wgt.RDat	0.16644	European
seq.12338.27.wgt.RDat	0.049111	European
seq.12350.86.wgt.RDat	0.044107	European
seq.12378.71.wgt.RDat	0.0917595	European
seq.12381.26.wgt.RDat	0.0550723	European
seq.12382.2.wgt.RDat	0.0664248	European
seq.12384.92.wgt.RDat	0.610109	European
seq.12385.4.wgt.RDat	0.0187968	European
seq.12386.11.wgt.RDat	0.0419645	European
seq.12387.7.wgt.RDat	0.0338405	European
seq.12392.30.wgt.RDat	0.0379538	European
seq.12401.3.wgt.RDat	0.013109	European
seq.12411.60.wgt.RDat	0.0202217	European
seq.12420.10.wgt.RDat	0.065683	European
seq.12436.84.wgt.RDat	0.170103	European
seq.12446.49.wgt.RDat	0.179881	European
seq.12451.62.wgt.RDat	0.0578407	European
seq.12455.48.wgt.RDat	0.0359933	European
seq.12456.5.wgt.RDat	0.0412089	European
seq.12459.13.wgt.RDat	0.0218534	European
seq.12460.18.wgt.RDat	0.0251079	European
seq.12471.47.wgt.RDat	0.0247557	European
seq.12484.67.wgt.RDat	0.0566536	European
seq.12500.88.wgt.RDat	0.0870451	European
seq.12501.10.wgt.RDat	0.48952	European
seq.12503.5.wgt.RDat	0.0157081	European
seq.12514.16.wgt.RDat	0.0867286	European
seq.12517.52.wgt.RDat	0.0550103	European
seq.12524.18.wgt.RDat	0.0370401	European
seq.12529.32.wgt.RDat	0.286925	European
seq.12540.25.wgt.RDat	0.0747202	European
seq.12549.33.wgt.RDat	0.121372	European
seq.12560.9.wgt.RDat	0.0239408	European
seq.12562.1.wgt.RDat	0.0844031	European
seq.12571.14.wgt.RDat	0.0230785	European
seq.12580.7.wgt.RDat	0.044955	European
seq.12587.65.wgt.RDat	0.367681	European
seq.12594.5.wgt.RDat	0.0779017	European
seq.12604.16.wgt.RDat	0.0483498	European
seq.12612.37.wgt.RDat	0.120837	European
seq.12616.45.wgt.RDat	0.0644631	European
seq.12617.2.wgt.RDat	0.016837	European
seq.12632.14.wgt.RDat	0.174161	European
seq.12635.9.wgt.RDat	0.0181758	European
seq.12641.3.wgt.RDat	0.014874	European
seq.12650.43.wgt.RDat	0.0578363	European
seq.12663.1.wgt.RDat	0.508538	European
seq.12667.2.wgt.RDat	0.0462947	European
seq.12671.35.wgt.RDat	0.0921401	European
seq.12676.1.wgt.RDat	0.0632202	European
seq.12681.63.wgt.RDat	0.0547317	European
seq.12682.5.wgt.RDat	0.0347731	European
seq.12685.57.wgt.RDat	0.0414591	European
seq.12690.33.wgt.RDat	0.082568	European
seq.12702.13.wgt.RDat	0.124181	European
seq.12727.7.wgt.RDat	0.291459	European
seq.12731.12.wgt.RDat	0.0650035	European
seq.12751.26.wgt.RDat	0.0104508	European
seq.12754.14.wgt.RDat	0.0391668	European
seq.12758.47.wgt.RDat	0.0754396	European
seq.12761.12.wgt.RDat	0.0484271	European
seq.12764.3.wgt.RDat	0.0243169	European
seq.12783.29.wgt.RDat	0.157407	European
seq.12794.6.wgt.RDat	0.0286424	European
seq.12807.89.wgt.RDat	0.0813051	European
seq.12817.1.wgt.RDat	0.317159	European
seq.12831.21.wgt.RDat	0.0841878	European
seq.12859.33.wgt.RDat	0.14834	European
seq.12879.5.wgt.RDat	0.0180736	European
seq.12881.17.wgt.RDat	0.0586152	European
seq.12891.1.wgt.RDat	0.042513	European
seq.12934.1.wgt.RDat	0.233876	European
seq.12936.38.wgt.RDat	0.0600403	European
seq.12939.1.wgt.RDat	0.0495326	European
seq.12954.71.wgt.RDat	0.0636164	European
seq.13007.66.wgt.RDat	0.0596698	European
seq.13011.20.wgt.RDat	0.0608996	European
seq.13022.20.wgt.RDat	0.138423	European
seq.13027.20.wgt.RDat	0.0168419	European
seq.13042.7.wgt.RDat	0.183197	European
seq.13054.87.wgt.RDat	0.0447842	European
seq.13055.53.wgt.RDat	0.0589083	European
seq.13066.42.wgt.RDat	0.0871766	European
seq.13083.18.wgt.RDat	0.168892	European
seq.13088.397.wgt.RDat	0.0503071	European
seq.13093.6.wgt.RDat	0.0230006	European
seq.13094.75.wgt.RDat	0.033519	European
seq.13095.51.wgt.RDat	0.0648352	European
seq.13102.1.wgt.RDat	0.335927	European
seq.13112.179.wgt.RDat	0.0236032	European
seq.13116.25.wgt.RDat	0.503475	European
seq.13118.5.wgt.RDat	0.0637614	European
seq.13119.26.wgt.RDat	0.519221	European
seq.13122.19.wgt.RDat	0.0428912	European
seq.13123.3.wgt.RDat	0.409783	European
seq.13124.20.wgt.RDat	0.211353	European
seq.13125.45.wgt.RDat	0.761955	European
seq.13126.52.wgt.RDat	0.0678045	European
seq.13129.40.wgt.RDat	0.0149983	European
seq.13131.5.wgt.RDat	0.0566085	European
seq.13132.14.wgt.RDat	0.30177	European
seq.13242.134.wgt.RDat	0.0840586	European
seq.13381.49.wgt.RDat	0.0531941	European
seq.13388.57.wgt.RDat	0.49747	European
seq.13405.61.wgt.RDat	0.0136647	European
seq.13408.23.wgt.RDat	0.277565	European
seq.13416.8.wgt.RDat	0.0453631	European
seq.13427.66.wgt.RDat	0.0551552	European
seq.13436.54.wgt.RDat	0.0119766	European
seq.13447.42.wgt.RDat	0.0703899	European
seq.13453.2.wgt.RDat	0.1772	European
seq.13463.1.wgt.RDat	0.0372741	European
seq.13464.8.wgt.RDat	0.0287133	European
seq.13472.35.wgt.RDat	0.031788	European
seq.13485.20.wgt.RDat	0.0395669	European
seq.13501.10.wgt.RDat	0.188495	European
seq.13507.51.wgt.RDat	0.0826003	European
seq.13516.46.wgt.RDat	0.25672	European
seq.13518.5.wgt.RDat	0.209224	European
seq.13519.112.wgt.RDat	0.0346302	European
seq.13541.1.wgt.RDat	0.162298	European
seq.13543.7.wgt.RDat	0.111444	European
seq.13552.7.wgt.RDat	0.0924471	European
seq.13561.5.wgt.RDat	0.0836312	European
seq.13565.2.wgt.RDat	0.0999375	European
seq.13566.2.wgt.RDat	0.0598089	European
seq.13575.40.wgt.RDat	0.0901951	European
seq.13587.10.wgt.RDat	0.100428	European
seq.13589.10.wgt.RDat	0.0220238	European
seq.13599.15.wgt.RDat	0.0441161	European
seq.13623.4.wgt.RDat	0.0424185	European
seq.13624.17.wgt.RDat	0.0345712	European
seq.13650.11.wgt.RDat	0.0446013	European
seq.13651.54.wgt.RDat	0.0441412	European
seq.13652.2.wgt.RDat	0.0393747	European
seq.13657.2.wgt.RDat	0.0132133	European
seq.13659.36.wgt.RDat	0.0386638	European
seq.13660.76.wgt.RDat	0.0359575	European
seq.13665.35.wgt.RDat	0.0655173	European
seq.13666.222.wgt.RDat	0.0552313	European
seq.13671.40.wgt.RDat	0.0299328	European
seq.13676.46.wgt.RDat	0.0598854	European
seq.13686.2.wgt.RDat	0.171113	European
seq.13692.154.wgt.RDat	0.108369	European
seq.13700.10.wgt.RDat	0.0787766	European
seq.13707.27.wgt.RDat	0.10431	European
seq.13710.6.wgt.RDat	0.418447	European
seq.13717.15.wgt.RDat	0.406598	European
seq.13720.95.wgt.RDat	0.139017	European
seq.13723.6.wgt.RDat	0.10885	European
seq.13730.18.wgt.RDat	0.100748	European
seq.13731.14.wgt.RDat	0.162357	European
seq.13732.79.wgt.RDat	0.188844	European
seq.13733.5.wgt.RDat	0.177111	European
seq.13740.51.wgt.RDat	0.164467	European
seq.13747.9.wgt.RDat	0.214927	European
seq.13748.4.wgt.RDat	0.429914	European
seq.13924.13.wgt.RDat	0.0407141	European
seq.13929.27.wgt.RDat	0.0556484	European
seq.13934.3.wgt.RDat	0.0236029	European
seq.13947.371.wgt.RDat	0.123783	European
seq.13954.9.wgt.RDat	0.0323159	European
seq.13961.18.wgt.RDat	0.0588118	European
seq.13983.27.wgt.RDat	0.408387	European
seq.13988.67.wgt.RDat	0.103491	European
seq.14006.36.wgt.RDat	0.0772769	European
seq.14011.17.wgt.RDat	0.238998	European
seq.14021.81.wgt.RDat	0.0550244	European
seq.14023.84.wgt.RDat	0.123951	European
seq.14029.42.wgt.RDat	0.0818122	European
seq.14032.2.wgt.RDat	0.0470898	European
seq.14038.130.wgt.RDat	0.338398	European
seq.14041.13.wgt.RDat	0.180428	European
seq.14042.11.wgt.RDat	0.0188822	European
seq.14043.12.wgt.RDat	0.0500624	European
seq.14048.7.wgt.RDat	0.613958	European
seq.14054.17.wgt.RDat	0.161378	European
seq.14066.49.wgt.RDat	0.0623145	European
seq.14076.74.wgt.RDat	0.0318903	European
seq.14077.6.wgt.RDat	0.0845278	European
seq.14078.69.wgt.RDat	0.0582064	European
seq.14079.14.wgt.RDat	0.229088	European
seq.14086.11.wgt.RDat	0.285514	European
seq.14090.23.wgt.RDat	0.0166398	European
seq.14091.42.wgt.RDat	0.274504	European
seq.14094.29.wgt.RDat	0.042386	European
seq.14097.86.wgt.RDat	0.0449955	European
seq.14100.63.wgt.RDat	0.187061	European
seq.14101.2.wgt.RDat	0.0107788	European
seq.14102.6.wgt.RDat	0.330792	European
seq.14105.5.wgt.RDat	0.229487	European
seq.14107.1.wgt.RDat	0.0586711	European
seq.14108.15.wgt.RDat	0.101178	European
seq.14109.15.wgt.RDat	0.352323	European
seq.14114.18.wgt.RDat	0.0428308	European
seq.14123.34.wgt.RDat	0.119759	European
seq.14133.93.wgt.RDat	0.114553	European
seq.14148.2.wgt.RDat	0.0351871	European
seq.14150.7.wgt.RDat	0.0609076	European
seq.14151.4.wgt.RDat	0.117356	European
seq.14175.78.wgt.RDat	0.290326	European
seq.14197.2.wgt.RDat	0.0581216	European
seq.14208.3.wgt.RDat	0.0695001	European
seq.14229.5.wgt.RDat	0.043056	European
seq.14237.1.wgt.RDat	0.0974306	European
seq.14245.195.wgt.RDat	0.0487339	European
seq.14254.27.wgt.RDat	0.0595177	European
seq.14294.61.wgt.RDat	0.49512	European
seq.14309.8.wgt.RDat	0.0901325	European
seq.14318.1.wgt.RDat	0.455513	European
seq.14341.8.wgt.RDat	0.166009	European
seq.14603.51.wgt.RDat	0.0692674	European
seq.14614.41.wgt.RDat	0.0595418	European
seq.14616.16.wgt.RDat	0.0113731	European
seq.14634.13.wgt.RDat	0.30023	European
seq.14636.25.wgt.RDat	0.0304744	European
seq.14645.253.wgt.RDat	0.0602923	European
seq.14685.17.wgt.RDat	0.0815236	European
seq.14692.3.wgt.RDat	0.0768939	European
seq.14696.45.wgt.RDat	0.312397	European
seq.14703.6.wgt.RDat	0.0167428	European
seq.14708.59.wgt.RDat	0.213453	European
seq.14747.9.wgt.RDat	0.035814	European
seq.14756.29.wgt.RDat	0.128431	European
seq.15300.66.wgt.RDat	0.0153874	European
seq.15304.1.wgt.RDat	0.0280151	European
seq.15308.108.wgt.RDat	0.0313144	European
seq.15325.14.wgt.RDat	0.0106751	European
seq.15331.47.wgt.RDat	0.0156312	European
seq.15333.11.wgt.RDat	0.363766	European
seq.15343.337.wgt.RDat	0.155642	European
seq.15358.28.wgt.RDat	0.0730828	European
seq.15363.32.wgt.RDat	0.272942	European
seq.15364.101.wgt.RDat	0.0204344	European
seq.15367.38.wgt.RDat	0.0831367	European
seq.15370.5.wgt.RDat	0.204383	European
seq.15375.49.wgt.RDat	0.0717655	European
seq.15376.134.wgt.RDat	0.0459584	European
seq.15385.116.wgt.RDat	0.409495	European
seq.15387.44.wgt.RDat	0.0112993	European
seq.15388.24.wgt.RDat	0.694501	European
seq.15391.114.wgt.RDat	0.0399737	European
seq.15395.15.wgt.RDat	0.260924	European
seq.15417.3.wgt.RDat	0.016676	European
seq.15427.35.wgt.RDat	0.109436	European
seq.15430.165.wgt.RDat	0.056207	European
seq.15432.1.wgt.RDat	0.284949	European
seq.15440.57.wgt.RDat	0.0228613	European
seq.15441.6.wgt.RDat	0.0403899	European
seq.15452.5.wgt.RDat	0.0952367	European
seq.15462.28.wgt.RDat	0.0296357	European
seq.15468.14.wgt.RDat	0.305573	European
seq.15470.11.wgt.RDat	0.117348	European
seq.15471.29.wgt.RDat	0.479185	European
seq.15472.16.wgt.RDat	0.359229	European
seq.15475.4.wgt.RDat	0.137107	European
seq.15476.6.wgt.RDat	0.267642	European
seq.15480.2.wgt.RDat	0.305717	European
seq.15481.45.wgt.RDat	0.168279	European
seq.15482.12.wgt.RDat	0.020698	European
seq.15483.377.wgt.RDat	0.104566	European
seq.15486.126.wgt.RDat	0.597263	European
seq.15495.9.wgt.RDat	0.226476	European
seq.15499.11.wgt.RDat	0.0541754	European
seq.15503.15.wgt.RDat	0.0750596	European
seq.15503.20.wgt.RDat	0.413837	European
seq.15504.39.wgt.RDat	0.0478447	European
[truncated: 4,180 more rows]

## Sheet: Figure 2
ID	PWAS.P	FDR	Race	EntrezGeneSymbol	chromosome_name	TSS	color	P
seq.10620.21	5.48e-14	8.64744e-11	AFA	MSMB	chr10	46048180	#BC3C29	13.2612
seq.5509.7	4.05e-06	0.00319545	AFA	EGF	chr4	109912883	#BC3C29	5.39254
seq.12571.14	1.1e-05	0.005786	AFA	ARL3	chr10	102714397	#BC3C29	4.95861
seq.7779.86	0.000402	0.104486	AFA	CHST11	chr12	104455295	#BC3C29	3.39577
seq.2819.23	0.00046	0.104486	AFA	CDH5	chr16	66366690	#BC3C29	3.33724
seq.23153.14	0.000604	0.104486	AFA	BIK	chr22	43110750	#BC3C29	3.21896
seq.2480.58	0.000678	0.104486	AFA	TIMP3	chr22	32801705	#BC3C29	3.16877
seq.9322.15	0.000812	0.104486	AFA	RCN1	chr11	32091074	#BC3C29	3.09044
seq.18275.5	0.000829	0.104486	AFA	CRIP1	chr14	105486317	#BC3C29	3.08145
seq.15613.16	0.000835	0.104486	AFA	PNLIP	chr10	116545931	#BC3C29	3.07831
seq.3773.15	0.000864	0.104486	AFA	TEK	chr9	27109141	#BC3C29	3.06349
seq.5649.83	0.000876	0.104486	AFA	PSG4	chr19	43207299	#BC3C29	3.0575
seq.5121.3	0.000927	0.104486	AFA	SEMA6B	chr19	4581776	#BC3C29	3.03292
seq.5586.66	0.000927	0.104486	AFA	MINPP1	chr10	87504875	#BC3C29	3.03292
seq.3029.52	0.00143	0.150436	AFA	CD209	chr19	7747564	#BC3C29	2.84466
seq.15440.57	0.0016	0.1578	AFA	PCSK2	chr20	17226107	#BC3C29	2.79588
seq.21395.23	0.00179	0.166154	AFA	PCDH17	chr13	57631744	#BC3C29	2.74715
seq.9232.1	0.00213	0.167125	AFA	ROBO4	chr11	124898500	#BC3C29	2.67162
seq.6496.60	0.00221	0.167125	AFA	DLK1	chr14	100725705	#BC3C29	2.65561
seq.5542.22	0.00224	0.167125	AFA	NRP1	chr10	33336262	#BC3C29	2.64975
seq.21770.18	0.00228	0.167125	AFA	B3GAT1	chr11	134412242	#BC3C29	2.64207
seq.4908.6	0.00233	0.167125	AFA	ENG	chr9	127854658	#BC3C29	2.63264
seq.12800.5	0.00263	0.172923	AFA	TPPP2	chr14	21024109	#BC3C29	2.58004
seq.20444.12	0.00263	0.172923	AFA	TPPP3	chr16	67393518	#BC3C29	2.58004
seq.5132.71	0.00301	0.188753	AFA	IL27RA	chr19	14031762	#BC3C29	2.52143
seq.13397.88	0.00311	0.188753	AFA	DEFB4A	chr8	7894677	#BC3C29	2.50724
seq.24678.10	0.00374	0.21167	AFA	AVEN	chr15	34075155	#BC3C29	2.42713
seq.5738.25	0.00381	0.21167	AFA	TNC	chr9	115118207	#BC3C29	2.41908
seq.13094.75	0.00389	0.21167	AFA	RSPO3	chr6	127118671	#BC3C29	2.41005
seq.5630.48	0.00413	0.217238	AFA	CD300A	chr17	74466399	#BC3C29	2.38405
seq.8275.31	0.00474	0.241281	AFA	PEAR1	chr1	156893698	#BC3C29	2.32422
seq.14091.42	0.00494	0.243604	AFA	CBR3	chr21	36135079	#BC3C29	2.30627
seq.16746.12	0.00535	0.255827	AFA	INHBB	chr2	120346136	#BC3C29	2.27165
seq.19561.216	0.00656	0.289563	AFA	PLXND1	chr3	129606676	#BC3C29	2.1831
seq.15615.8	0.00664	0.289563	AFA	LILRB3	chr19	54223506	#BC3C29	2.17783
seq.16613.3	0.0067	0.289563	AFA	CDH17	chr8	94217303	#BC3C29	2.17393
seq.23257.14	0.00692	0.289563	AFA	COMMD10	chr5	116085016	#BC3C29	2.15989
seq.21797.4	0.00708	0.289563	AFA	HLA-C	chr6	31272130	#BC3C29	2.14997
seq.6444.15	0.00723	0.289563	AFA	PSG3	chr19	42740481	#BC3C29	2.14086
seq.6260.14	0.00734	0.289563	AFA	TNC	chr9	115118207	#BC3C29	2.1343
seq.8528.74	0.00817	0.311467	AFA	ISLR2	chr15	74100311	#BC3C29	2.08778
seq.13545.97	0.00829	0.311467	AFA	EIF1AD	chr11	66002176	#BC3C29	2.08145
seq.22576.1	0.00946	0.34716	AFA	CD209	chr19	7747564	#BC3C29	2.02411
seq.4703.87	0.00985	0.353257	AFA	LTA	chr6	31572054	#BC3C29	2.00656
seq.2611.72	0.0103	0.361187	AFA	TYRO3	chr15	41557675	#BC3C29	1.98716
seq.18873.8	0.0107	0.367057	AFA	CEACAM8	chr19	42595055	#BC3C29	1.97062
seq.8427.118	0.0114	0.382749	AFA	RSPO3	chr6	127118671	#BC3C29	1.9431
seq.2768.56	0.0123	0.404363	AFA	HPX	chr11	6442617	#BC3C29	1.91009
seq.9287.6	0.013	0.406638	AFA	SPR	chr2	72887382	#BC3C29	1.88606
seq.10037.98	0.0131	0.406638	AFA	SIGLEC12	chr19	51501800	#BC3C29	1.88273
seq.7008.13	0.0132	0.406638	AFA	EVA1C	chr21	32412006	#BC3C29	1.87943
seq.13998.26	0.0134	0.406638	AFA	ADSS1	chr14	104724174	#BC3C29	1.8729
seq.2816.50	0.0138	0.410875	AFA	BCAM	chr19	44809071	#BC3C29	1.86012
seq.8932.1	0.0146	0.424428	AFA	ENTPD6	chr20	25195693	#BC3C29	1.83565
seq.17495.141	0.0151	0.424428	AFA	SIRT3	chr11	236931	#BC3C29	1.82102
seq.17766.5	0.0151	0.424428	AFA	NCF1	chr7	74774011	#BC3C29	1.82102
seq.12425.104	0.0155	0.424428	AFA	ARF6	chr14	49893079	#BC3C29	1.80967
seq.8360.169	0.0156	0.424428	AFA	NCR1	chr19	54906148	#BC3C29	1.80688
seq.9196.8	0.0172	0.450118	AFA	LGALS7	chr19	38773517	#BC3C29	1.76447
seq.5063.12	0.0173	0.450118	AFA	CD244	chr1	160862887	#BC3C29	1.76195
seq.15462.28	0.0174	0.450118	AFA	CD8A	chr2	86808396	#BC3C29	1.75945
seq.7244.16	0.0177	0.450494	AFA	IGFLR1	chr19	35742453	#BC3C29	1.75203
seq.11308.8	0.0185	0.458606	AFA	CREB3L4	chr1	153967534	#BC3C29	1.73283
seq.8983.7	0.0186	0.458606	AFA	GOLM1	chr9	86100173	#BC3C29	1.73049
seq.4342.10	0.0189	0.458834	AFA	ICAM1	chr19	10271093	#BC3C29	1.72354
seq.9337.43	0.0192	0.459055	AFA	TAC1	chr7	97732084	#BC3C29	1.7167
seq.3855.56	0.0197	0.463979	AFA	PRDX1	chr1	45542732	#BC3C29	1.70553
seq.6042.52	0.0201	0.466438	AFA	TNC	chr9	115118207	#BC3C29	1.6968
seq.3303.23	0.0204	0.466539	AFA	CST6	chr11	66012008	#BC3C29	1.69037
seq.3175.51	0.0212	0.4734	AFA	ADAMTS13	chr9	133414358	#BC3C29	1.67366
seq.16918.198	0.0213	0.4734	AFA	TLR3	chr4	186068911	#BC3C29	1.67162
seq.7059.14	0.0216	0.4734	AFA	LILRA6	chr19	54242791	#BC3C29	1.66555
seq.13124.20	0.0219	0.4734	AFA	ISLR2	chr15	74100311	#BC3C29	1.65956
seq.11187.11	0.023	0.490459	AFA	CLEC12A	chr12	9951316	#BC3C29	1.63827
seq.6107.3	0.0234	0.492186	AFA	CELA1	chr12	51346679	#BC3C29	1.63078
seq.17329.2	0.0242	0.492186	AFA	BDH2	chr4	103099870	#BC3C29	1.61618
seq.23384.19	0.0246	0.492186	AFA	KCTD17	chr22	37051739	#BC3C29	1.60906
seq.11390.24	0.0247	0.492186	AFA	CA8	chr8	60281400	#BC3C29	1.6073
seq.6998.106	0.025	0.492186	AFA	ASPH	chr8	61714640	#BC3C29	1.60206
seq.15602.43	0.0256	0.492186	AFA	IL6R	chr1	154405193	#BC3C29	1.59176
seq.3285.23	0.0256	0.492186	AFA	C1R	chr12	7092540	#BC3C29	1.59176
seq.5035.7	0.0258	0.492186	AFA	TYMS	chr18	657653	#BC3C29	1.58838
seq.5036.50	0.0259	0.492186	AFA	TNFAIP6	chr2	151357592	#BC3C29	1.5867
seq.6471.53	0.0262	0.492186	AFA	CFHR4	chr1	196888014	#BC3C29	1.5817
seq.9216.100	0.0266	0.493821	AFA	PLXNB2	chr22	50307646	#BC3C29	1.57512
seq.5131.15	0.027	0.495419	AFA	TNFRSF19	chr13	23570370	#BC3C29	1.56864
seq.2828.82	0.0279	0.502091	AFA	SPINT1	chr15	40844018	#BC3C29	1.5544
seq.8092.29	0.028	0.502091	AFA	IL6R	chr1	154405193	#BC3C29	1.55284
seq.7190.50	0.0286	0.503207	AFA	EPHA4	chr2	221574202	#BC3C29	1.54363
seq.25121.7	0.0287	0.503207	AFA	NOMO2	chr16	18562211	#BC3C29	1.54212
seq.23269.40	0.03	0.506974	AFA	CMTM4	chr16	66696743	#BC3C29	1.52288
seq.12530.14	0.0301	0.506974	AFA	CKS1B	chr1	154974653	#BC3C29	1.52143
seq.3232.28	0.0302	0.506974	AFA	ACP5	chr19	11579993	#BC3C29	1.51999
seq.7131.207	0.0302	0.506974	AFA	TNC	chr9	115118207	#BC3C29	1.51999
seq.23310.51	0.031	0.514926	AFA	RAB38	chr11	88175443	#BC3C29	1.50864
seq.21331.19	0.032	0.519162	AFA	BCL7A	chr12	122019422	#BC3C29	1.49485
seq.21236.12	0.0323	0.519162	AFA	TMED9	chr5	177592203	#BC3C29	1.4908
seq.4542.24	0.0325	0.519162	AFA	CLU	chr8	27614700	#BC3C29	1.48812
seq.3050.7	0.0328	0.519162	AFA	VWF	chr12	6124770	#BC3C29	1.48413
seq.8866.53	0.0329	0.519162	AFA	QPCTL	chr19	45692403	#BC3C29	1.4828
seq.2567.5	0.0334	0.521359	AFA	CFI	chr4	109802150	#BC3C29	1.47625
seq.21722.21	0.0337	0.521359	AFA	GALNT4	chr12	89524796	#BC3C29	1.47237
seq.8239.223	0.0346	0.526992	AFA	BCHE	chr3	165837462	#BC3C29	1.46092
seq.13631.1	0.035	0.526992	AFA	RBBP5	chr1	205122015	#BC3C29	1.45593
seq.15535.3	0.0351	0.526992	AFA	PRSS27	chr16	2720551	#BC3C29	1.45469
seq.5088.175	0.0354	0.526992	AFA	IL23R	chr1	67138907	#BC3C29	1.451
seq.12347.29	0.0376	0.554512	AFA	CCM2	chr7	44999475	#BC3C29	1.42481
seq.11513.92	0.039	0.555672	AFA	CD38	chr4	15778275	#BC3C29	1.40894
seq.19317.114	0.039	0.555672	AFA	ACP3	chr3	132317369	#BC3C29	1.40894
seq.2682.68	0.0391	0.555672	AFA	HSPD1	chr2	197516737	#BC3C29	1.40782
seq.15686.49	0.04	0.555672	AFA	INHBC	chr12	57434784	#BC3C29	1.39794
seq.23566.6	0.0406	0.555672	AFA	APOL2	chr22	36239954	#BC3C29	1.39147
seq.9313.27	0.0406	0.555672	AFA	CBLN1	chr16	49281838	#BC3C29	1.39147
seq.20578.10	0.0408	0.555672	AFA	ADGRL3	chr4	61200326	#BC3C29	1.38934
seq.8232.90	0.041	0.555672	AFA	JAML	chr11	118225092	#BC3C29	1.38722
seq.6393.63	0.0411	0.555672	AFA	HSP90B1	chr12	103930107	#BC3C29	1.38616
seq.5227.60	0.0412	0.555672	AFA	PDK1	chr2	172555373	#BC3C29	1.3851
seq.15558.63	0.0417	0.557649	AFA	ENPEP	chr4	110365733	#BC3C29	1.37986
seq.13689.2	0.0429	0.566528	AFA	ODC1	chr2	10448327	#BC3C29	1.36754
seq.3364.76	0.0433	0.566528	AFA	CTSV	chr9	97156556	#BC3C29	1.36351
seq.15466.30	0.0435	0.566528	AFA	COL9A1	chr6	70303084	#BC3C29	1.36151
seq.7813.6	0.0438	0.566528	AFA	ALPP	chr2	232378724	#BC3C29	1.35853
seq.3580.25	0.0455	0.578189	AFA	SERPINA1	chr14	94390693	#BC3C29	1.34199
seq.18819.21	0.0463	0.578189	AFA	PPIC	chr5	123036725	#BC3C29	1.33442
seq.2630.12	0.0463	0.578189	AFA	IL1RAP	chr3	190514051	#BC3C29	1.33442
seq.13676.46	0.0465	0.578189	AFA	INHBB	chr2	120346136	#BC3C29	1.33255
seq.6441.62	0.0469	0.578189	AFA	ADAMTS6	chr5	65481920	#BC3C29	1.32883
seq.8009.121	0.0469	0.578189	AFA	SURF1	chr9	133356676	#BC3C29	1.32883
seq.3196.6	0.0475	0.581047	AFA	HAPLN1	chr5	83720855	#BC3C29	1.32331
seq.18233.10	0.0481	0.581307	AFA	GOT2	chr16	58734342	#BC3C29	1.31785
seq.6649.51	0.0494	0.581307	AFA	NTN1	chr17	9021510	#BC3C29	1.30627
seq.21227.18	0.0495	0.581307	AFA	SULT1A1	chr16	28614279	#BC3C29	1.30539
seq.8597.1	0.0496	0.581307	AFA	TMEM9	chr1	201171574	#BC3C29	1.30452
seq.3052.8	0.0499	0.581307	AFA	FASLG	chr1	172659103	#BC3C29	1.3019
seq.20987.21	0.05	0.581307	AFA	SIX6	chr14	60509146	#BC3C29	1.30103
seq.4430.44	0.0501	0.581307	AFA	COLEC11	chr2	3594832	#BC3C29	1.30016
seq.13589.10	0.0506	0.581606	AFA	APBB3	chr5	140564781	#BC3C29	1.29585
seq.22099.1	0.0511	0.581606	AFA	C4orf36	chr4	86892422	#BC3C29	1.29158
seq.21766.50	0.0513	0.581606	AFA	SGSH	chr17	80220923	#BC3C29	1.28988
seq.24720.10	0.0516	0.581606	AFA	ANKRD16	chr10	5889906	#BC3C29	1.28735
seq.4815.25	0.0522	0.584196	AFA	TXNDC12	chr1	52055191	#BC3C29	1.28233
seq.6373.54	0.0529	0.587861	AFA	DLK1	chr14	100725705	#BC3C29	1.27654
seq.14134.49	0.0538	0.593681	AFA	AMIGO2	chr12	47079959	#BC3C29	1.26922
seq.15514.26	0.0546	0.598325	AFA	BCHE	chr3	165837462	#BC3C29	1.26281
seq.5982.50	0.0559	0.604189	AFA	CFHR1	chr1	196819731	#BC3C29	1.25259
seq.22142.4	0.0564	0.604189	AFA	FAM86B1	chr8	12194133	#BC3C29	1.24872
seq.17153.46	0.057	0.604189	AFA	KIR2DL3	chr19	54738513	#BC3C29	1.24413
seq.4139.71	0.0572	0.604189	AFA	IL6R	chr1	154405193	#BC3C29	1.2426
seq.9513.9	0.0575	0.604189	AFA	FGF22	chr19	639879	#BC3C29	1.24033
seq.9316.67	0.0578	0.604189	AFA	WFDC1	chr16	84294846	#BC3C29	1.23807
seq.24490.16	0.0589	0.604189	AFA	THAP4	chr2	241637158	#BC3C29	1.22988
seq.23666.35	0.0592	0.604189	AFA	ATIC	chr2	215311956	#BC3C29	1.22768
seq.23529.11	0.0594	0.604189	AFA	STARD7	chr2	96208827	#BC3C29	1.22621
seq.14048.7	0.0598	0.604189	AFA	IL1RAP	chr3	190514051	#BC3C29	1.2233
seq.16288.17	0.0602	0.604189	AFA	EPHA4	chr2	221574202	#BC3C29	1.2204
seq.16606.85	0.0602	0.604189	AFA	AKR1B1	chr7	134459284	#BC3C29	1.2204
seq.9854.36	0.0602	0.604189	AFA	AKR1B1	chr7	134459284	#BC3C29	1.2204
seq.14634.13	0.0615	0.604189	AFA	LHCGR	chr2	48755730	#BC3C29	1.21112
seq.4481.34	0.0616	0.604189	AFA	C4A|C4B	chr6	31982057	#BC3C29	1.21042
seq.5363.51	0.0624	0.604189	AFA	SEMA3E	chr7	83649139	#BC3C29	1.20482
seq.9837.60	0.0627	0.604189	AFA	NQO1	chr16	69726668	#BC3C29	1.20273
seq.17783.9	0.0631	0.604189	AFA	MMAB	chr12	109573580	#BC3C29	1.19997
seq.13042.7	0.0634	0.604189	AFA	KCNA10	chr1	110519175	#BC3C29	1.19791
seq.21548.20	0.064	0.604189	AFA	GGT5	chr22	24245108	#BC3C29	1.19382
seq.13692.154	0.0665	0.604189	AFA	CCN4	chr8	133191039	#BC3C29	1.17718
seq.10832.24	0.0668	0.604189	AFA	B4GALT6	chr18	31685836	#BC3C29	1.17522
seq.21322.60	0.0669	0.604189	AFA	GTF2E2	chr8	30658236	#BC3C29	1.17457
seq.6525.17	0.0669	0.604189	AFA	DUSP13	chr10	75109221	#BC3C29	1.17457
seq.2700.56	0.0675	0.604189	AFA	PROS1	chr3	93980003	#BC3C29	1.1707
seq.8859.51	0.0682	0.604189	AFA	CA11	chr19	48646187	#BC3C29	1.16622
seq.8398.277	0.0686	0.604189	AFA	RARRES1	chr3	158732489	#BC3C29	1.16368
seq.6367.66	0.07	0.604189	AFA	FMOD	chr1	203351758	#BC3C29	1.1549
seq.11208.15	0.0701	0.604189	AFA	NAGPA	chr16	5034141	#BC3C29	1.15428
seq.7215.18	0.072	0.604189	AFA	CYB5R3	chr22	42720870	#BC3C29	1.14267
seq.11562.9	0.0721	0.604189	AFA	POLE2	chr14	49688422	#BC3C29	1.14206
seq.14061.48	0.0733	0.604189	AFA	TNFSF11	chr13	42562736	#BC3C29	1.1349
seq.5659.11	0.0735	0.604189	AFA	TRH	chr3	129974688	#BC3C29	1.13371
seq.4272.46	0.0748	0.604189	AFA	GPI	chr19	34359480	#BC3C29	1.1261
seq.15447.45	0.0753	0.604189	AFA	SORD	chr15	45023147	#BC3C29	1.12321
seq.19372.7	0.0763	0.604189	AFA	MDGA2	chr14	47675605	#BC3C29	1.11748
seq.8872.1	0.0769	0.604189	AFA	SEC61G	chr7	54759974	#BC3C29	1.11407
seq.23693.4	0.077	0.604189	AFA	MKNK1	chr1	46616843	#BC3C29	1.11351
seq.4964.67	0.077	0.604189	AFA	ERAP1	chr5	96808100	#BC3C29	1.11351
seq.15516.12	0.0779	0.604189	AFA	SAA4	chr11	18236802	#BC3C29	1.10846
seq.25253.17	0.0783	0.604189	AFA	GNAS|GNAS	chr20	58839718	#BC3C29	1.10624
seq.17680.12	0.0784	0.604189	AFA	EPHB1	chr3	134795260	#BC3C29	1.10568
seq.6081.52	0.0786	0.604189	AFA	PCOLCE2	chr3	142889206	#BC3C29	1.10458
seq.13516.46	0.0787	0.604189	AFA	EMC4	chr15	34225013	#BC3C29	1.10403
seq.6404.20	0.0789	0.604189	AFA	C1QL1	chr17	44968303	#BC3C29	1.10292
seq.8687.26	0.0789	0.604189	AFA	TMEM106B	chr7	12211270	#BC3C29	1.10292
seq.23695.1	0.0791	0.604189	AFA	FSD1	chr19	4304598	#BC3C29	1.10182
seq.15526.33	0.0794	0.604189	AFA	GSS	chr20	34956027	#BC3C29	1.10018
seq.25251.6	0.0801	0.604189	AFA	ENPP3	chr6	131628442	#BC3C29	1.09637
seq.9715.15	0.0802	0.604189	AFA	IGSF3	chr1	116667755	#BC3C29	1.09583
seq.9557.5	0.0811	0.604189	AFA	MANSC1	chr12	12350242	#BC3C29	1.09098
seq.11120.49	0.0812	0.604189	AFA	NAT14	chr19	55485188	#BC3C29	1.09044
seq.22481.15	0.0812	0.604189	AFA	IQCD	chr12	113221094	#BC3C29	1.09044
seq.13473.55	0.0815	0.604189	AFA	ITPKA	chr15	41493393	#BC3C29	1.08884
seq.4920.10	0.0819	0.604189	AFA	LYZ	chr12	69348381	#BC3C29	1.08672
seq.9013.60	0.0823	0.604189	AFA	NTN1	chr17	9021510	#BC3C29	1.0846
seq.18842.24	0.0831	0.604189	AFA	UBE2D2	chr5	139526431	#BC3C29	1.0804
seq.12431.13	0.0841	0.604189	AFA	PELO	chr5	52787916	#BC3C29	1.0752
seq.14028.22	0.0841	0.604189	AFA	PIK3C2A	chr11	17207986	#BC3C29	1.0752
seq.14226.120	0.0841	0.604189	AFA	BHMT2	chr5	79069767	#BC3C29	1.0752
seq.17372.5	0.0841	0.604189	AFA	EIF4EBP1	chr8	38030534	#BC3C29	1.0752
seq.21306.7	0.0841	0.604189	AFA	HAUS1	chr18	46104378	#BC3C29	1.0752
seq.21660.4	0.0841	0.604189	AFA	SAR1B	chr5	134649271	#BC3C29	1.0752
seq.11431.235	0.0845	0.604189	AFA	RECQL	chr12	21501669	#BC3C29	1.07314
seq.10048.7	0.085	0.604189	AFA	CBFB	chr16	67028984	#BC3C29	1.07058
seq.10054.3	0.085	0.604189	AFA	GAN	chr16	81314944	#BC3C29	1.07058
seq.11190.129	0.085	0.604189	AFA	YME1L1	chr10	27155266	#BC3C29	1.07058
seq.11348.132	0.085	0.604189	AFA	P4HA2	chr5	132295315	#BC3C29	1.07058
seq.12834.3	0.085	0.604189	AFA	KCNF1	chr2	10911934	#BC3C29	1.07058
seq.20376.64	0.085	0.604189	AFA	TATDN1	chr8	124539458	#BC3C29	1.07058
seq.20531.5	0.085	0.604189	AFA	SLAMF9	chr1	159954237	#BC3C29	1.07058
seq.20542.47	0.085	0.604189	AFA	CALCR	chr7	93574730	#BC3C29	1.07058
seq.21649.12	0.085	0.604189	AFA	STX17	chr9	99906654	#BC3C29	1.07058
seq.23031.6	0.085	0.604189	AFA	SIRT2	chr19	38899862	#BC3C29	1.07058
seq.25242.12	0.085	0.604189	AFA	CATIP	chr2	218356857	#BC3C29	1.07058
seq.3835.11	0.085	0.604189	AFA	TLR2	chr4	153684070	#BC3C29	1.07058
seq.5936.53	0.085	0.604189	AFA	TNF	chr6	31575565	#BC3C29	1.07058
seq.8891.7	0.085	0.604189	AFA	CPVL	chr7	29195451	#BC3C29	1.07058
seq.6965.19	0.0854	0.60431	AFA	CNTNAP2	chr7	146116002	#BC3C29	1.06854
seq.7882.31	0.0858	0.60443	AFA	SLAMF7	chr1	160739057	#BC3C29	1.06651
seq.5736.1	0.0865	0.606653	AFA	TREML2	chr6	41201149	#BC3C29	1.06298
seq.9213.24	0.0873	0.609555	AFA	FTCD	chr21	46155579	#BC3C29	1.05899
seq.15475.4	0.0884	0.614516	AFA	PLTP	chr20	45912155	#BC3C29	1.05355
seq.12783.29	0.0888	0.614589	AFA	HNRNPM	chr19	8444767	#BC3C29	1.05159
seq.8464.31	0.0896	0.617418	AFA	RSPO4	chr20	1002311	#BC3C29	1.04769
seq.8219.14	0.0916	0.628456	AFA	ZG16	chr16	29778256	#BC3C29	1.0381
seq.3000.66	0.0933	0.633223	AFA	MBL2	chr10	52772784	#BC3C29	1.03012
seq.22467.94	0.0938	0.633223	AFA	HHLA3	chr1	70354786	#BC3C29	1.0278
seq.8458.111	0.0938	0.633223	AFA	SNCA	chr4	89838315	#BC3C29	1.0278
seq.5658.64	0.0939	0.633223	AFA	F13B	chr1	197067260	#BC3C29	1.02733
seq.5634.39	0.0946	0.633798	AFA	POFUT1	chr20	32207855	#BC3C29	1.02411
seq.9288.7	0.096	0.633798	AFA	FKBP7	chr2	178478600	#BC3C29	1.01773
seq.15391.114	0.0965	0.633798	AFA	GAS6	chr13	113864076	#BC3C29	1.01547
seq.3325.2	0.0966	0.633798	AFA	MATN2	chr8	97868840	#BC3C29	1.01502
seq.10557.6	0.097	0.633798	AFA	TEX29	chr13	111316184	#BC3C29	1.01323
seq.23390.6	0.097	0.633798	AFA	CCDC107	chr9	35658290	#BC3C29	1.01323
seq.23414.12	0.097	0.633798	AFA	ZNF483	chr9	111525159	#BC3C29	1.01323
seq.2900.53	0.0973	0.633798	AFA	CCL14	chr17	35987004	#BC3C29	1.01189
seq.18831.6	0.0976	0.633798	AFA	LRIG1	chr3	66501263	#BC3C29	1.01055
seq.12457.10	0.0995	0.638714	AFA	ADI1	chr2	3519531	#BC3C29	1.00218
seq.9607.39	0.0995	0.638714	AFA	PRR27	chr4	70133616	#BC3C29	1.00218
seq.16609.106	0.1	0.638714	AFA	KIRREL2	chr19	35855861	#BC3C29	1
seq.24895.25	0.101	0.638714	AFA	FCHSD1	chr5	141651418	#BC3C29	0.995679
seq.22544.10	0.102	0.638714	AFA	RAD51C	chr17	58692573	#BC3C29	0.9914
seq.24256.7	0.102	0.638714	AFA	KLHL40	chr3	42685537	#BC3C29	0.9914
seq.2708.54	0.102	0.638714	AFA	TNFSF18	chr1	173050941	#BC3C29	0.9914
seq.6551.94	0.102	0.638714	AFA	SERPINA12	chr14	94517844	#BC3C29	0.9914
seq.9506.10	0.102	0.638714	AFA	APOL1	chr22	36253071	#BC3C29	0.9914
seq.15460.9	0.105	0.654901	AFA	DPP4	chr2	162074394	#BC3C29	0.978811
seq.17441.4	0.106	0.658535	AFA	ALPI	chr2	232456125	#BC3C29	0.974694
seq.23034.13	0.111	0.681549	AFA	SORCS3	chr10	104641290	#BC3C29	0.954677
seq.5727.35	0.111	0.681549	AFA	B3GLCT	chr13	31199975	#BC3C29	0.954677
seq.8005.1	0.111	0.681549	AFA	MXRA7	chr17	76711004	#BC3C29	0.954677
seq.13408.23	0.114	0.697256	AFA	WFIKKN2	chr17	50834650	#BC3C29	0.943095
seq.13481.24	0.115	0.697962	AFA	TCEA2	chr20	64049836	#BC3C29	0.939302
seq.2585.2	0.115	0.697962	AFA	PRL	chr6	22302826	#BC3C29	0.939302
seq.7185.29	0.116	0.701333	AFA	GP5	chr3	194399266	#BC3C29	0.935542
seq.5675.6	0.117	0.702657	AFA	TNC	chr9	115118207	#BC3C29	0.931814
seq.11543.84	0.118	0.702657	AFA	LIMA1	chr12	50283520	#BC3C29	0.928118
seq.17164.15	0.118	0.702657	AFA	ANXA4	chr2	69644425	#BC3C29	0.928118
seq.7849.3	0.118	0.702657	AFA	QPCT	chr2	37342827	#BC3C29	0.928118
seq.3389.7	0.119	0.705947	AFA	SERPINA5	chr14	94561442	#BC3C29	0.924453
seq.23349.5	0.121	0.7101	AFA	PCYT1A	chr3	196287957	#BC3C29	0.917215
seq.19370.30	0.122	0.7101	AFA	HS3ST4	chr16	25691959	#BC3C29	0.91364
seq.6049.64	0.122	0.7101	AFA	PTPRS	chr19	5340812	#BC3C29	0.91364
seq.13453.2	0.123	0.7101	AFA	MRPL33	chr2	27771717	#BC3C29	0.910095
seq.3028.36	0.124	0.7101	AFA	CCL23	chr17	36017972	#BC3C29	0.906578
seq.9275.2	0.124	0.7101	AFA	SIGLEC5	chr19	51630401	#BC3C29	0.906578
seq.22576.2	0.125	0.7101	AFA	CD209	chr19	7747564	#BC3C29	0.90309
seq.7766.25	0.125	0.7101	AFA	ZP4	chr1	237890922	#BC3C29	0.90309
seq.8048.9	0.125	0.7101	AFA	FTMT	chr5	121851882	#BC3C29	0.90309
seq.12954.71	0.126	0.7101	AFA	PPARA	chr22	46150521	#BC3C29	0.899629
seq.17224.12	0.126	0.7101	AFA	OGN	chr9	92404696	#BC3C29	0.899629
seq.21433.3	0.126	0.7101	AFA	BTN3A2	chr6	26365159	#BC3C29	0.899629
seq.4923.79	0.126	0.7101	AFA	AMH	chr19	2249309	#BC3C29	0.899629
seq.9870.17	0.126	0.7101	AFA	WARS1	chr14	100376805	#BC3C29	0.899629
seq.12671.35	0.129	0.721851	AFA	SULT1B1	chr4	69787961	#BC3C29	0.88941
seq.18943.4	0.129	0.721851	AFA	PTGR2	chr14	73851831	#BC3C29	0.88941
seq.19377.14	0.13	0.722324	AFA	OLFM2	chr19	9936515	#BC3C29	0.886057
seq.21887.2	0.13	0.722324	AFA	CBLN2	chr18	72638521	#BC3C29	0.886057
seq.5620.13	0.131	0.72279	AFA	PAM	chr5	102753981	#BC3C29	0.882729
seq.8458.16	0.131	0.72279	AFA	SNCA	chr4	89838315	#BC3C29	0.882729
seq.23621.326	0.132	0.72325	AFA	TIMM13	chr19	2427586	#BC3C29	0.879426
seq.4763.31	0.132	0.72325	AFA	AFM	chr4	73481745	#BC3C29	0.879426
seq.23551.15	0.133	0.723703	AFA	TADA3	chr3	9793011	#BC3C29	0.876148
seq.3495.15	0.133	0.723703	AFA	CXCL6	chr4	73836640	#BC3C29	0.876148
seq.11117.2	0.134	0.724151	AFA	SPATA20	chr17	50543058	#BC3C29	0.872895
seq.6457.50	0.134	0.724151	AFA	PCDHGA1	chr5	141330514	#BC3C29	0.872895
seq.11429.80	0.135	0.727065	AFA	HNRNPC	chr14	21269494	#BC3C29	0.869666
seq.11657.86	0.136	0.729959	AFA	SOCS7	chr17	38351844	#BC3C29	0.866461
seq.10855.55	0.137	0.732834	AFA	PLXNB2	chr22	50307646	#BC3C29	0.863279
seq.2844.53	0.138	0.735689	AFA	TIE1	chr1	43300982	#BC3C29	0.860121
seq.10558.26	0.139	0.738525	AFA	PCDH9	chr13	67230445	#BC3C29	0.856985
seq.18397.5	0.14	0.741342	AFA	AKR1C4	chr10	5195462	#BC3C29	0.853872
seq.20591.48	0.142	0.749418	AFA	GLDN	chr15	51341655	#BC3C29	0.847712
seq.7921.65	0.143	0.750197	AFA	FJX1	chr11	35618460	#BC3C29	0.844664
seq.19631.13	0.144	0.750197	AFA	KNG1	chr3	186717348	#BC3C29	0.841638
seq.5008.51	0.144	0.750197	AFA	SOD2	chr6	159762529	#BC3C29	0.841638
seq.2789.26	0.145	0.750197	AFA	MMP7	chr11	102530750	#BC3C29	0.838632
seq.4922.13	0.145	0.750197	AFA	CCL19	chr9	34691276	#BC3C29	0.838632
seq.9769.48	0.145	0.750197	AFA	DNER	chr2	229714555	#BC3C29	0.838632
seq.4496.60	0.146	0.752902	AFA	MMP12	chr11	102874982	#BC3C29	0.835647
seq.20959.12	0.147	0.75559	AFA	DUSP18	chr22	30667887	#BC3C29	0.832683
seq.10419.1	0.149	0.756019	AFA	SCARA5	chr8	27992673	#BC3C29	0.826814
seq.10938.13	0.149	0.756019	AFA	CD58	chr1	116571039	#BC3C29	0.826814
seq.4157.2	0.149	0.756019	AFA	F2	chr11	46719196	#BC3C29	0.826814
seq.9545.156	0.149	0.756019	AFA	GZMK	chr5	55024256	#BC3C29	0.826814
seq.6458.6	0.151	0.761621	AFA	RPN1	chr3	128681075	#BC3C29	0.821023
seq.16317.20	0.152	0.761621	AFA	DSG3	chr18	31447741	#BC3C29	0.818156
seq.3367.8	0.152	0.761621	AFA	FETUB	chr3	186635969	#BC3C29	0.818156
seq.25464.1	0.153	0.761621	AFA	CYP2C19	chr10	94762681	#BC3C29	0.815309
seq.4267.81	0.153	0.761621	AFA	PES1	chr22	30607083	#BC3C29	0.815309
seq.8295.16	0.153	0.761621	AFA	OLFM2	chr19	9936515	#BC3C29	0.815309
seq.21756.5	0.155	0.769151	AFA	UBE2N|UBE2V2	chr12	93441947	#BC3C29	0.809668
seq.19356.20	0.157	0.776633	AFA	TOM1L2	chr17	17972422	#BC3C29	0.8041
seq.5593.11	0.158	0.776786	AFA	PDIA5	chr3	123067025	#BC3C29	0.801343
seq.2436.49	0.159	0.776786	AFA	CXCL16	chr17	4739928	#BC3C29	0.798603
seq.5680.54	0.159	0.776786	AFA	OBP2B	chr9	133209250	#BC3C29	0.798603
seq.7928.183	0.159	0.776786	AFA	TPST1	chr7	66205317	#BC3C29	0.798603
seq.14614.41	0.162	0.777499	AFA	NCMAP	chr1	24556087	#BC3C29	0.790485
seq.25252.29	0.162	0.777499	AFA	MTSS2	chr16	70686053	#BC3C29	0.790485
seq.12831.21	0.163	0.777499	AFA	TESC	chr12	117099479	#BC3C29	0.787812
seq.21130.82	0.163	0.777499	AFA	ITPK1	chr14	93116320	#BC3C29	0.787812
seq.5728.60	0.163	0.777499	AFA	FCRL1	chr1	157820120	#BC3C29	0.787812
seq.20514.8	0.164	0.777499	AFA	BAMBI	chr10	28677510	#BC3C29	0.785156
seq.18173.11	0.165	0.777499	AFA	AKR7A3	chr1	19288770	#BC3C29	0.782516
seq.4138.25	0.165	0.777499	AFA	IL20	chr1	206865623	#BC3C29	0.782516
seq.4292.5	0.165	0.777499	AFA	NAPA	chr19	47515091	#BC3C29	0.782516
seq.9315.16	0.165	0.777499	AFA	MUL1	chr1	20508151	#BC3C29	0.782516
seq.2652.15	0.166	0.777499	AFA	PLAUR	chr19	43670547	#BC3C29	0.779892
seq.3033.57	0.166	0.777499	AFA	LGALS2	chr22	37582616	#BC3C29	0.779892
seq.12655.30	0.167	0.777499	AFA	NAPB	chr20	23421519	#BC3C29	0.777284
seq.19130.81	0.167	0.777499	AFA	SERPINB8	chr18	63970029	#BC3C29	0.777284
seq.8229.1	0.167	0.777499	AFA	GXYLT1	chr12	42144874	#BC3C29	0.777284
seq.17432.25	0.168	0.777499	AFA	AK4	chr1	65147549	#BC3C29	0.774691
seq.21940.12	0.168	0.777499	AFA	WNT10B	chr12	48971735	#BC3C29	0.774691
seq.18878.15	0.169	0.777499	AFA	GREM1	chr15	32718004	#BC3C29	0.772113
seq.25057.2	0.169	0.777499	AFA	ACTN4	chr19	38647649	#BC3C29	0.772113
seq.6947.4	0.169	0.777499	AFA	ST3GAL6	chr3	98732236	#BC3C29	0.772113
seq.21696.80	0.17	0.779826	AFA	LRFN4	chr11	66856647	#BC3C29	0.769551
seq.3640.14	0.171	0.782139	AFA	LRPAP1	chr4	3532446	#BC3C29	0.767004
seq.23380.16	0.172	0.784439	AFA	L3HYPDH	chr14	59484408	#BC3C29	0.764472
seq.17804.102	0.173	0.786726	AFA	PNPO	chr17	47941506	#BC3C29	0.761954
seq.4498.62	0.175	0.793242	AFA	NCAM1	chr11	112961275	#BC3C29	0.756962
seq.10569.28	0.176	0.793242	AFA	MFAP2	chr1	16980632	#BC3C29	0.754487
seq.25963.2	0.178	0.793242	AFA	XPO5	chr6	43576038	#BC3C29	0.74958
seq.14041.13	0.18	0.793242	AFA	GZMB	chr14	24634267	#BC3C29	0.744727
seq.15384.15	0.18	0.793242	AFA	KL	chr13	33016423	#BC3C29	0.744727
seq.17813.21	0.18	0.793242	AFA	BPHL	chr6	3118374	#BC3C29	0.744727
seq.21676.17	0.18	0.793242	AFA	SERPINB2	chr18	63871692	#BC3C29	0.744727
seq.4133.54	0.18	0.793242	AFA	GZMB	chr14	24634267	#BC3C29	0.744727
seq.15343.337	0.181	0.793242	AFA	KNG1	chr3	186717348	#BC3C29	0.742321
seq.17819.30	0.181	0.793242	AFA	FAHD1	chr16	1826967	#BC3C29	0.742321
seq.9094.5	0.181	0.793242	AFA	CLEC4C	chr12	7751605	#BC3C29	0.742321
seq.5015.15	0.182	0.793242	AFA	PLA2G7	chr6	46735693	#BC3C29	0.739929
seq.9761.89	0.183	0.793242	AFA	LDHA	chr11	18394560	#BC3C29	0.737549
seq.12386.11	0.184	0.793242	AFA	RNPEP	chr1	201982372	#BC3C29	0.735182
seq.15480.2	0.184	0.793242	AFA	VNN2	chr6	132763459	#BC3C29	0.735182
seq.21437.77	0.184	0.793242	AFA	MGMT	chr10	129467190	#BC3C29	0.735182
seq.6039.24	0.184	0.793242	AFA	CRHBP	chr5	76953045	#BC3C29	0.735182
seq.19556.12	0.185	0.793242	AFA	CR1	chr1	207496147	#BC3C29	0.732828
seq.13405.61	0.186	0.793242	AFA	SPINK2	chr4	56821742	#BC3C29	0.730487
seq.19129.15	0.186	0.793242	AFA	MTHFSD	chr16	86555235	#BC3C29	0.730487
seq.3069.52	0.186	0.793242	AFA	IGHM	chr14	105856218	#BC3C29	0.730487
seq.5346.24	0.186	0.793242	AFA	CPNE1	chr20	35664956	#BC3C29	0.730487
seq.10479.18	0.187	0.793242	AFA	MMP10	chr11	102780628	#BC3C29	0.728158
seq.2381.52	0.187	0.793242	AFA	C5	chr9	121075195	#BC3C29	0.728158
seq.3514.49	0.187	0.793242	AFA	PRTN3	chr19	840999	#BC3C29	0.728158
seq.24698.12	0.188	0.795346	AFA	PRPF18	chr10	13586939	#BC3C29	0.725842
seq.20568.3	0.189	0.797349	AFA	FREM1	chr9	14910995	#BC3C29	0.723538
seq.11104.13	0.19	0.797349	AFA	CHI3L1	chr1	203186704	#BC3C29	0.721246
seq.2474.54	0.19	0.797349	AFA	APCS	chr1	159587826	#BC3C29	0.721246
seq.3168.8	0.191	0.797349	AFA	ADAMTS5	chr21	26967088	#BC3C29	0.718967
seq.5900.11	0.191	0.797349	AFA	HINT1	chr5	131224468	#BC3C29	0.718967
seq.20087.3	0.192	0.799354	AFA	SELENOF	chr1	86914424	#BC3C29	0.716699
seq.12422.143	0.193	0.799354	AFA	ALOX15B	chr17	8039034	#BC3C29	0.714443
seq.19361.78	0.193	0.799354	AFA	MATN3	chr2	20012668	#BC3C29	0.714443
seq.11145.72	0.195	0.801328	AFA	KIAA1549L	chr11	33376108	#BC3C29	0.709965
seq.12754.14	0.195	0.801328	AFA	CSDC2	chr22	41561010	#BC3C29	0.709965
seq.9526.3	0.195	0.801328	AFA	CLPSL1	chr6	35781019	#BC3C29	0.709965
seq.14708.59	0.197	0.807444	AFA	C8G	chr9	136945185	#BC3C29	0.705534
seq.20562.78	0.198	0.80944	AFA	KLRB1	chr12	9607916	#BC3C29	0.703335
seq.13730.18	0.199	0.811311	AFA	CTSC	chr11	88359684	#BC3C29	0.701147
seq.12562.1	0.2	0.811311	AFA	PKN1	chr19	14433053	#BC3C29	0.69897
seq.9126.171	0.2	0.811311	AFA	NT5DC3	chr12	103841234	#BC3C29	0.69897
seq.13587.10	0.201	0.813153	AFA	RACGAP1	chr12	50033136	#BC3C29	0.696804
seq.20526.3	0.202	0.813153	AFA	RAET1L	chr6	150025532	#BC3C29	0.694649
seq.21208.163	0.202	0.813153	AFA	CEBPE	chr14	23120256	#BC3C29	0.694649
seq.3378.49	0.203	0.815099	AFA	KLK7	chr19	50984099	#BC3C29	0.692504
seq.6342.10	0.204	0.817036	AFA	NPNT	chr4	105894775	#BC3C29	0.69037
seq.5350.14	0.206	0.822617	AFA	GPC6	chr13	93226807	#BC3C29	0.686133
seq.13543.7	0.207	0.822617	AFA	PTGR1	chr9	111599893	#BC3C29	0.68403
seq.13740.51	0.207	0.822617	AFA	FRZB	chr2	182866637	#BC3C29	0.68403
seq.14684.17	0.208	0.822617	AFA	CAPN2	chr1	223701593	#BC3C29	0.681937
seq.6957.14	0.208	0.822617	AFA	PNLIPRP2	chr10	116620953	#BC3C29	0.681937
seq.5337.64	0.209	0.82398	AFA	CD86	chr3	122055362	#BC3C29	0.679854
seq.21679.16	0.21	0.82398	AFA	CDH20	chr18	61333430	#BC3C29	0.677781
seq.7866.11	0.21	0.82398	AFA	DNAJC30	chr7	73683453	#BC3C29	0.677781
seq.13552.7	0.211	0.82398	AFA	SWAP70	chr11	9664077	#BC3C29	0.675718
seq.7152.5	0.211	0.82398	AFA	HAVCR2	chr5	157142869	#BC3C29	0.675718
seq.22587.37	0.212	0.82398	AFA	EPHA6	chr3	96814581	#BC3C29	0.673664
seq.23632.22	0.212	0.82398	AFA	SLFNL1	chr1	41023237	#BC3C29	0.673664
seq.3892.21	0.213	0.825833	AFA	MED1	chr17	39451272	#BC3C29	0.67162
seq.16792.4	0.214	0.827488	AFA	SIGLEC5	chr19	51630401	#BC3C29	0.669586
seq.2994.71	0.215	0.827488	AFA	IL1RL2	chr2	102187006	#BC3C29	0.667562
seq.9305.89	0.215	0.827488	AFA	IFNGR2	chr21	33403413	#BC3C29	0.667562
seq.5125.6	0.216	0.828925	AFA	SIGLEC14	chr19	51646825	#BC3C29	0.665546
seq.13561.5	0.217	0.828925	AFA	HTR6	chr1	19664875	#BC3C29	0.66354
seq.7768.10	0.217	0.828925	AFA	CPM	chr12	68971570	#BC3C29	0.66354
seq.10892.8	0.218	0.828925	AFA	OSMR	chr5	38845858	#BC3C29	0.661544
seq.12549.33	0.218	0.828925	AFA	HPGDS	chr4	94342876	#BC3C29	0.661544
seq.11836.144	0.22	0.832518	AFA	DDR1	chr6	30876421	#BC3C29	0.657577
seq.14151.4	0.22	0.832518	AFA	ISG15	chr1	1001138	#BC3C29	0.657577
seq.7223.60	0.223	0.837088	AFA	S100A13	chr1	153631360	#BC3C29	0.651695
seq.16305.10	0.225	0.837088	AFA	CDH11	chr16	65126112	#BC3C29	0.647817
seq.2843.13	0.225	0.837088	AFA	SPINT2	chr19	38244035	#BC3C29	0.647817
seq.8330.1	0.225	0.837088	AFA	LRP11	chr6	149864359	#BC3C29	0.647817
seq.7955.195	0.226	0.837088	AFA	ITIH1	chr3	52777595	#BC3C29	0.645892
seq.23029.3	0.227	0.837088	AFA	SH3GL3	chr15	83447228	#BC3C29	0.643974
seq.15395.15	0.228	0.837088	AFA	GSTM1	chr1	109687814	#BC3C29	0.642065
seq.3366.51	0.229	0.837088	AFA	ECM1	chr1	150508062	#BC3C29	0.640165
seq.9394.19	0.229	0.837088	AFA	CPQ	chr8	96645242	#BC3C29	0.640165
seq.21498.3	0.23	0.837088	AFA	ALDH7A1	chr5	126595362	#BC3C29	0.638272
seq.3182.38	0.23	0.837088	AFA	ENTPD1	chr10	95711779	#BC3C29	0.638272
seq.7935.26	0.23	0.837088	AFA	LARGE1	chr22	33922841	#BC3C29	0.638272
seq.11257.1	0.232	0.837088	AFA	QDPR	chr4	17512206	#BC3C29	0.634512
seq.23584.2	0.232	0.837088	AFA	NUDT15	chr13	48037726	#BC3C29	0.634512
seq.6930.95	0.232	0.837088	AFA	ST8SIA6	chr10	17454595	#BC3C29	0.634512
seq.10490.3	0.233	0.837088	AFA	RPN1	chr3	128681075	#BC3C29	0.632644
seq.15471.29	0.233	0.837088	AFA	PNLIPRP2	chr10	116620953	#BC3C29	0.632644
seq.25072.11	0.233	0.837088	AFA	CHD1L	chr1	147242654	#BC3C29	0.632644
seq.5124.69	0.233	0.837088	AFA	ICAM5	chr19	10289952	#BC3C29	0.632644
seq.9779.63	0.233	0.837088	AFA	HERPUD2	chr7	35697459	#BC3C29	0.632644
seq.10339.48	0.234	0.837088	AFA	ENO2	chr12	6913745	#BC3C29	0.630784
seq.15333.11	0.234	0.837088	AFA	SDF2	chr17	28662189	#BC3C29	0.630784
seq.6713.4	0.234	0.837088	AFA	LRP11	chr6	149864359	#BC3C29	0.630784
seq.22155.44	0.235	0.837088	AFA	GEMIN7	chr19	45079195	#BC3C29	0.628932
seq.4541.49	0.235	0.837088	AFA	CDON	chr11	126063335	#BC3C29	0.628932
seq.9257.14	0.235	0.837088	AFA	TACO1	chr17	63600882	#BC3C29	0.628932
seq.7137.8	0.24	0.850779	AFA	MSRA	chr8	10054292	#BC3C29	0.619789
seq.15491.20	0.241	0.850779	AFA	CD248	chr11	66317044	#BC3C29	0.617983
seq.23030.4	0.241	0.850779	AFA	SIGLEC5	chr19	51630401	#BC3C29	0.617983
seq.3617.80	0.241	0.850779	AFA	HGFAC	chr4	3441968	#BC3C29	0.617983
seq.21736.60	0.243	0.85212	AFA	HS2ST1	chr1	86914635	#BC3C29	0.614394
seq.7968.15	0.243	0.85212	AFA	CRTAM	chr11	122838500	#BC3C29	0.614394
seq.8250.2	0.243	0.85212	AFA	PTPRJ	chr11	47980425	#BC3C29	0.614394
seq.9002.36	0.246	0.856629	AFA	SERPINA11	chr14	94452800	#BC3C29	0.609065
seq.9604.14	0.246	0.856629	AFA	CDH11	chr16	65126112	#BC3C29	0.609065
seq.15503.20	0.247	0.856629	AFA	LEFTY2	chr1	225941383	#BC3C29	0.607303
seq.23619.235	0.247	0.856629	AFA	C19orf53	chr19	13774456	#BC3C29	0.607303
seq.7085.81	0.247	0.856629	AFA	CDSN	chr6	31120446	#BC3C29	0.607303
seq.17512.2	0.249	0.857908	AFA	NMI	chr2	151289894	#BC3C29	0.603801
seq.2617.56	0.249	0.857908	AFA	ERBB3	chr12	56076799	#BC3C29	0.603801
seq.9543.131	0.249	0.857908	AFA	COG8	chr16	69339583	#BC3C29	0.603801
seq.7179.69	0.251	0.862915	AFA	NFASC	chr1	204828651	#BC3C29	0.600326
seq.14123.34	0.252	0.86447	AFA	VSIR	chr10	71773520	#BC3C29	0.598599
seq.21108.5	0.253	0.866017	AFA	CPPED1	chr16	12803887	#BC3C29	0.596879
seq.21967.20	0.254	0.867558	AFA	HSD11B1	chr1	209686178	#BC3C29	0.595166
seq.20922.4	0.255	0.868407	AFA	PFN4	chr2	24123464	#BC3C29	0.59346
seq.16307.22	0.257	0.868407	AFA	UNC5D	chr8	35235475	#BC3C29	0.590067
seq.20936.8	0.257	0.868407	AFA	TATDN3	chr1	212791828	#BC3C29	0.590067
seq.4440.15	0.257	0.868407	AFA	FCRL3	chr1	157700769	#BC3C29	0.590067
seq.6620.82	0.257	0.868407	AFA	LINGO1	chr15	77820900	#BC3C29	0.590067
seq.7145.1	0.259	0.870736	AFA	ITIH3	chr3	52794768	#BC3C29	0.5867
seq.3583.54	0.26	0.870736	AFA	ARSA	chr22	50628173	#BC3C29	0.585027
seq.9326.33	0.26	0.870736	AFA	ITIH2	chr10	7703316	#BC3C29	0.585027
seq.15511.37	0.261	0.870736	AFA	NPTXR	chr22	38844028	#BC3C29	0.583359
seq.4428.1	0.261	0.870736	AFA	CHST2	chr3	143119771	#BC3C29	0.583359
seq.8245.27	0.261	0.870736	AFA	ICAM5	chr19	10289952	#BC3C29	0.583359
seq.13130.150	0.264	0.874833	AFA	HK2	chr2	74834127	#BC3C29	0.578396
seq.22577.24	0.264	0.874833	AFA	SIGLEC14	chr19	51646825	#BC3C29	0.578396
seq.25459.3	0.264	0.874833	AFA	MACROD2	chr20	13995369	#BC3C29	0.578396
seq.5621.64	0.265	0.874833	AFA	THSD1	chr13	52416373	#BC3C29	0.576754
seq.6361.49	0.265	0.874833	AFA	PTPRR	chr12	70920738	#BC3C29	0.576754
seq.3592.4	0.267	0.879595	AFA	CAMK1	chr3	9769992	#BC3C29	0.573489
seq.20592.8	0.269	0.880668	AFA	LXN	chr3	158672648	#BC3C29	0.570248
seq.8097.77	0.269	0.880668	AFA	LIPN	chr10	88759982	#BC3C29	0.570248
seq.9370.69	0.269	0.880668	AFA	GGH	chr8	63039407	#BC3C29	0.570248
seq.11112.18	0.271	0.885379	AFA	TMEM167A	chr5	83077863	#BC3C29	0.567031
seq.8248.222	0.272	0.88681	AFA	SIGLEC14	chr19	51646825	#BC3C29	0.565431
seq.2834.54	0.275	0.893877	AFA	KLK8	chr19	51002711	#BC3C29	0.560667
seq.5713.9	0.276	0.893877	AFA	IFNL3	chr19	39245250	#BC3C29	0.559091
seq.11194.6	0.277	0.893877	AFA	SIT1	chr9	35650931	#BC3C29	0.55752
seq.21397.21	0.277	0.893877	AFA	PRTG	chr15	55743152	#BC3C29	0.55752
seq.24904.121	0.277	0.893877	AFA	STXBP4	chr17	54968727	#BC3C29	0.55752
seq.23272.8	0.28	0.89946	AFA	DPCD	chr10	101570560	#BC3C29	0.552842
seq.5644.60	0.282	0.89946	AFA	RNASE4	chr14	20684560	#BC3C29	0.549751
seq.2948.58	0.283	0.89946	AFA	GHR	chr5	42423439	#BC3C29	0.548214
seq.3684.78	0.283	0.89946	AFA	MSR1	chr8	16567490	#BC3C29	0.548214
seq.8606.39	0.283	0.89946	AFA	GPNMB	chr7	23235967	#BC3C29	0.548214
seq.15495.9	0.284	0.89946	AFA	FOLR3	chr11	72114869	#BC3C29	0.546682
seq.4775.34	0.284	0.89946	AFA	GSN	chr9	121207794	#BC3C29	0.546682
seq.4981.6	0.284	0.89946	AFA	DSC3	chr18	31042815	#BC3C29	0.546682
seq.9595.11	0.284	0.89946	AFA	B4GALT2	chr1	43978943	#BC3C29	0.546682
seq.11219.95	0.285	0.89946	AFA	FGFBP3	chr10	91909486	#BC3C29	0.545155
seq.3074.6	0.285	0.89946	AFA	LBP	chr20	38346482	#BC3C29	0.545155
seq.10449.31	0.287	0.903964	AFA	SHISA2	chr13	26052016	#BC3C29	0.542118
seq.8918.64	0.288	0.904387	AFA	PTK2B	chr8	27311482	#BC3C29	0.540608
seq.19294.26	0.29	0.904387	AFA	CRIPT	chr2	46616416	#BC3C29	0.537602
seq.6104.1	0.29	0.904387	AFA	FGFRL1	chr4	1009936	#BC3C29	0.537602
seq.7752.31	0.29	0.904387	AFA	CLEC4D	chr12	8509475	#BC3C29	0.537602
seq.9229.9	0.29	0.904387	AFA	CTRL	chr16	67932365	#BC3C29	0.537602
seq.10391.1	0.291	0.905716	AFA	ANGPTL3	chr1	62597520	#BC3C29	0.536107
seq.10460.1	0.293	0.906576	AFA	CHIT1	chr1	203273641	#BC3C29	0.533132
seq.10472.53	0.293	0.906576	AFA	TNFRSF14	chr1	2555639	#BC3C29	0.533132
seq.16749.79	0.293	0.906576	AFA	GDF10	chr10	47300197	#BC3C29	0.533132
seq.24671.15	0.295	0.909199	AFA	PYCARD	chr16	31203450	#BC3C29	0.530178
seq.9482.110	0.295	0.909199	AFA	NUDT9	chr4	87422573	#BC3C29	0.530178
seq.5124.62	0.296	0.910031	AFA	ICAM5	chr19	10289952	#BC3C29	0.528708
seq.15386.7	0.297	0.910031	AFA	FABP4	chr8	81483236	#BC3C29	0.527244
seq.6304.8	0.297	0.910031	AFA	C1QTNF1	chr17	79022814	#BC3C29	0.527244
seq.13114.50	0.298	0.910385	AFA	LUM	chr12	91111494	#BC3C29	0.525784
seq.13748.4	0.3	0.910385	AFA	CCL8	chr17	34319435	#BC3C29	0.522879
seq.17383.4	0.3	0.910385	AFA	STARD5	chr15	81324183	#BC3C29	0.522879
seq.3166.92	0.3	0.910385	AFA	CD33	chr19	51225064	#BC3C29	0.522879
seq.4564.2	0.3	0.910385	AFA	PLXNC1	chr12	94148577	#BC3C29	0.522879
seq.9409.11	0.301	0.911666	AFA	TPSAB1	chr16	1240379	#BC3C29	0.521434
seq.25080.16	0.302	0.912943	AFA	UGT2B15	chr4	68670652	#BC3C29	0.519993
seq.2609.59	0.304	0.915481	AFA	CST3	chr20	23638473	#BC3C29	0.517126
seq.8039.41	0.304	0.915481	AFA	FAM177A1	chr14	35045117	#BC3C29	0.517126
seq.6495.14	0.305	0.916743	AFA	EDN1	chr6	12290361	#BC3C29	0.5157
seq.25265.8	0.306	0.918	AFA	FNBP1	chr9	130043189	#BC3C29	0.514279
seq.5731.1	0.307	0.919252	AFA	SPINK6	chr5	148202794	#BC3C29	0.512862
seq.13519.112	0.308	0.9205	AFA	ARHGEF25	chr12	57610180	#BC3C29	0.511449
seq.5102.55	0.309	0.920989	AFA	MICB	chr6	31494881	#BC3C29	0.510042
seq.18396.10	0.312	0.920989	AFA	TLE5	chr19	3063107	#BC3C29	0.505845
seq.2429.27	0.312	0.920989	AFA	C8A|C8B|C8G	chr1	56854768	#BC3C29	0.505845
seq.4594.22	0.312	0.920989	AFA	ADCYAP1	chr18	904871	#BC3C29	0.505845
seq.21389.32	0.313	0.920989	AFA	STK3	chr8	98942827	#BC3C29	0.504456
seq.3434.34	0.313	0.920989	AFA	FN1	chr2	215436073	#BC3C29	0.504456
seq.3435.53	0.313	0.920989	AFA	FN1	chr2	215436073	#BC3C29	0.504456
seq.21237.24	0.314	0.920989	AFA	PADI4	chr1	17308195	#BC3C29	0.50307
seq.6060.2	0.314	0.920989	AFA	PIP	chr7	143132077	#BC3C29	0.50307
seq.6077.63	0.314	0.920989	AFA	ADA2	chr22	17258235	#BC3C29	0.50307
seq.19590.46	0.315	0.922208	AFA	SFTPD	chr10	79982614	#BC3C29	0.501689
seq.9449.150	0.317	0.924632	AFA	C4BPA	chr1	207104233	#BC3C29	0.498941
seq.9906.21	0.317	0.924632	AFA	SPOCK3	chr4	167234796	#BC3C29	0.498941
seq.24643.21	0.32	0.930615	AFA	CRYL1	chr13	20525873	#BC3C29	0.49485
seq.15509.2	0.322	0.930615	AFA	NAGLU	chr17	42536241	#BC3C29	0.492144
seq.19617.5	0.322	0.930615	AFA	PTGR1	chr9	111599893	#BC3C29	0.492144
seq.2913.1	0.322	0.930615	AFA	CCL23	chr17	36017972	#BC3C29	0.492144
seq.4540.11	0.322	0.930615	AFA	CBX5	chr12	54280133	#BC3C29	0.492144
seq.9583.17	0.323	0.931799	AFA	RNF24	chr20	4015558	#BC3C29	0.490797
seq.8997.4	0.326	0.932584	AFA	NPTXR	chr22	38844028	#BC3C29	0.486782
seq.5688.65	0.327	0.932584	AFA	CBLN4	chr20	56005519	#BC3C29	0.485452
seq.9015.1	0.327	0.932584	AFA	PRG3	chr11	57381150	#BC3C29	0.485452
seq.16872.248	0.328	0.932584	AFA	GSTZ1	chr14	77320996	#BC3C29	0.484126
seq.21688.50	0.328	0.932584	AFA	ITGA4|ITGB1	chr2	181457202	#BC3C29	0.484126
seq.4459.68	0.328	0.932584	AFA	PCSK7	chr11	117232525	#BC3C29	0.484126
seq.4874.3	0.328	0.932584	AFA	ANG	chr14	20684177	#BC3C29	0.484126
seq.9451.20	0.328	0.932584	AFA	UMOD	chr16	20356301	#BC3C29	0.484126
seq.16781.2	0.329	0.933745	AFA	ENGASE	chr17	79074824	#BC3C29	0.482804
seq.12859.33	0.332	0.933975	AFA	ECI2	chr6	4135597	#BC3C29	0.478862
seq.14043.12	0.332	0.933975	AFA	EEA1	chr12	92929331	#BC3C29	0.478862
seq.18196.8	0.332	0.933975	AFA	AFM	chr4	73481745	#BC3C29	0.478862
seq.4153.11	0.332	0.933975	AFA	SERPINA3	chr14	94612384	#BC3C29	0.478862
seq.15635.4	0.333	0.933975	AFA	SMOC2	chr6	168441151	#BC3C29	0.477556
seq.3795.6	0.333	0.933975	AFA	ADAM9	chr8	38996754	#BC3C29	0.477556
seq.23558.33	0.334	0.933975	AFA	METTL2B	chr7	128476729	#BC3C29	0.476254
seq.2692.74	0.334	0.933975	AFA	PLA2G2A	chr1	19980416	#BC3C29	0.476254
seq.5726.49	0.335	0.933975	AFA	SPAG11A	chr8	7463674	#BC3C29	0.474955
seq.8955.60	0.335	0.933975	AFA	GLT8D1	chr3	52706032	#BC3C29	0.474955
seq.13059.33	0.336	0.934598	AFA	RFK	chr9	76394517	#BC3C29	0.473661
seq.10565.19	0.337	0.934598	AFA	SLITRK3	chr3	165197109	#BC3C29	0.47237
seq.17516.7	0.337	0.934598	AFA	RAB3A	chr19	18204042	#BC3C29	0.47237
seq.6255.74	0.339	0.938495	AFA	CPXM1	chr20	2800627	#BC3C29	0.4698
seq.11440.58	0.342	0.939156	AFA	SOCS3	chr17	78360077	#BC3C29	0.465974
seq.12560.9	0.342	0.939156	AFA	NT5C	chr17	75131757	#BC3C29	0.465974
seq.25061.8	0.342	0.939156	AFA	ELMO2	chr20	46432985	#BC3C29	0.465974
seq.3799.11	0.342	0.939156	AFA	CA3	chr8	85373436	#BC3C29	0.465974
seq.10366.11	0.343	0.939156	AFA	PDGFRA	chr4	54229280	#BC3C29	0.464706
seq.19119.10	0.343	0.939156	AFA	DDIT3	chr12	57521737	#BC3C29	0.464706
seq.5694.57	0.344	0.939156	AFA	SMOC1	chr14	69854131	#BC3C29	0.463442
seq.8989.40	0.344	0.939156	AFA	SCUBE1	chr22	43343372	#BC3C29	0.463442
seq.8257.71	0.345	0.939221	AFA	OXT	chr20	3071620	#BC3C29	0.462181
seq.17156.72	0.346	0.939221	AFA	DCLK1	chr13	36131382	#BC3C29	0.460924
seq.10546.2	0.347	0.939221	AFA	TSPEAR	chr21	44711572	#BC3C29	0.459671
seq.17332.3	0.347	0.939221	AFA	ADPRS	chr1	36088892	#BC3C29	0.459671
seq.17746.77	0.347	0.939221	AFA	FIS1	chr7	101252316	#BC3C29	0.459671
seq.3291.30	0.349	0.941969	AFA	FCER2	chr19	7702146	#BC3C29	0.457175
seq.11275.94	0.35	0.941969	AFA	LRP1B	chr2	142131016	#BC3C29	0.455932
seq.16763.11	0.35	0.941969	AFA	LECT2	chr5	135954983	#BC3C29	0.455932
seq.23213.21	0.351	0.941969	AFA	CFAP300	chr11	102047437	#BC3C29	0.454693
seq.7970.315	0.351	0.941969	AFA	ART3	chr4	76011184	#BC3C29	0.454693
seq.24684.7	0.353	0.94201	AFA	GIMAP4	chr7	150567369	#BC3C29	0.452225
seq.23280.9	0.354	0.94201	AFA	AKIRIN2	chr6	87702233	#BC3C29	0.450997
seq.5134.52	0.354	0.94201	AFA	HAVCR2	chr5	157142869	#BC3C29	0.450997
seq.5400.52	0.354	0.94201	AFA	LEPR	chr1	65420652	#BC3C29	0.450997
seq.7161.25	0.354	0.94201	AFA	H6PD	chr1	9234774	#BC3C29	0.450997
seq.5312.49	0.355	0.942564	AFA	APOE	chr19	44905791	#BC3C29	0.449772
seq.19614.8	0.356	0.942564	AFA	TCN1	chr11	59866489	#BC3C29	0.44855
seq.6940.18	0.356	0.942564	AFA	JPH1	chr8	74321540	#BC3C29	0.44855
seq.4831.4	0.358	0.945288	AFA	SELL	chr1	169711702	#BC3C29	0.446117
seq.14011.17	0.359	0.945288	AFA	S100A11	chr1	152047907	#BC3C29	0.444906
seq.18841.1	0.36	0.945288	AFA	SERPINB13	chr18	63586989	#BC3C29	0.443697
seq.3191.50	0.362	0.945288	AFA	WFIKKN1	chr16	629239	#BC3C29	0.441291
seq.19213.1	0.363	0.945288	AFA	SPINK4	chr9	33218365	#BC3C29	0.440093
seq.4413.3	0.363	0.945288	AFA	SLPI	chr20	45254564	#BC3C29	0.440093
seq.2992.59	0.364	0.945288	AFA	IL17RA	chr22	17084954	#BC3C29	0.438899
seq.9842.2	0.364	0.945288	AFA	CTNNB1	chr3	41194741	#BC3C29	0.438899
seq.11134.30	0.366	0.945288	AFA	MTRF1L	chr6	153002709	#BC3C29	0.436519
seq.13429.3	0.366	0.945288	AFA	WFDC10A	chr20	45629739	#BC3C29	0.436519
seq.3313.21	0.366	0.945288	AFA	FCN2	chr9	134880810	#BC3C29	0.436519
seq.24445.38	0.367	0.945288	AFA	AFAP1L2	chr10	114404756	#BC3C29	0.435334
seq.10780.10	0.368	0.945288	AFA	RAB3D	chr19	11346270	#BC3C29	0.434152
seq.8394.56	0.368	0.945288	AFA	RNASE2	chr14	20955487	#BC3C29	0.434152
seq.24426.15	0.37	0.945288	AFA	CTNNA1	chr5	138610967	#BC3C29	0.431798
seq.24426.191	0.37	0.945288	AFA	CTNNA1	chr5	138610967	#BC3C29	0.431798
seq.5034.79	0.37	0.945288	AFA	PRSS2	chr7	142760398	#BC3C29	0.431798
seq.20079.6	0.371	0.945288	AFA	PCK2	chr14	24094053	#BC3C29	0.430626
seq.6961.14	0.371	0.945288	AFA	IGFL3	chr19	46124688	#BC3C29	0.430626
seq.21134.9	0.372	0.945288	AFA	CREBZF	chr11	85682908	#BC3C29	0.429457
seq.11646.4	0.373	0.945288	AFA	CHST9	chr18	27185308	#BC3C29	0.428291
seq.20120.101	0.373	0.945288	AFA	AMIGO1	chr1	109509738	#BC3C29	0.428291
seq.5632.6	0.373	0.945288	AFA	CRTAC1	chr10	98030828	#BC3C29	0.428291
seq.14102.6	0.374	0.945288	AFA	GNLY	chr2	85685175	#BC3C29	0.427128
seq.23339.46	0.374	0.945288	AFA	TCF24	chr8	66962591	#BC3C29	0.427128
seq.3296.92	0.374	0.945288	AFA	CNTN2	chr1	205042937	#BC3C29	0.427128
seq.14077.6	0.375	0.945288	AFA	FCN3	chr1	27374824	#BC3C29	0.425969
seq.18866.8	0.375	0.945288	AFA	PPP3R2	chr9	101595021	#BC3C29	0.425969
seq.18899.82	0.375	0.945288	AFA	HDGFL3	chr15	83207823	#BC3C29	0.425969
seq.6354.13	0.375	0.945288	AFA	HEPHL1	chr11	94021354	#BC3C29	0.425969
seq.3195.50	0.377	0.9453	AFA	GNLY	chr2	85685175	#BC3C29	0.423659
seq.8913.22	0.377	0.9453	AFA	SIGLEC11	chr19	49961172	#BC3C29	0.423659
seq.9244.27	0.377	0.9453	AFA	PPT1	chr1	40097260	#BC3C29	0.423659
seq.22960.8	0.378	0.9453	AFA	FCGR2B	chr1	161663143	#BC3C29	0.422508
seq.4407.10	0.378	0.9453	AFA	MST1	chr3	49689501	#BC3C29	0.422508
seq.7871.16	0.38	0.948293	AFA	TMEM132A	chr11	60924460	#BC3C29	0.420216
seq.19437.61	0.381	0.948293	AFA	VEGFA	chr6	43770184	#BC3C29	0.419075
seq.8299.66	0.381	0.948293	AFA	LILRA4	chr19	54339162	#BC3C29	0.419075
seq.9384.17	0.382	0.949285	AFA	CAMP	chr3	48223347	#BC3C29	0.417937
seq.21737.20	0.385	0.953122	AFA	ST6GAL2	chr2	106887108	#BC3C29	0.414539
seq.9974.8	0.385	0.953122	AFA	DLL3	chr19	39498895	#BC3C29	0.414539
seq.13967.14	0.386	0.953122	AFA	TXNRD1	chr12	104215779	#BC3C29	0.413413
seq.12333.87	0.389	0.953122	AFA	RPIA	chr2	88691673	#BC3C29	0.41005
seq.19488.1	0.389	0.953122	AFA	PDCD6	chr5	271621	#BC3C29	0.41005
seq.21915.2	0.389	0.953122	AFA	OTUD3	chr1	19882395	#BC3C29	0.41005
seq.23263.9	0.389	0.953122	AFA	KCTD15	chr19	33795933	#BC3C29	0.41005
seq.11232.46	0.39	0.953122	AFA	TCN1	chr11	59866489	#BC3C29	0.408935
seq.6520.87	0.39	0.953122	AFA	MGP	chr12	14885857	#BC3C29	0.408935
seq.12702.13	0.391	0.953122	AFA	PELI2	chr14	56117814	#BC3C29	0.407823
seq.3044.3	0.391	0.953122	AFA	CCL18	chr17	36064272	#BC3C29	0.407823
seq.9901.28	0.391	0.953122	AFA	EGLN1	chr1	231422287	#BC3C29	0.407823
seq.16773.29	0.392	0.953122	AFA	SCUBE3	chr6	35213956	#BC3C29	0.406714
seq.25258.41	0.392	0.953122	AFA	SPATA5	chr4	122923070	#BC3C29	0.406714
seq.7002.1	0.393	0.953577	AFA	MXRA8	chr1	1361777	#BC3C29	0.405607
seq.13720.95	0.394	0.953577	AFA	PRTN3	chr19	840999	#BC3C29	0.404504
seq.3839.60	0.394	0.953577	AFA	AIP	chr11	67468174	#BC3C29	0.404504
seq.16060.99	0.396	0.955858	AFA	NID2	chr14	52069059	#BC3C29	0.402305
seq.12498.12	0.397	0.955858	AFA	TAX1BP3	chr17	3668679	#BC3C29	0.401209
seq.4137.57	0.398	0.955858	AFA	IL25	chr14	23372809	#BC3C29	0.400117
seq.6359.50	0.399	0.955858	AFA	POMGNT2	chr3	43106085	#BC3C29	0.399027
seq.9282.12	0.399	0.955858	AFA	CRISP2	chr6	49713590	#BC3C29	0.399027
seq.3184.25	0.4	0.955858	AFA	F7	chr13	113105788	#BC3C29	0.39794
seq.3888.8	0.4	0.955858	AFA	ING1	chr13	110712736	#BC3C29	0.39794
seq.6914.15	0.4	0.955858	AFA	AMIGO2	chr12	47079959	#BC3C29	0.39794
seq.16021.30	0.401	0.955858	AFA	CDH8	chr16	62037035	#BC3C29	0.396856
seq.18218.48	0.401	0.955858	AFA	CNRIP1	chr2	68320051	#BC3C29	0.396856
seq.4127.75	0.402	0.956796	AFA	C6	chr5	41261438	#BC3C29	0.395774
seq.8874.53	0.403	0.957225	AFA	CLN5	chr13	76990660	#BC3C29	0.394695
seq.21662.121	0.404	0.957225	AFA	DYRK3	chr1	206635536	#BC3C29	0.393619
seq.9077.10	0.404	0.957225	AFA	MAN1A2	chr1	117367449	#BC3C29	0.393619
seq.15394.79	0.407	0.958576	AFA	UNC5B	chr10	71212570	#BC3C29	0.390406
seq.3761.4	0.407	0.958576	AFA	PTGS2	chr1	186680922	#BC3C29	0.390406
seq.8645.257	0.407	0.958576	AFA	PEX14	chr1	10472288	#BC3C29	0.390406
seq.9890.8	0.407	0.958576	AFA	TPM3	chr1	154194648	#BC3C29	0.390406
seq.10714.7	0.408	0.959499	AFA	ACE	chr17	63477061	#BC3C29	0.38934
seq.23371.5	0.412	0.966027	AFA	NIF3L1	chr2	200889327	#BC3C29	0.385103
seq.7957.2	0.412	0.966027	AFA	SCG3	chr15	51681492	#BC3C29	0.385103
seq.5992.50	0.414	0.966509	AFA	CD8A	chr2	86808396	#BC3C29	0.383
seq.8973.23	0.415	0.966509	AFA	FCRL4	chr1	157598085	#BC3C29	0.381952
seq.13929.27	0.416	0.966509	AFA	CROT	chr7	87345664	#BC3C29	0.380907
seq.15449.33	0.416	0.966509	AFA	TIMD4	chr5	156963226	#BC3C29	0.380907
seq.17456.53	0.417	0.966509	AFA	GOLM1	chr9	86100173	#BC3C29	0.379864
seq.19366.8	0.417	0.966509	AFA	PEX26	chr22	18077923	#BC3C29	0.379864
seq.9261.14	0.417	0.966509	AFA	EPHB6	chr7	142855061	#BC3C29	0.379864
seq.11311.79	0.419	0.966509	AFA	RAG1	chr11	36510372	#BC3C29	0.377786
seq.12844.10	0.419	0.966509	AFA	BAG4	chr8	38176533	#BC3C29	0.377786
seq.24710.1	0.419	0.966509	AFA	MTUS2	chr13	28820339	#BC3C29	0.377786
seq.13062.4	0.421	0.966509	AFA	GMFG	chr19	39342372	#BC3C29	0.375718
seq.2962.50	0.421	0.966509	AFA	PTHLH	chr12	27972733	#BC3C29	0.375718
seq.9212.22	0.421	0.966509	AFA	CTSF	chr11	66568879	#BC3C29	0.375718
seq.2741.22	0.424	0.966509	AFA	SIGLEC6	chr19	51531856	#BC3C29	0.372634
seq.3132.1	0.424	0.966509	AFA	VEGFC	chr4	176792922	#BC3C29	0.372634
seq.5810.25	0.424	0.966509	AFA	TDGF1	chr3	46574534	#BC3C29	0.372634
seq.2939.10	0.425	0.966509	AFA	ARTN	chr1	43933320	#BC3C29	0.371611
seq.21732.78	0.427	0.966509	AFA	UBE2Q1	chr1	154559028	#BC3C29	0.369572
seq.8326.63	0.427	0.966509	AFA	SIGIRR	chr11	417455	#BC3C29	0.369572
seq.9068.17	0.427	0.966509	AFA	JAKMIP3	chr10	132036336	#BC3C29	0.369572
seq.11281.6	0.428	0.966509	AFA	GRB7	chr17	39737927	#BC3C29	0.368556
seq.16828.8	0.428	0.966509	AFA	COL6A1	chr21	45981770	#BC3C29	0.368556
seq.20538.71	0.428	0.966509	AFA	SIGLEC11	chr19	49961172	#BC3C29	0.368556
seq.23296.29	0.429	0.966509	AFA	SFRP5	chr10	97771999	#BC3C29	0.367543
seq.4152.58	0.429	0.966509	AFA	KLKB1	chr4	186226438	#BC3C29	0.367543
seq.13717.15	0.431	0.966509	AFA	FCN2	chr9	134880810	#BC3C29	0.365523
seq.9177.6	0.432	0.966509	AFA	FAM3B	chr21	41304212	#BC3C29	0.364516
seq.6388.21	0.433	0.966509	AFA	CCDC126	chr7	23597382	#BC3C29	0.363512
seq.8046.9	0.433	0.966509	AFA	LGALS1	chr22	37675636	#BC3C29	0.363512
seq.22154.37	0.434	0.966509	AFA	GATAD1	chr7	92447482	#BC3C29	0.36251
seq.4131.72	0.436	0.966509	AFA	FN1	chr2	215436073	#BC3C29	0.360514
seq.15472.16	0.437	0.966509	AFA	LRP11	chr6	149864359	#BC3C29	0.359519
seq.7856.51	0.437	0.966509	AFA	FAM151A	chr1	54623556	#BC3C29	0.359519
seq.11851.21	0.438	0.966509	AFA	TREM2	chr6	41163186	#BC3C29	0.358526
seq.16300.4	0.438	0.966509	AFA	TREM2	chr6	41163186	#BC3C29	0.358526
seq.20161.41	0.438	0.966509	AFA	NCAM1	chr11	112961275	#BC3C29	0.358526
seq.12612.37	0.439	0.966509	AFA	PSMB1	chr6	170553307	#BC3C29	0.357535
seq.21537.33	0.439	0.966509	AFA	SCLY	chr2	238060924	#BC3C29	0.357535
seq.6543.182	0.439	0.966509	AFA	PRLH	chr2	237566574	#BC3C29	0.357535
seq.9590.10	0.439	0.966509	AFA	COX7A2L	chr2	42425088	#BC3C29	0.357535
seq.5633.65	0.442	0.966509	AFA	LILRB2	chr19	54281184	#BC3C29	0.354578
seq.13123.3	0.443	0.966509	AFA	FLRT3	chr20	14337614	#BC3C29	0.353596
seq.22013.6	0.443	0.966509	AFA	RASSF2	chr20	4823608	#BC3C29	0.353596
seq.23311.19	0.443	0.966509	AFA	RPP25	chr15	74956772	#BC3C29	0.353596
seq.6556.5	0.444	0.966509	AFA	ENPP5	chr6	46170980	#BC3C29	0.352617
seq.19496.1	0.447	0.966509	AFA	NPL	chr1	182789293	#BC3C29	0.349692
seq.5864.10	0.447	0.966509	AFA	ALDOA	chr16	30064164	#BC3C29	0.349692
seq.13392.13	0.448	0.966509	AFA	ATP1B1	chr1	169105697	#BC3C29	0.348722
seq.13699.6	0.448	0.966509	AFA	KLK3	chr19	50854915	#BC3C29	0.348722
seq.16015.19	0.448	0.966509	AFA	GPT	chr8	144502973	#BC3C29	0.348722
seq.3358.51	0.449	0.966509	AFA	CDK5|CDK5R1	chr7	151057897	#BC3C29	0.347754
seq.13027.20	0.451	0.966509	AFA	CBX7	chr22	39152680	#BC3C29	0.345823
seq.7787.25	0.451	0.966509	AFA	LILRA5	chr19	54313166	#BC3C29	0.345823
seq.15584.9	0.452	0.966509	AFA	CFHR2	chr1	196943738	#BC3C29	0.344862
seq.17447.52	0.452	0.966509	AFA	SFRP4	chr7	38025695	#BC3C29	0.344862
seq.3173.49	0.452	0.966509	AFA	NAAA	chr4	75941013	#BC3C29	0.344862
seq.8240.207	0.452	0.966509	AFA	GPNMB	chr7	23235967	#BC3C29	0.344862
seq.9284.25	0.452	0.966509	AFA	SFRP4	chr7	38025695	#BC3C29	0.344862
seq.12587.65	0.454	0.966509	AFA	ARL2	chr11	65014160	#BC3C29	0.342944
seq.25052.3	0.454	0.966509	AFA	CRLF3	chr17	30824692	#BC3C29	0.342944
seq.3352.80	0.455	0.966509	AFA	CA6	chr1	8945867	#BC3C29	0.341989
seq.8345.27	0.455	0.966509	AFA	GPX7	chr1	52602371	#BC3C29	0.341989
seq.10082.251	0.457	0.966509	AFA	NEFL	chr8	24956721	#BC3C29	0.340084
seq.4234.8	0.457	0.966509	AFA	IL1RL1	chr2	102311502	#BC3C29	0.340084
seq.21804.15	0.458	0.966509	AFA	KHDC1L	chr6	73225770	#BC3C29	0.339135
seq.10344.334	0.459	0.966509	AFA	IL10RA	chr11	117986370	#BC3C29	0.338187
seq.3461.58	0.459	0.966509	AFA	BCAN	chr1	156641390	#BC3C29	0.338187
seq.12540.25	0.46	0.966509	AFA	RHOG	chr11	3840959	#BC3C29	0.337242
seq.8429.16	0.462	0.966509	AFA	AXIN2	chr17	65561648	#BC3C29	0.335358
seq.20584.4	0.464	0.966509	AFA	NECTIN1	chr11	119729200	#BC3C29	0.333482
seq.25247.12	0.464	0.966509	AFA	ARMC8	chr3	138187248	#BC3C29	0.333482
seq.4992.49	0.464	0.966509	AFA	GRN	chr17	44345246	#BC3C29	0.333482
seq.11666.72	0.465	0.966509	AFA	RGS8	chr1	182684587	#BC3C29	0.332547
seq.22568.7	0.466	0.966509	AFA	DSG4	chr18	31376777	#BC3C29	0.331614
seq.6919.3	0.466	0.966509	AFA	HBZ	chr16	142728	#BC3C29	0.331614
seq.2278.61	0.467	0.966509	AFA	TIMP2	chr17	78925387	#BC3C29	0.330683
seq.3449.58	0.468	0.966509	AFA	SERPINA4	chr14	94561442	#BC3C29	0.329754
seq.12663.1	0.47	0.966509	AFA	TST	chr22	37020183	#BC3C29	0.327902
seq.21452.3	0.47	0.966509	AFA	DNM1L	chr12	32679200	#BC3C29	0.327902
seq.3060.43	0.47	0.966509	AFA	C9	chr5	39371324	#BC3C29	0.327902
seq.6547.83	0.471	0.966509	AFA	TMPRSS11D	chr4	67884002	#BC3C29	0.326979
seq.6609.22	0.471	0.966509	AFA	CNP	chr17	41966763	#BC3C29	0.326979
seq.6485.59	0.472	0.966509	AFA	IGLL1	chr22	23580302	#BC3C29	0.326058
seq.6055.53	0.473	0.966509	AFA	IFNAR1	chr21	33324387	#BC3C29	0.325139
seq.12934.1	0.474	0.966509	AFA	HERC5	chr4	88457119	#BC3C29	0.324222
seq.11248.43	0.476	0.966509	AFA	UROS	chr10	125823258	#BC3C29	0.322393
seq.4479.14	0.477	0.966509	AFA	SERPING1	chr11	57597387	#BC3C29	0.321482
seq.3169.70	0.479	0.966509	AFA	IDUA	chr4	986997	#BC3C29	0.319664
seq.5745.64	0.479	0.966509	AFA	PI15	chr8	74824534	#BC3C29	0.319664
seq.18280.29	0.48	0.966509	AFA	DTD2	chr14	31457506	#BC3C29	0.318759
seq.2750.3	0.48	0.966509	AFA	APOA1	chr11	116837622	#BC3C29	0.318759
seq.5635.66	0.48	0.966509	AFA	TREM2	chr6	41163186	#BC3C29	0.318759
seq.5601.2	0.481	0.966509	AFA	PGLYRP2	chr19	15498956	#BC3C29	0.317855
seq.6629.3	0.482	0.966509	AFA	DEFB1	chr8	6877936	#BC3C29	0.316953
seq.16900.29	0.483	0.966509	AFA	MDGA1	chr6	37699306	#BC3C29	0.316053
seq.17748.21	0.484	0.966509	AFA	TP53I3	chr2	24085861	#BC3C29	0.315155
seq.20952.15	0.485	0.966509	AFA	ECHDC1	chr6	127343609	#BC3C29	0.314258
seq.14051.54	0.487	0.966509	AFA	FOXC2	chr16	86566829	#BC3C29	0.312471
seq.14692.3	0.487	0.966509	AFA	ZNF276	chr16	89720400	#BC3C29	0.312471
seq.16913.8	0.488	0.966509	AFA	RNASET2	chr6	166957191	#BC3C29	0.31158
seq.12501.10	0.489	0.966509	AFA	TBCA	chr5	77868780	#BC3C29	0.310691
seq.6240.70	0.49	0.966509	AFA	RSPO1	chr1	37634892	#BC3C29	0.309804
seq.8037.53	0.49	0.966509	AFA	DNAJB14	chr4	99946618	#BC3C29	0.309804
seq.18203.9	0.491	0.966509	AFA	CRYGC	chr2	208129828	#BC3C29	0.308919
seq.2524.56	0.491	0.966509	AFA	HMGB1	chr13	30617597	#BC3C29	0.308919
seq.3192.3	0.491	0.966509	AFA	CNDP2	chr18	74495816	#BC3C29	0.308919
seq.8244.16	0.491	0.966509	AFA	FUT8	chr14	65410592	#BC3C29	0.308919
seq.11300.32	0.493	0.966509	AFA	SORT1	chr1	109397918	#BC3C29	0.307153
seq.13119.26	0.493	0.966509	AFA	SERPINA10	chr14	94293268	#BC3C29	0.307153
seq.3681.87	0.494	0.966509	AFA	KLK14	chr19	51084245	#BC3C29	0.306273
seq.11510.31	0.495	0.966509	AFA	APOL1	chr22	36253071	#BC3C29	0.305395
seq.10722.13	0.496	0.966509	AFA	SYK	chr9	90801787	#BC3C29	0.304518
seq.18399.1	0.496	0.966509	AFA	AKAP7	chr6	131135467	#BC3C29	0.304518
seq.13507.51	0.497	0.966509	AFA	TRADD	chr16	67159909	#BC3C29	0.303644
seq.7735.17	0.498	0.966509	AFA	SERPINF1	chr17	1762029	#BC3C29	0.302771
seq.2711.6	0.499	0.966509	AFA	CNTFR	chr9	34590140	#BC3C29	0.301899
seq.16854.17	0.5	0.966509	AFA	LSM4	chr19	18323112	#BC3C29	0.30103
seq.3450.4	0.5	0.966509	AFA	KLK6	chr19	50969673	#BC3C29	0.30103
seq.9294.45	0.501	0.966509	AFA	MFAP2	chr1	16980632	#BC3C29	0.300162
seq.18208.3	0.502	0.966509	AFA	CCNB2	chr15	59105126	#BC3C29	0.299296
seq.18302.204	0.502	0.966509	AFA	ZWILCH	chr15	66504959	#BC3C29	0.299296
seq.3199.54	0.503	0.966509	AFA	KLK12	chr19	51035230	#BC3C29	0.298432
seq.4324.33	0.503	0.966509	AFA	CST2	chr20	23826729	#BC3C29	0.298432
seq.21706.29	0.504	0.966509	AFA	LILRA1	chr19	54593582	#BC3C29	0.297569
seq.2687.2	0.504	0.966509	AFA	MIA	chr19	40771648	#BC3C29	0.297569
seq.2666.53	0.506	0.966509	AFA	DCN	chr12	91183217	#BC3C29	0.295849
seq.3218.8	0.506	0.966509	AFA	FOLH1	chr11	49208638	#BC3C29	0.295849
seq.14148.2	0.507	0.966509	AFA	ISG15	chr1	1001138	#BC3C29	0.294992
seq.11672.17	0.509	0.966509	AFA	KIF16B	chr20	16573448	#BC3C29	0.293282
seq.10440.26	0.511	0.966509	AFA	CLMP	chr11	123195248	#BC3C29	0.291579
seq.20530.2	0.511	0.966509	AFA	SEMA6D	chr15	47184101	#BC3C29	0.291579
seq.21182.8	0.511	0.966509	AFA	TSEN15	chr1	184051651	#BC3C29	0.291579
seq.2636.10	0.511	0.966509	AFA	LTBR	chr12	6375045	#BC3C29	0.291579
seq.17154.2	0.512	0.966509	AFA	PTGES3	chr12	56688408	#BC3C29	0.29073
seq.10630.5	0.514	0.966509	AFA	HTATIP2	chr11	20363685	#BC3C29	0.289037
seq.5061.27	0.514	0.966509	AFA	ICOSLG	chr21	44241446	#BC3C29	0.289037
seq.10677.9	0.515	0.966509	AFA	NDUFB4	chr3	120596328	#BC3C29	0.288193
seq.2976.58	0.515	0.966509	AFA	DSG1	chr18	31318160	#BC3C29	0.288193
seq.4336.2	0.515	0.966509	AFA	SAA1	chr11	18266260	#BC3C29	0.288193
seq.3518.54	0.516	0.966509	AFA	CPB2	chr13	46105033	#BC3C29	0.28735
seq.5456.59	0.516	0.966509	AFA	CNDP1	chr18	74534500	#BC3C29	0.28735
seq.23038.63	0.517	0.966509	AFA	UNC5B	chr10	71212570	#BC3C29	0.286509
seq.3079.62	0.518	0.966509	AFA	RARRES2	chr7	150341662	#BC3C29	0.28567
seq.18182.24	0.519	0.966509	AFA	PCK1	chr20	57561080	#BC3C29	0.284833
seq.5494.52	0.519	0.966509	AFA	SNRPF	chr12	95858952	#BC3C29	0.284833
seq.5618.50	0.519	0.966509	AFA	FAM3B	chr21	41304212	#BC3C29	0.284833
seq.6617.12	0.519	0.966509	AFA	FCRL6	chr1	159800511	#BC3C29	0.284833
seq.10382.1	0.52	0.966509	AFA	ANGPTL3	chr1	62597520	#BC3C29	0.283997
seq.9279.7	0.52	0.966509	AFA	IGSF11	chr3	119146068	#BC3C29	0.283997
seq.18331.3	0.521	0.966509	AFA	GBA	chr1	155244699	#BC3C29	0.283162
seq.4126.22	0.521	0.966509	AFA	BPI	chr20	38304150	#BC3C29	0.283162
seq.3177.49	0.523	0.966509	AFA	CA4	chr17	60149942	#BC3C29	0.281498
seq.9823.2	0.523	0.966509	AFA	DHFR	chr5	80654983	#BC3C29	0.281498
seq.18289.16	0.524	0.966509	AFA	CCL15	chr17	36001553	#BC3C29	0.280669
seq.24923.27	0.524	0.966509	AFA	SCRN3	chr2	174395730	#BC3C29	0.280669
seq.2770.51	0.524	0.966509	AFA	CCL1	chr17	34363233	#BC3C29	0.280669
seq.9271.101	0.524	0.966509	AFA	STIM1	chr11	3854527	#BC3C29	0.280669
seq.12329.21	0.525	0.966509	AFA	RPS6KA1	chr1	26529761	#BC3C29	0.279841
seq.21708.149	0.525	0.966509	AFA	FCGRT	chr19	49506816	#BC3C29	0.279841
seq.10584.7	0.526	0.966509	AFA	NDUFS4	chr5	53560633	#BC3C29	0.279014
seq.18934.50	0.527	0.966509	AFA	TGM2	chr20	38166578	#BC3C29	0.278189
seq.20442.12	0.527	0.966509	AFA	RCAN3	chr1	24502351	#BC3C29	0.278189
seq.2182.54	0.528	0.966509	AFA	C4A|C4B	chr6	31982057	#BC3C29	0.277366
seq.3519.3	0.529	0.966509	AFA	CCL17	chr16	57404767	#BC3C29	0.276544
seq.6994.19	0.529	0.966509	AFA	C3orf18	chr3	50571027	#BC3C29	0.276544
seq.15470.11	0.53	0.966509	AFA	HEXB	chr5	74640023	#BC3C29	0.275724
seq.15589.1	0.53	0.966509	AFA	GC	chr4	71804041	#BC3C29	0.275724
seq.21495.134	0.53	0.966509	AFA	GPR37	chr7	124765792	#BC3C29	0.275724
seq.9754.33	0.53	0.966509	AFA	NQO2	chr6	2987987	#BC3C29	0.275724
seq.14109.15	0.532	0.966509	AFA	CCL15	chr17	36001553	#BC3C29	0.274088
seq.17682.1	0.532	0.966509	AFA	CD46	chr1	207752037	#BC3C29	0.274088
seq.14090.23	0.534	0.966509	AFA	DEF6	chr6	35297818	#BC3C29	0.272459
seq.17138.8	0.534	0.966509	AFA	GSTA1	chr6	52803860	#BC3C29	0.272459
seq.3302.58	0.534	0.966509	AFA	CST7	chr20	24949269	#BC3C29	0.272459
seq.5970.61	0.534	0.966509	AFA	LECT2	chr5	135954983	#BC3C29	0.272459
seq.7948.129	0.534	0.966509	AFA	GLTPD2	chr17	4788964	#BC3C29	0.272459
seq.21345.93	0.535	0.966509	AFA	RDH12	chr14	67701886	#BC3C29	0.271646
seq.5698.60	0.535	0.966509	AFA	TNXB	chr6	32115334	#BC3C29	0.271646
seq.20540.65	0.537	0.966509	AFA	SEMA4G	chr10	100969504	#BC3C29	0.270026
seq.5813.58	0.538	0.966509	AFA	EPO	chr7	100720468	#BC3C29	0.269218
seq.3509.1	0.539	0.966509	AFA	CCL15	chr17	36001553	#BC3C29	0.268411
seq.4150.75	0.539	0.966509	AFA	PLG	chr6	160702194	#BC3C29	0.268411
seq.5128.53	0.54	0.966509	AFA	SLAMF6	chr1	160523262	#BC3C29	0.267606
seq.16593.3	0.541	0.966509	AFA	FADD	chr11	70203296	#BC3C29	0.266803
seq.3323.37	0.541	0.966509	AFA	LRP8	chr1	53328469	#BC3C29	0.266803
seq.4559.64	0.541	0.966509	AFA	KYNU	chr2	142877657	#BC3C29	0.266803
seq.5110.84	0.541	0.966509	AFA	NRXN1	chr2	51225575	#BC3C29	0.266803
seq.6227.1	0.541	0.966509	AFA	KLK10	chr19	51020175	#BC3C29	0.266803
seq.8660.5	0.541	0.966509	AFA	OLFML3	chr1	113979391	#BC3C29	0.266803
seq.2851.63	0.542	0.966509	AFA	C5	chr9	121075195	#BC3C29	0.266001
seq.5105.2	0.542	0.966509	AFA	RTN4R	chr22	20283246	#BC3C29	0.266001
seq.7757.5	0.542	0.966509	AFA	HLA-DQA2	chr6	32741391	#BC3C29	0.266001
seq.19392.6	0.543	0.966509	AFA	DDAH1	chr1	85578363	#BC3C29	0.2652
seq.9267.2	0.543	0.966509	AFA	CPA4	chr7	130293134	#BC3C29	0.2652
seq.21546.20	0.546	0.966509	AFA	ADGRD1	chr12	130953907	#BC3C29	0.262807
seq.21346.71	0.549	0.966509	AFA	DHODH	chr16	72008588	#BC3C29	0.260428
seq.11293.14	0.55	0.966509	AFA	LRRN1	chr3	3799431	#BC3C29	0.259637
seq.12451.62	0.55	0.966509	AFA	BACH1	chr21	29194071	#BC3C29	0.259637
seq.24634.1	0.55	0.966509	AFA	RIPPLY3	chr21	37006150	#BC3C29	0.259637
seq.7823.22	0.551	0.966509	AFA	ST6GALNAC2	chr17	76586956	#BC3C29	0.258848
seq.24496.26	0.552	0.966509	AFA	RILPL1	chr12	123533719	#BC3C29	0.258061
seq.7986.98	0.553	0.966509	AFA	NAALAD2	chr11	90131515	#BC3C29	0.257275
seq.5722.78	0.554	0.966509	AFA	PRCP	chr11	82970584	#BC3C29	0.25649
seq.8696.15	0.554	0.966509	AFA	GAL3ST1	chr22	30574665	#BC3C29	0.25649
seq.2742.68	0.555	0.966509	AFA	SIGLEC7	chr19	51142299	#BC3C29	0.255707
seq.16594.44	0.556	0.966509	AFA	FAIM	chr3	138608606	#BC3C29	0.254925
seq.6414.8	0.556	0.966509	AFA	OAF	chr11	120211032	#BC3C29	0.254925
seq.10851.77	0.557	0.966509	AFA	EBI3	chr19	4229523	#BC3C29	0.254145
seq.2358.19	0.558	0.966509	AFA	FLT4	chr5	180649624	#BC3C29	0.253366
seq.2728.62	0.559	0.966509	AFA	TNC	chr9	115118207	#BC3C29	0.252588
seq.17781.191	0.56	0.966509	AFA	MAP1LC3A	chr20	34546854	#BC3C29	0.251812
seq.2888.49	0.56	0.966509	AFA	C7	chr5	40909492	#BC3C29	0.251812
seq.13540.1	0.561	0.966509	AFA	GPR26	chr10	123666355	#BC3C29	0.251037
seq.13541.1	0.561	0.966509	AFA	MYCT1	chr6	152697897	#BC3C29	0.251037
seq.13710.6	0.561	0.966509	AFA	SERPING1	chr11	57597387	#BC3C29	0.251037
seq.20533.39	0.561	0.966509	AFA	IL12A|EBI3	chr3	159988835	#BC3C29	0.251037
seq.16825.20	0.563	0.966509	AFA	ATXN3	chr14	92106621	#BC3C29	0.249492
seq.13022.20	0.564	0.966509	AFA	TP53I11	chr11	44951306	#BC3C29	0.248721
seq.14341.8	0.564	0.966509	AFA	DIPK1C	chr18	74457944	#BC3C29	0.248721
seq.15606.19	0.564	0.966509	AFA	KRT19	chr17	41528308	#BC3C29	0.248721
seq.18270.10	0.564	0.966509	AFA	TAF10	chr11	6612539	#BC3C29	0.248721
seq.18336.31	0.564	0.966509	AFA	CDA	chr1	20589086	#BC3C29	0.248721
seq.18882.7	0.564	0.966509	AFA	CLSTN2	chr3	139935185	#BC3C29	0.248721
seq.21508.7	0.564	0.966509	AFA	ST8SIA1	chr12	22437041	#BC3C29	0.248721
seq.21916.82	0.564	0.966509	AFA	OTULIN	chr5	14664664	#BC3C29	0.248721
seq.23285.51	0.564	0.966509	AFA	KCTD2	chr17	75032575	#BC3C29	0.248721
seq.8760.10	0.564	0.966509	AFA	DCUN1D5	chr11	103092194	#BC3C29	0.248721
seq.20064.24	0.565	0.966509	AFA	FN1	chr2	215436073	#BC3C29	0.247952
seq.3600.2	0.565	0.966509	AFA	CHIT1	chr1	203273641	#BC3C29	0.247952
seq.10047.12	0.566	0.966509	AFA	NCF2	chr1	183590905	#BC3C29	0.247184
seq.7753.21	0.566	0.966509	AFA	HTATIP2	chr11	20363685	#BC3C29	0.247184
seq.7850.1	0.566	0.966509	AFA	COX4I2	chr20	31637912	#BC3C29	0.247184
seq.4546.27	0.567	0.966509	AFA	ADGRE2	chr19	14778560	#BC3C29	0.246417
seq.11098.1	0.569	0.966509	AFA	PDXK	chr21	43719094	#BC3C29	0.244888
seq.14038.130	0.569	0.966509	AFA	CST7	chr20	24949269	#BC3C29	0.244888
seq.17155.1	0.569	0.966509	AFA	VPS28	chr8	144428563	#BC3C29	0.244888
seq.2638.12	0.57	0.966509	AFA	CSF1R	chr5	150113372	#BC3C29	0.244125
seq.3046.31	0.57	0.966509	AFA	RETN	chr19	7669049	#BC3C29	0.244125
seq.5140.56	0.57	0.966509	AFA	UNC5D	chr8	35235475	#BC3C29	0.244125
seq.9829.91	0.57	0.966509	AFA	SULT2A1	chr19	47886315	#BC3C29	0.244125
seq.18922.27	0.571	0.966509	AFA	CD68	chr17	7579491	#BC3C29	0.243364
seq.3605.77	0.571	0.966509	AFA	MASP1	chr3	187291980	#BC3C29	0.243364
seq.22834.21	0.573	0.966509	AFA	ZDHHC4	chr7	6577434	#BC3C29	0.241845
seq.24215.8	0.573	0.966509	AFA	PRRX1	chr1	170662728	#BC3C29	0.241845
seq.4556.10	0.574	0.966509	AFA	IL34	chr16	70579895	#BC3C29	0.241088
seq.9578.263	0.574	0.966509	AFA	MANSC4	chr12	27780236	#BC3C29	0.241088
seq.10970.3	0.575	0.966509	AFA	ART3	chr4	76011184	#BC3C29	0.240332
seq.15644.1	0.575	0.966509	AFA	BTD	chr3	15601341	#BC3C29	0.240332
seq.21478.20	0.575	0.966509	AFA	SMAD5	chr5	136132845	#BC3C29	0.240332
seq.24646.47	0.576	0.966509	AFA	AGXT	chr2	240868824	#BC3C29	0.239578
seq.21781.9	0.577	0.966509	AFA	ACY3	chr11	67650730	#BC3C29	0.238824
seq.22782.80	0.577	0.966509	AFA	SPC25	chr2	168913371	#BC3C29	0.238824
seq.3235.50	0.577	0.966509	AFA	WFIKKN2	chr17	50834650	#BC3C29	0.238824
seq.18241.18	0.578	0.966509	AFA	CPOX	chr3	98593648	#BC3C29	0.238072
seq.22068.5	0.579	0.966509	AFA	PPP2R5D	chr6	42984553	#BC3C29	0.237321
seq.7795.14	0.579	0.966509	AFA	KLRC3	chr12	10420595	#BC3C29	0.237321
seq.8840.61	0.579	0.966509	AFA	C1S	chr12	6988259	#BC3C29	0.237321
seq.18895.54	0.58	0.966509	AFA	GSTM4	chr1	109656099	#BC3C29	0.236572
seq.6113.31	0.58	0.966509	AFA	EDN3	chr20	59300443	#BC3C29	0.236572
seq.18194.18	0.581	0.966509	AFA	FABP9	chr8	81461579	#BC3C29	0.235824
seq.4962.52	0.582	0.966509	AFA	CDNF	chr10	14838575	#BC3C29	0.235077
seq.12446.49	0.583	0.966509	AFA	GSTA1	chr6	52803860	#BC3C29	0.234331
seq.8385.248	0.584	0.966509	AFA	HGFAC	chr4	3441968	#BC3C29	0.233587
seq.14158.17	0.585	0.966509	AFA	ANXA5	chr4	121696995	#BC3C29	0.232844
seq.3399.31	0.585	0.966509	AFA	STAB2	chr12	103587273	#BC3C29	0.232844
seq.6472.40	0.585	0.966509	AFA	PMEL	chr12	55973317	#BC3C29	0.232844
seq.19316.2	0.586	0.966509	AFA	HSCB	chr22	28742039	#BC3C29	0.232102
seq.21380.77	0.586	0.966509	AFA	QTRT1	chr19	10701430	#BC3C29	0.232102
seq.6232.54	0.586	0.966509	AFA	CD86	chr3	122055362	#BC3C29	0.232102
seq.8767.44	0.586	0.966509	AFA	ECE1	chr1	21345572	#BC3C29	0.232102
seq.9017.58	0.586	0.966509	AFA	LCT	chr2	135837184	#BC3C29	0.232102
seq.18375.28	0.587	0.966509	AFA	IL36RN	chr2	113058638	#BC3C29	0.231362
seq.20134.27	0.587	0.966509	AFA	MARCO	chr2	118942194	#BC3C29	0.231362
seq.6020.52	0.587	0.966509	AFA	UTS2	chr1	7853512	#BC3C29	0.231362
seq.2871.73	0.588	0.966509	AFA	RAD51	chr15	40694774	#BC3C29	0.230623
seq.5744.12	0.588	0.966509	AFA	MENT	chr1	151047751	#BC3C29	0.230623
seq.7156.2	0.588	0.966509	AFA	FUT10	chr8	33473146	#BC3C29	0.230623
seq.9266.1	0.59	0.966509	AFA	TREM1	chr6	41286682	#BC3C29	0.229148
seq.3470.1	0.591	0.966509	AFA	SELE	chr1	169764705	#BC3C29	0.228413
seq.5080.131	0.591	0.966509	AFA	GPNMB	chr7	23235967	#BC3C29	0.228413
seq.8035.6	0.591	0.966509	AFA	C1orf198	chr1	230869589	#BC3C29	0.228413
seq.12632.14	0.592	0.966509	AFA	NAT1	chr8	18170477	#BC3C29	0.227678
seq.20436.93	0.592	0.966509	AFA	TPGS2	chr18	36829216	#BC3C29	0.227678
seq.2514.65	0.592	0.966509	AFA	EFNB3	chr17	7705202	#BC3C29	0.227678
seq.5430.66	0.592	0.966509	AFA	SIRPA	chr20	1894167	#BC3C29	0.227678
seq.6217.23	0.592	0.966509	AFA	QSOX1	chr1	180154869	#BC3C29	0.227678
seq.23596.17	0.593	0.966509	AFA	CCDC89	chr11	85686195	#BC3C29	0.226945
seq.25428.103	0.593	0.966509	AFA	IFRD1	chr7	112422887	#BC3C29	0.226945
seq.10754.113	0.595	0.966509	AFA	PROK2	chr3	71785206	#BC3C29	0.225483
seq.6283.60	0.595	0.966509	AFA	MCEMP1	chr19	7677088	#BC3C29	0.225483
seq.11294.7	0.596	0.966509	AFA	TMCC3	chr12	94650557	#BC3C29	0.224754
seq.16890.37	0.596	0.966509	AFA	ADAMTSL1	chr9	17906563	#BC3C29	0.224754
seq.10512.13	0.597	0.966509	AFA	CSF2RB	chr22	36913628	#BC3C29	0.224026
seq.13007.66	0.597	0.966509	AFA	LCN10	chr9	136743356	#BC3C29	0.224026
seq.10924.258	0.599	0.966509	AFA	CYB5D2	chr17	4143168	#BC3C29	0.222573
seq.24494.67	0.599	0.966509	AFA	KATNAL1	chr13	30307551	#BC3C29	0.222573
seq.25073.13	0.599	0.966509	AFA	UBE4A	chr11	118359600	#BC3C29	0.222573
seq.3471.49	0.599	0.966509	AFA	STK16	chr2	219245455	#BC3C29	0.222573
seq.18282.1	0.6	0.966509	AFA	GNG11	chr7	93921735	#BC3C29	0.221849
seq.5029.3	0.6	0.966509	AFA	FAP	chr2	162245151	#BC3C29	0.221849
seq.6557.50	0.6	0.966509	AFA	LRRC15	chr3	194369743	#BC3C29	0.221849
seq.13090.17	0.601	0.966509	AFA	S100A6	chr1	153536244	#BC3C29	0.221126
seq.22950.6	0.601	0.966509	AFA	BTN3A3	chr6	26440472	#BC3C29	0.221126
seq.7096.30	0.601	0.966509	AFA	RMDN1	chr8	86514357	#BC3C29	0.221126
seq.16760.2	0.602	0.966509	AFA	IL26	chr12	68225810	#BC3C29	0.220404
seq.11327.56	0.603	0.966509	AFA	CLK2	chr1	155278491	#BC3C29	0.219683
seq.3459.49	0.603	0.966509	AFA	PDGFRB	chr5	150155872	#BC3C29	0.219683
seq.4129.72	0.603	0.966509	AFA	CFB	chr6	31945650	#BC3C29	0.219683
seq.8971.9	0.603	0.966509	AFA	NRXN1	chr2	51225575	#BC3C29	0.219683
seq.10442.1	0.604	0.966509	AFA	TMEM190	chr19	55376826	#BC3C29	0.218963
seq.9910.9	0.606	0.966509	AFA	MTAP	chr9	21802636	#BC3C29	0.217527
seq.22405.61	0.607	0.966509	AFA	PCK2	chr14	24094053	#BC3C29	0.216811
seq.21317.25	0.609	0.966509	AFA	NKIRAS1	chr3	23946591	#BC3C29	0.215383
seq.3007.7	0.609	0.966509	AFA	SIGLEC9	chr19	51124906	#BC3C29	0.215383
seq.9303.9	0.611	0.966509	AFA	ICOSLG	chr21	44241446	#BC3C29	0.213959
seq.20586.18	0.612	0.966509	AFA	CNTN3	chr3	74614659	#BC3C29	0.213249
seq.4548.4	0.613	0.966509	AFA	FUT3	chr19	5851471	#BC3C29	0.21254
seq.4151.6	0.614	0.966509	AFA	PLG	chr6	160702194	#BC3C29	0.211832
seq.21492.19	0.615	0.966509	AFA	CLUL1	chr18	596988	#BC3C29	0.211125
seq.8951.162	0.615	0.966509	AFA	CSPG4	chr15	75712848	#BC3C29	0.211125
seq.7173.141	0.616	0.966509	AFA	TMEM132C	chr12	128267170	#BC3C29	0.210419
seq.15358.28	0.617	0.966509	AFA	SCG5	chr15	32641676	#BC3C29	0.209715
seq.19755.38	0.617	0.966509	AFA	ATP5IF1	chr1	28236109	#BC3C29	0.209715
seq.2822.56	0.617	0.966509	AFA	ADGRE5	chr19	14380501	#BC3C29	0.209715
seq.18195.3	0.621	0.966509	AFA	LTO1	chr11	69675416	#BC3C29	0.206908
seq.3041.55	0.621	0.966509	AFA	MRC2	chr17	62627670	#BC3C29	0.206908
seq.4435.66	0.621	0.966509	AFA	ENPP7	chr17	79730943	#BC3C29	0.206908
seq.17404.5	0.622	0.966509	AFA	ARL5B	chr10	18659431	#BC3C29	0.20621
seq.6364.7	0.622	0.966509	AFA	TAPBPL	chr12	6451690	#BC3C29	0.20621
seq.14685.17	0.623	0.966509	AFA	AKT2	chr19	40285536	#BC3C29	0.205512
seq.14127.240	0.626	0.966509	AFA	IFNB1	chr9	21077942	#BC3C29	0.203426
seq.19241.31	0.626	0.966509	AFA	RBP5	chr12	7128889	#BC3C29	0.203426
seq.3289.19	0.626	0.966509	AFA	CA10	chr17	52160017	#BC3C29	0.203426
seq.18215.5	0.627	0.966509	AFA	THG1L	chr5	157731420	#BC3C29	0.202732
seq.5596.75	0.627	0.966509	AFA	CD5	chr11	61102489	#BC3C29	0.202732
seq.6019.12	0.627	0.966509	AFA	C1QTNF9	chr13	24307166	#BC3C29	0.202732
seq.9328.55	0.63	0.966509	AFA	MICB	chr6	31494881	#BC3C29	0.200659
seq.21384.2	0.631	0.966509	AFA	FUCA1	chr1	23868290	#BC3C29	0.199971
seq.22586.24	0.631	0.966509	AFA	BTN2A2	chr6	26383096	#BC3C29	0.199971
seq.9082.25	0.631	0.966509	AFA	SEL1L2	chr20	13996443	#BC3C29	0.199971
seq.6392.7	0.632	0.966509	AFA	CCN5	chr20	44714844	#BC3C29	0.199283
seq.5631.83	0.633	0.966509	AFA	MLN	chr6	33804003	#BC3C29	0.198596
seq.21933.7	0.634	0.966509	AFA	UBA7	chr3	49813953	#BC3C29	0.197911
seq.22518.54	0.635	0.966509	AFA	NSL1	chr1	212791782	#BC3C29	0.197226
seq.9191.8	0.635	0.966509	AFA	TFF2	chr21	42350997	#BC3C29	0.197226
seq.19743.12	0.636	0.966509	AFA	VSTM1	chr19	54063953	#BC3C29	0.196543
seq.21115.48	0.636	0.966509	AFA	BCDIN3D	chr12	49843106	#BC3C29	0.196543
seq.21290.66	0.636	0.966509	AFA	HUS1	chr7	47979615	#BC3C29	0.196543
seq.9022.49	0.636	0.966509	AFA	DEFB132	chr20	257724	#BC3C29	0.196543
seq.21848.18	0.637	0.966509	AFA	UBE2R2	chr9	33817160	#BC3C29	0.195861
seq.15482.12	0.638	0.966509	AFA	A2ML1	chr12	8822621	#BC3C29	0.195179
seq.20225.119	0.638	0.966509	AFA	STAT5A	chr17	42287547	#BC3C29	0.195179
seq.20965.18	0.638	0.966509	AFA	MAP1LC3B2	chr12	116548105	#BC3C29	0.195179
seq.2833.20	0.639	0.966509	AFA	KLK4	chr19	50911395	#BC3C29	0.194499
seq.3057.55	0.64	0.966509	AFA	CCN4	chr8	133191039	#BC3C29	0.19382
seq.5695.5	0.64	0.966509	AFA	BPIFA2	chr20	33161768	#BC3C29	0.19382
seq.12384.92	0.641	0.966509	AFA	COPS7B	chr2	231781671	#BC3C29	0.193142
seq.21207.1	0.641	0.966509	AFA	COASY	chr17	42561467	#BC3C29	0.193142
seq.22483.109	0.641	0.966509	AFA	KRT71	chr12	52553145	#BC3C29	0.193142
seq.5749.53	0.641	0.966509	AFA	CLPS	chr6	35797344	#BC3C29	0.193142
seq.7810.20	0.641	0.966509	AFA	C1QTNF5	chr11	119340940	#BC3C29	0.193142
seq.9118.7	0.641	0.966509	AFA	PSD2	chr5	139795808	#BC3C29	0.193142
seq.21651.9	0.643	0.966509	AFA	TXNL4A	chr18	80033949	#BC3C29	0.191789
seq.2620.4	0.643	0.966509	AFA	IL6ST	chr5	55995022	#BC3C29	0.191789
seq.3298.52	0.643	0.966509	AFA	CNTN4	chr3	2098813	#BC3C29	0.191789
seq.7898.29	0.643	0.966509	AFA	MDM1	chr12	68332381	#BC3C29	0.191789
seq.10583.1	0.645	0.966509	AFA	TMEM108	chr3	133038391	#BC3C29	0.19044
seq.14019.73	0.645	0.966509	AFA	EVPL	chr17	76027306	#BC3C29	0.19044
seq.8246.9	0.645	0.966509	AFA	PCSK9	chr1	55039447	#BC3C29	0.19044
seq.21491.7	0.646	0.966509	AFA	AOC3	chr17	42851184	#BC3C29	0.189767
seq.2693.20	0.646	0.966509	AFA	OSM	chr22	30266851	#BC3C29	0.189767
seq.4158.54	0.646	0.966509	AFA	PLAU	chr10	73909177	#BC3C29	0.189767
seq.10818.36	0.647	0.966509	AFA	SMPD1	chr11	6390440	#BC3C29	0.189096
seq.9059.14	0.647	0.966509	AFA	RAPGEF5	chr7	22357154	#BC3C29	0.189096
seq.21569.49	0.648	0.966509	AFA	STK10	chr5	172188224	#BC3C29	0.188425
seq.13565.2	0.649	0.966509	AFA	RBL2	chr16	53433977	#BC3C29	0.187755
seq.23181.2	0.649	0.966509	AFA	LTK	chr15	41513887	#BC3C29	0.187755
seq.6439.59	0.649	0.966509	AFA	C14orf93	chr14	23010166	#BC3C29	0.187755
seq.6507.16	0.649	0.966509	AFA	NCAM2	chr21	20998409	#BC3C29	0.187755
seq.3376.49	0.65	0.966509	AFA	IL17RD	chr3	57170306	#BC3C29	0.187087
seq.4472.5	0.65	0.966509	AFA	TPM2	chr9	35690056	#BC3C29	0.187087
seq.8233.2	0.65	0.966509	AFA	ITIH5	chr10	7666998	#BC3C29	0.187087
seq.11118.107	0.651	0.966509	AFA	RAB17	chr2	237601614	#BC3C29	0.186419
seq.21713.11	0.651	0.966509	AFA	RELN	chr7	103989658	#BC3C29	0.186419
seq.9580.5	0.651	0.966509	AFA	LAMC2	chr1	183186238	#BC3C29	0.186419
seq.8028.22	0.652	0.966509	AFA	SPINK5	chr5	148025683	#BC3C29	0.185752
seq.12761.12	0.653	0.966509	AFA	APBB2	chr4	41216714	#BC3C29	0.185087
seq.11696.7	0.654	0.966509	AFA	CRABP2	chr1	156705816	#BC3C29	0.184422
seq.25412.53	0.654	0.966509	AFA	FXYD6	chr11	117877486	#BC3C29	0.184422
seq.5581.28	0.654	0.966509	AFA	FGL1	chr8	17910365	#BC3C29	0.184422
seq.8407.84	0.654	0.966509	AFA	NOTCH2	chr1	120100779	#BC3C29	0.184422
seq.4224.7	0.656	0.966509	AFA	SYNCRIP	chr6	85644063	#BC3C29	0.183096
seq.18917.53	0.658	0.966509	AFA	AMY2A	chr1	103617427	#BC3C29	0.181774
seq.7888.58	0.66	0.966509	AFA	COA3	chr17	42798704	#BC3C29	0.180456
seq.13085.18	0.661	0.966509	AFA	GLP1R	chr6	39048781	#BC3C29	0.179799
seq.18875.125	0.662	0.966509	AFA	COL2A1	chr12	48004554	#BC3C29	0.179142
seq.3091.70	0.664	0.966509	AFA	AURKA	chr20	56392337	#BC3C29	0.177832
seq.22797.20	0.665	0.966509	AFA	TAF12	chr1	28648291	#BC3C29	0.177178
seq.2917.3	0.665	0.966509	AFA	TNFSF11	chr13	42562736	#BC3C29	0.177178
seq.6453.70	0.665	0.966509	AFA	LILRB4	chr19	54643889	#BC3C29	0.177178
seq.7071.23	0.665	0.966509	AFA	MAN1B1	chr9	137086857	#BC3C29	0.177178
seq.6382.17	0.666	0.966509	AFA	MANBA	chr4	102760994	#BC3C29	0.176526
seq.25215.1	0.667	0.966509	AFA	TIMM10	chr11	57530803	#BC3C29	0.175874
seq.25433.25	0.667	0.966509	AFA	NSUN6	chr10	18659285	#BC3C29	0.175874
seq.3181.50	0.667	0.966509	AFA	CTSS	chr1	150765957	#BC3C29	0.175874
seq.12408.333	0.669	0.966509	AFA	RAB22A	chr20	58309715	#BC3C29	0.174574
seq.5459.33	0.669	0.966509	AFA	CST1	chr20	23751268	#BC3C29	0.174574
seq.11228.37	0.67	0.966509	AFA	RIC3	chr11	8169055	#BC3C29	0.173925
seq.13672.3	0.67	0.966509	AFA	HSPA6	chr1	161524540	#BC3C29	0.173925
seq.10346.5	0.671	0.966509	AFA	STAT3	chr17	42388540	#BC3C29	0.173277
seq.5646.20	0.672	0.966509	AFA	RNASE6	chr14	20781268	#BC3C29	0.172631
seq.12500.88	0.673	0.966509	AFA	UBA2	chr19	34428352	#BC3C29	0.171985
seq.14150.7	0.673	0.966509	AFA	IL36A	chr2	113005459	#BC3C29	0.171985
seq.3310.62	0.673	0.966509	AFA	FCGR2B	chr1	161663143	#BC3C29	0.171985
seq.10854.15	0.674	0.966509	AFA	GCNT4	chr5	75052558	#BC3C29	0.17134
seq.2999.6	0.674	0.966509	AFA	LSAMP	chr3	117139389	#BC3C29	0.17134
seq.7870.8	0.674	0.966509	AFA	CNDP1	chr18	74534500	#BC3C29	0.17134
seq.11380.84	0.676	0.966509	AFA	RBM24	chr6	17281361	#BC3C29	0.170053
seq.12835.101	0.676	0.966509	AFA	PYDC1	chr16	31217135	#BC3C29	0.170053
seq.6546.41	0.676	0.966509	AFA	DKK2	chr4	107283806	#BC3C29	0.170053
seq.5660.51	0.679	0.966509	AFA	SOD3	chr4	24789912	#BC3C29	0.16813
seq.5627.53	0.68	0.966509	AFA	GNRH1	chr8	25424654	#BC3C29	0.167491
seq.13961.18	0.681	0.966509	AFA	KIF3A	chr5	132737638	#BC3C29	0.166853
seq.14696.45	0.681	0.966509	AFA	TPSB2	chr16	1230184	#BC3C29	0.166853
seq.23298.148	0.681	0.966509	AFA	THEM4	chr1	151909637	#BC3C29	0.166853
seq.4801.13	0.681	0.966509	AFA	LPO	chr17	58218548	#BC3C29	0.166853
seq.18212.43	0.682	0.966509	AFA	GSTM5	chr1	109711780	#BC3C29	0.166216
seq.18868.7	0.682	0.966509	AFA	CBX3	chr7	26201162	#BC3C29	0.166216
seq.3339.33	0.682	0.966509	AFA	THBS2	chr6	169254050	#BC3C29	0.166216
seq.2985.35	0.683	0.966509	AFA	CXCL1	chr4	73869393	#BC3C29	0.165579
seq.9269.7	0.684	0.966509	AFA	BTD	chr3	15601341	#BC3C29	0.164944
seq.15576.158	0.685	0.966509	AFA	RNASE3	chr14	20891385	#BC3C29	0.164309
seq.3172.28	0.685	0.966509	AFA	ARSB	chr5	78986087	#BC3C29	0.164309
seq.9986.14	0.685	0.966509	AFA	NPW	chr16	2009926	#BC3C29	0.164309
seq.9942.2	0.686	0.966509	AFA	NXT1	chr20	23350791	#BC3C29	0.163676
seq.21435.143	0.687	0.966509	AFA	SRPK2	chr7	105399308	#BC3C29	0.163043
seq.10445.20	0.688	0.966509	AFA	APOM	chr6	31652416	#BC3C29	0.162412
seq.14125.5	0.688	0.966509	AFA	APOM	chr6	31652416	#BC3C29	0.162412
seq.14100.63	0.689	0.966509	AFA	C1QC	chr1	22643014	#BC3C29	0.161781
seq.12484.67	0.691	0.966509	AFA	PITPNB	chr22	27920134	#BC3C29	0.160522
seq.15548.35	0.691	0.966509	AFA	PHGDH	chr1	119648411	#BC3C29	0.160522
seq.5095.21	0.691	0.966509	AFA	KIR2DL4	chr19	54803610	#BC3C29	0.160522
seq.3666.17	0.692	0.966509	AFA	CFHR5	chr1	196975010	#BC3C29	0.159894
seq.4914.10	0.692	0.966509	AFA	CGA|CGB3|CGB7	chr6	87095106	#BC3C29	0.159894
seq.25082.3	0.693	0.966509	AFA	WASL	chr7	123749003	#BC3C29	0.159267
seq.3220.40	0.694	0.966509	AFA	RET	chr10	43077064	#BC3C29	0.158641
seq.9297.12	0.694	0.966509	AFA	B3GNT8	chr19	41428730	#BC3C29	0.158641
seq.21771.47	0.695	0.966509	AFA	MGAT3	chr22	39457012	#BC3C29	0.158015
seq.23569.53	0.695	0.966509	AFA	STARD10	chr11	72794047	#BC3C29	0.158015
seq.24321.67	0.695	0.966509	AFA	NARF	chr17	82458180	#BC3C29	0.158015
seq.5111.15	0.695	0.966509	AFA	NRXN3	chr14	78170373	#BC3C29	0.158015
seq.8327.26	0.699	0.966509	AFA	DPEP2	chr16	68000586	#BC3C29	0.155523
seq.15560.52	0.7	0.966509	AFA	TCN2	chr22	30607003	#BC3C29	0.154902
seq.21799.15	0.7	0.966509	AFA	HOMER3	chr19	18941261	#BC3C29	0.154902
seq.22821.50	0.7	0.966509	AFA	UNG	chr12	109097597	#BC3C29	0.154902
seq.3040.59	0.7	0.966509	AFA	CCL3	chr17	36090169	#BC3C29	0.154902
seq.16055.3	0.701	0.966509	AFA	CFHR5	chr1	196975010	#BC3C29	0.154282
seq.20561.15	0.701	0.966509	AFA	CNTN6	chr3	1092658	#BC3C29	0.154282
seq.6431.68	0.702	0.966509	AFA	PCYOX1	chr2	70257386	#BC3C29	0.153663
seq.19229.92	0.703	0.966509	AFA	HOMER1	chr5	79514134	#BC3C29	0.153045
seq.6409.57	0.703	0.966509	AFA	ADGRF5	chr6	46954943	#BC3C29	0.153045
seq.8086.49	0.705	0.966509	AFA	ITM2B	chr13	48232612	#BC3C29	0.151811
seq.8336.267	0.705	0.966509	AFA	GRAMD1C	chr3	113828182	#BC3C29	0.151811
seq.10561.5	0.706	0.966509	AFA	PGLYRP3	chr1	153312952	#BC3C29	0.151195
seq.6377.54	0.706	0.966509	AFA	LYZL2	chr10	30629762	#BC3C29	0.151195
seq.23588.9	0.707	0.966509	AFA	HSDL2	chr9	112380080	#BC3C29	0.150581
seq.9350.3	0.708	0.966509	AFA	FSTL4	chr5	133612541	#BC3C29	0.149967
seq.13539.131	0.709	0.966509	AFA	KCNN1	chr19	17951293	#BC3C29	0.149354
seq.18938.3	0.71	0.966509	AFA	VLDLR	chr9	2621182	#BC3C29	0.148742
seq.4476.22	0.711	0.966509	AFA	ZAP70	chr2	97713576	#BC3C29	0.14813
seq.9076.25	0.711	0.966509	AFA	PENK	chr8	56446671	#BC3C29	0.14813
seq.14042.11	0.712	0.966509	AFA	SFRP1	chr8	41309473	#BC3C29	0.14752
seq.15452.5	0.712	0.966509	AFA	NT5E	chr6	85449584	#BC3C29	0.14752
seq.4374.45	0.712	0.966509	AFA	GDF15	chr19	18374731	#BC3C29	0.14752
seq.8969.49	0.712	0.966509	AFA	CD14	chr5	140633700	#BC3C29	0.14752
seq.4912.17	0.713	0.966509	AFA	GOT1	chr10	99430624	#BC3C29	0.14691
seq.10365.132	0.714	0.966509	AFA	IL12B|IL23A	chr5	159330863	#BC3C29	0.146302
seq.3311.27	0.714	0.966509	AFA	FCGR3B	chr1	161631963	#BC3C29	0.146302
seq.4423.77	0.714	0.966509	AFA	BCL2L1	chr20	31723989	#BC3C29	0.146302
seq.5091.28	0.716	0.966509	AFA	LILRB2	chr19	54281184	#BC3C29	0.145087
seq.3234.23	0.718	0.966509	AFA	CCDC80	chr3	112649530	#BC3C29	0.143876
seq.7808.5	0.718	0.966509	AFA	GLCE	chr15	69160584	#BC3C29	0.143876
seq.12685.57	0.719	0.966509	AFA	HOMER2	chr15	82986153	#BC3C29	0.143271
seq.2747.3	0.719	0.966509	AFA	ULBP3	chr6	150069121	#BC3C29	0.143271
seq.6247.9	0.719	0.966509	AFA	SIRPB1	chr20	1620061	#BC3C29	0.143271
seq.6597.24	0.719	0.966509	AFA	FAM174A	chr5	100535374	#BC3C29	0.143271
seq.7885.17	0.719	0.966509	AFA	CFHR5	chr1	196975010	#BC3C29	0.143271
seq.14309.8	0.72	0.966509	AFA	HNRNPH1	chr5	179634784	#BC3C29	0.142668
seq.13068.139	0.721	0.966509	AFA	CCS	chr11	66593153	#BC3C29	0.142065
seq.19289.29	0.721	0.966509	AFA	UROD	chr1	45010950	#BC3C29	0.142065
seq.12727.7	0.723	0.966509	AFA	PTGFRN	chr1	116909916	#BC3C29	0.140862
seq.2637.77	0.723	0.966509	AFA	MRC1	chr10	17809348	#BC3C29	0.140862
seq.21147.9	0.724	0.966509	AFA	FN3K	chr17	82735615	#BC3C29	0.140261
seq.10815.2	0.725	0.966509	AFA	HABP4	chr9	96450169	#BC3C29	0.139662
seq.13132.14	0.726	0.966509	AFA	SEMA5A	chr5	9546075	#BC3C29	0.139063
seq.19135.5	0.727	0.966509	AFA	NT5C3B	chr17	41836260	#BC3C29	0.138466
seq.18830.1	0.728	0.966509	AFA	ITLN1	chr1	160885180	#BC3C29	0.137869
seq.20527.47	0.728	0.966509	AFA	SEMA5B	chr3	123028605	#BC3C29	0.137869
seq.21681.10	0.729	0.966509	AFA	ADAM28	chr8	24294069	#BC3C29	0.137272
seq.17327.3	0.73	0.966509	AFA	CNPY3	chr6	42929480	#BC3C29	0.136677
seq.19557.3	0.73	0.966509	AFA	KLB	chr4	39406930	#BC3C29	0.136677
seq.5676.54	0.73	0.966509	AFA	ASIP	chr20	34194569	#BC3C29	0.136677
seq.8644.46	0.73	0.966509	AFA	CTSH	chr15	78949574	#BC3C29	0.136677
seq.3309.2	0.731	0.966509	AFA	FCGR2A	chr1	161505430	#BC3C29	0.136083
seq.7115.5	0.731	0.966509	AFA	SEMG1	chr20	45207033	#BC3C29	0.136083
seq.7628.40	0.731	0.966509	AFA	CRELD1	chr3	9933793	#BC3C29	0.136083
seq.13381.49	0.733	0.966509	AFA	B4GALT1	chr9	33167356	#BC3C29	0.134896
seq.14101.2	0.733	0.966509	AFA	CNTFR	chr9	34590140	#BC3C29	0.134896
seq.11121.56	0.734	0.966509	AFA	VWC2	chr7	49773638	#BC3C29	0.134304
seq.13732.79	0.734	0.966509	AFA	CTF1	chr16	30896614	#BC3C29	0.134304
seq.15308.108	0.734	0.966509	AFA	VWC2	chr7	49773638	#BC3C29	0.134304
seq.7965.25	0.734	0.966509	AFA	HBQ1	chr16	180459	#BC3C29	0.134304
seq.5084.154	0.737	0.966509	AFA	IL17RB	chr3	53846568	#BC3C29	0.132533
seq.11601.26	0.738	0.966509	AFA	DHX8	chr17	43483865	#BC3C29	0.131944
seq.3803.10	0.738	0.966509	AFA	CST5	chr20	23879748	#BC3C29	0.131944
seq.4535.50	0.738	0.966509	AFA	BST1	chr4	15703065	#BC3C29	0.131944
seq.5741.55	0.738	0.966509	AFA	RNASE3	chr14	20891385	#BC3C29	0.131944
seq.11180.17	0.74	0.966509	AFA	SMARCC1	chr3	47782106	#BC3C29	0.130768
seq.10572.65	0.742	0.966509	AFA	CST8	chr20	23491101	#BC3C29	0.129596
seq.13242.134	0.742	0.966509	AFA	SHANK3	chr22	50674415	#BC3C29	0.129596
seq.16558.2	0.743	0.966509	AFA	MYOC	chr1	171652688	#BC3C29	0.129011
seq.9211.19	0.743	0.966509	AFA	SERPINF1	chr17	1762029	#BC3C29	0.129011
seq.2640.3	0.746	0.966509	AFA	MST1R	chr3	49903873	#BC3C29	0.127261
seq.3403.1	0.746	0.966509	AFA	TPSB2	chr16	1230184	#BC3C29	0.127261
seq.5129.12	0.746	0.966509	AFA	SCARF1	chr17	1645744	#BC3C29	0.127261
seq.14756.29	0.747	0.966509	AFA	ICAM2	chr17	64020634	#BC3C29	0.126679
seq.3448.13	0.747	0.966509	AFA	INSR	chr19	7294414	#BC3C29	0.126679
seq.4982.54	0.747	0.966509	AFA	PI3	chr20	45174902	#BC3C29	0.126679
seq.15388.24	0.748	0.966509	AFA	FCGR3A	chr1	161550968	#BC3C29	0.126098
seq.22569.55	0.751	0.966509	AFA	TGFBR1	chr9	99104038	#BC3C29	0.12436
seq.7751.121	0.751	0.966509	AFA	SFRP2	chr4	153789083	#BC3C29	0.12436
seq.5742.14	0.754	0.966509	AFA	ACP6	chr1	147670524	#BC3C29	0.122629
seq.19558.10	0.755	0.966509	AFA	LRP4	chr11	46918642	#BC3C29	0.122053
seq.6897.38	0.755	0.966509	AFA	B3GAT3	chr11	62622154	#BC3C29	0.122053
seq.18449.33	0.756	0.966509	AFA	PPIG	chr2	169584342	#BC3C29	0.121478
seq.18916.25	0.756	0.966509	AFA	ITPA	chr20	3208868	#BC3C29	0.121478
seq.3418.12	0.756	0.966509	AFA	CAMK1D	chr10	12349547	#BC3C29	0.121478
seq.3484.60	0.756	0.966509	AFA	AGT	chr1	230745576	#BC3C29	0.121478
seq.8620.56	0.756	0.966509	AFA	KLK14	chr19	51084245	#BC3C29	0.121478
seq.9263.57	0.756	0.966509	AFA	SIAE	chr11	124695707	#BC3C29	0.121478
seq.11292.13	0.757	0.966509	AFA	SCARA3	chr8	27633868	#BC3C29	0.120904
seq.21533.51	0.757	0.966509	AFA	LSP1	chr11	1850904	#BC3C29	0.120904
seq.4159.130	0.757	0.966509	AFA	CFH	chr1	196651754	#BC3C29	0.120904
seq.11239.49	0.758	0.966509	AFA	TMPRSS6	chr22	37109713	#BC3C29	0.120331
seq.12529.32	0.758	0.966509	AFA	FKBP6	chr7	73328161	#BC3C29	0.120331
seq.12936.38	0.758	0.966509	AFA	RLBP1	chr15	89221614	#BC3C29	0.120331
seq.13125.45	0.758	0.966509	AFA	VTN	chr17	28373091	#BC3C29	0.120331
seq.13501.10	0.758	0.966509	AFA	SLC35G2	chr3	136818647	#BC3C29	0.120331
seq.13518.5	0.758	0.966509	AFA	ASAP2	chr2	9206765	#BC3C29	0.120331
seq.14029.42	0.758	0.966509	AFA	COPS2	chr15	49155661	#BC3C29	0.120331
seq.14294.61	0.758	0.966509	AFA	MBD1	chr18	50281774	#BC3C29	0.120331
seq.15503.15	0.758	0.966509	AFA	LEFTY2	chr1	225941383	#BC3C29	0.120331
seq.20393.10	0.758	0.966509	AFA	PDE6H	chr12	14973042	#BC3C29	0.120331
seq.22484.17	0.758	0.966509	AFA	CSNK1A1L	chr13	37105664	#BC3C29	0.120331
seq.23370.39	0.758	0.966509	AFA	KCNAB3	chr17	7929856	#BC3C29	0.120331
seq.24679.35	0.758	0.966509	AFA	ETV7	chr6	36387800	#BC3C29	0.120331
seq.25216.8	0.758	0.966509	AFA	S100A8	chr1	153391073	#BC3C29	0.120331
seq.25292.6	0.758	0.966509	AFA	CES3	chr16	66961245	#BC3C29	0.120331
seq.3222.11	0.758	0.966509	AFA	SEMA3A	chr7	84492724	#BC3C29	0.120331
seq.7956.11	0.758	0.966509	AFA	MICOS10	chr1	19484403	#BC3C29	0.120331
seq.8382.47	0.758	0.966509	AFA	MAPKAPK5	chr12	111842013	#BC3C29	0.120331
seq.6075.61	0.76	0.966509	AFA	HEXB	chr5	74640023	#BC3C29	0.119186
seq.13994.1	0.761	0.966509	AFA	FBL	chr19	39846379	#BC3C29	0.118615
seq.25262.6	0.761	0.966509	AFA	ZW10	chr11	113773735	#BC3C29	0.118615
seq.2723.9	0.761	0.966509	AFA	IL37	chr2	112911165	#BC3C29	0.118615
seq.15515.2	0.762	0.966509	AFA	SAA1	chr11	18266260	#BC3C29	0.118045
seq.15523.9	0.762	0.966509	AFA	ALAD	chr9	113401290	#BC3C29	0.118045
seq.2643.57	0.762	0.966509	AFA	CDH3	chr16	68636189	#BC3C29	0.118045
seq.6518.85	0.764	0.966509	AFA	GHRL	chr3	10292947	#BC3C29	0.116907
seq.11196.31	0.765	0.966509	AFA	COL6A3	chr2	237414328	#BC3C29	0.116339
seq.13116.25	0.765	0.966509	AFA	CD177	chr19	43353686	#BC3C29	0.116339
seq.15405.23	0.765	0.966509	AFA	IFNA4	chr9	21187587	#BC3C29	0.116339
seq.24273.43	0.765	0.966509	AFA	NME8	chr7	37848597	#BC3C29	0.116339
seq.4915.64	0.765	0.966509	AFA	HBA1|HBB	chr16	176680	#BC3C29	0.116339
seq.5496.49	0.765	0.966509	AFA	SPON1	chr11	13962723	#BC3C29	0.116339
seq.9254.18	0.765	0.966509	AFA	FCER1A	chr1	159289714	#BC3C29	0.116339
seq.18900.37	0.77	0.968118	AFA	HRAS	chr11	537321	#BC3C29	0.113509
seq.4991.12	0.77	0.968118	AFA	GPC5	chr13	91398621	#BC3C29	0.113509
seq.8465.52	0.77	0.968118	AFA	CTSH	chr15	78949574	#BC3C29	0.113509
seq.10012.5	0.772	0.968118	AFA	SPDEF	chr6	34556333	#BC3C29	0.112383
seq.5109.24	0.773	0.968118	AFA	NRCAM	chr7	108456717	#BC3C29	0.111821
seq.8066.38	0.773	0.968118	AFA	SYT9	chr11	7238778	#BC3C29	0.111821
seq.8346.9	0.773	0.968118	AFA	DPP7	chr9	137118309	#BC3C29	0.111821
seq.9372.157	0.773	0.968118	AFA	MPZL2	chr11	118264536	#BC3C29	0.111821
seq.21220.11	0.775	0.968118	AFA	SAR1B	chr5	134649271	#BC3C29	0.110698
seq.6402.8	0.775	0.968118	AFA	PILRA	chr7	100367530	#BC3C29	0.110698
seq.5487.7	0.778	0.968118	AFA	SLAMF7	chr1	160739057	#BC3C29	0.10902
seq.10439.57	0.781	0.968118	AFA	AMY2B	chr1	103553815	#BC3C29	0.107349
seq.15316.262	0.781	0.968118	AFA	TXNL4B	chr16	72094431	#BC3C29	0.107349
seq.8043.153	0.783	0.968118	AFA	COMP	chr19	18791305	#BC3C29	0.106238
seq.15376.134	0.784	0.968118	AFA	CTSE	chr1	206023909	#BC3C29	0.105684
seq.13983.27	0.785	0.968118	AFA	CRYZ	chr1	74733408	#BC3C29	0.10513
seq.16780.6	0.785	0.968118	AFA	HSPA1A	chr6	31815543	#BC3C29	0.10513
seq.7905.30	0.785	0.968118	AFA	HP	chr16	72054505	#BC3C29	0.10513
seq.8794.13	0.785	0.968118	AFA	DPEP1	chr16	89613308	#BC3C29	0.10513
seq.11510.51	0.786	0.968118	AFA	APOL1	chr22	36253071	#BC3C29	0.104577
seq.19272.9	0.786	0.968118	AFA	PEF1	chr1	31644896	#BC3C29	0.104577
seq.4337.49	0.787	0.968118	AFA	CRP	chr1	159714589	#BC3C29	0.104025
seq.11150.3	0.789	0.968118	AFA	COL6A1	chr21	45981770	#BC3C29	0.102923
seq.5463.22	0.789	0.968118	AFA	GAS1	chr9	86947506	#BC3C29	0.102923
seq.15385.116	0.79	0.968118	AFA	FABP2	chr4	119322138	#BC3C29	0.102373
seq.19183.164	0.79	0.968118	AFA	RPL12	chr9	127451406	#BC3C29	0.102373
seq.19333.4	0.791	0.968118	AFA	HNRNPK	chr9	83980631	#BC3C29	0.101824
seq.19141.22	0.794	0.968118	AFA	DAP	chr5	10761234	#BC3C29	0.100179
seq.23394.125	0.794	0.968118	AFA	GAS2	chr11	22625509	#BC3C29	0.100179
seq.3290.50	0.795	0.968118	AFA	CD109	chr6	73695785	#BC3C29	0.0996329
seq.8376.25	0.795	0.968118	AFA	LHB	chr19	49017091	#BC3C29	0.0996329
seq.9187.2	0.796	0.968118	AFA	HMGN1	chr21	39349647	#BC3C29	0.0990869
seq.12813.18	0.797	0.968118	AFA	EHBP1	chr2	62673851	#BC3C29	0.0985417
seq.23341.16	0.798	0.968118	AFA	DMC1	chr22	38570204	#BC3C29	0.0979971
seq.4867.15	0.798	0.968118	AFA	VEGFA	chr6	43770184	#BC3C29	0.0979971
seq.6380.23	0.798	0.968118	AFA	MRPL58	chr17	75012670	#BC3C29	0.0979971
seq.15432.1	0.799	0.968118	AFA	OTOR	chr20	16748358	#BC3C29	0.0974532
seq.11967.23	0.8	0.968118	AFA	CRABP1	chr15	78340353	#BC3C29	0.09691
seq.19143.38	0.8	0.968118	AFA	CYB5R2	chr11	7677222	#BC3C29	0.09691
seq.20549.1	0.801	0.968118	AFA	IZUMO4	chr19	2096429	#BC3C29	0.0963675
seq.22583.47	0.801	0.968118	AFA	ULBP2	chr6	149942014	#BC3C29	0.0963675
seq.2973.15	0.801	0.968118	AFA	CD36	chr7	80369575	#BC3C29	0.0963675
seq.12381.26	0.803	0.968118	AFA	CBR1	chr21	36069941	#BC3C29	0.0952845
seq.2813.11	0.803	0.968118	AFA	AGRP	chr16	67483547	#BC3C29	0.0952845
seq.21767.129	0.804	0.968118	AFA	GALNT14	chr2	31155202	#BC3C29	0.094744
seq.5231.79	0.805	0.968118	AFA	PCSK9	chr1	55039447	#BC3C29	0.0942041
seq.7268.12	0.805	0.968118	AFA	IFNA4	chr9	21187587	#BC3C29	0.0942041
seq.8780.2	0.805	0.968118	AFA	PCDH10	chr4	133149294	#BC3C29	0.0942041
seq.9388.18	0.805	0.968118	AFA	MCEE	chr2	71130239	#BC3C29	0.0942041
seq.16927.9	0.806	0.968118	AFA	F13A1|F13B	chr6	6321013	#BC3C29	0.093665
seq.5066.134	0.806	0.968118	AFA	CD300C	chr17	74546115	#BC3C29	0.093665
seq.21562.3	0.807	0.968118	AFA	SCGB1D1	chr11	62190216	#BC3C29	0.0931265
seq.3212.30	0.807	0.968118	AFA	ASAH2	chr10	50279720	#BC3C29	0.0931265
seq.4414.69	0.807	0.968118	AFA	SFTPD	chr10	79982614	#BC3C29	0.0931265
seq.4979.34	0.807	0.968118	AFA	DPT	chr1	168729206	#BC3C29	0.0931265
seq.9074.6	0.807	0.968118	AFA	FAXDC2	chr5	154859252	#BC3C29	0.0931265
seq.10046.55	0.808	0.968118	AFA	BIRC2	chr11	102347211	#BC3C29	0.0925886
seq.2855.49	0.81	0.968118	AFA	MAPK3	chr16	30123506	#BC3C29	0.091515
seq.6935.123	0.81	0.968118	AFA	BAMBI	chr10	28677510	#BC3C29	0.091515
seq.9235.3	0.81	0.968118	AFA	PLXDC1	chr17	39154394	#BC3C29	0.091515
seq.10816.150	0.811	0.968118	AFA	PILRA	chr7	100367530	#BC3C29	0.0909791
seq.15476.6	0.811	0.968118	AFA	REG3G	chr2	79025686	#BC3C29	0.0909791
seq.3858.5	0.811	0.968118	AFA	ACP1	chr2	264140	#BC3C29	0.0909791
seq.4436.1	0.811	0.968118	AFA	ENTPD3	chr3	40387184	#BC3C29	0.0909791
seq.9314.9	0.811	0.968118	AFA	PSG5	chr19	43186536	#BC3C29	0.0909791
seq.15622.13	0.812	0.968118	AFA	OPCML	chr11	133532501	#BC3C29	0.090444
seq.17792.158	0.813	0.968118	AFA	ALDH5A1	chr6	24494867	#BC3C29	0.0899095
seq.18871.24	0.814	0.968118	AFA	AIF1L	chr9	131096476	#BC3C29	0.0893756
seq.5918.5	0.814	0.968118	AFA	PSME1	chr14	24136163	#BC3C29	0.0893756
seq.8397.147	0.815	0.968118	AFA	QSOX2	chr9	136245812	#BC3C29	0.0888424
seq.14032.2	0.818	0.968118	AFA	VEGFA	chr6	43770184	#BC3C29	0.0872467
seq.9402.18	0.819	0.968118	AFA	DCBLD1	chr6	117453817	#BC3C29	0.0867161
seq.10833.64	0.82	0.968118	AFA	HHIP	chr4	144646156	#BC3C29	0.0861861
seq.15614.168	0.82	0.968118	AFA	LILRA2	chr19	54572920	#BC3C29	0.0861861
seq.18304.19	0.82	0.968118	AFA	BCCIP	chr10	125823546	#BC3C29	0.0861861
seq.23018.4	0.82	0.968118	AFA	REG1B	chr2	79088019	#BC3C29	0.0861861
seq.23524.2	0.82	0.968118	AFA	NTAN1	chr16	15056079	#BC3C29	0.0861861
seq.2719.3	0.82	0.968118	AFA	CSF3R	chr1	36483278	#BC3C29	0.0861861
seq.8280.238	0.82	0.968118	AFA	VTN	chr17	28373091	#BC3C29	0.0861861
seq.8842.16	0.821	0.968118	AFA	GRAMD1C	chr3	113828182	#BC3C29	0.0856568
seq.23528.199	0.823	0.968118	AFA	PHYHIPL	chr10	59176643	#BC3C29	0.0846002
seq.11246.3	0.824	0.968118	AFA	BPIFB1	chr20	33273480	#BC3C29	0.0840728
seq.15556.49	0.824	0.968118	AFA	AMY2B	chr1	103553815	#BC3C29	0.0840728
seq.18193.165	0.824	0.968118	AFA	MORF4L1	chr15	78810487	#BC3C29	0.0840728
seq.24970.117	0.824	0.968118	AFA	SRRT	chr7	100875103	#BC3C29	0.0840728
seq.4549.78	0.824	0.968118	AFA	FUT5	chr19	5870540	#BC3C29	0.0840728
seq.6425.87	0.824	0.968118	AFA	MMP19	chr12	55842966	#BC3C29	0.0840728
seq.17137.160	0.826	0.968118	AFA	HBB	chr11	5229395	#BC3C29	0.08302
seq.21704.8	0.826	0.968118	AFA	PCDH12	chr5	141969741	#BC3C29	0.08302
seq.5648.28	0.827	0.968118	AFA	CTRB2	chr16	75207161	#BC3C29	0.0824945
seq.12374.8	0.828	0.968118	AFA	PAFAH1B3	chr19	42303546	#BC3C29	0.0819697
seq.13731.14	0.83	0.968118	AFA	C7	chr5	40909492	#BC3C29	0.0809219
seq.2515.14	0.83	0.968118	AFA	GFRA2	chr8	21812357	#BC3C29	0.0809219
seq.3758.63	0.83	0.968118	AFA	PROC	chr2	127418427	#BC3C29	0.0809219
seq.3316.58	0.831	0.968118	AFA	SERPIND1	chr22	20774113	#BC3C29	0.080399
seq.23245.5	0.832	0.968118	AFA	SPATC1L	chr21	46184476	#BC3C29	0.0798767
seq.11405.150	0.833	0.968118	AFA	CARD9	chr9	136373681	#BC3C29	0.079355
seq.16882.27	0.833	0.968118	AFA	PHPT1	chr9	136848724	#BC3C29	0.079355
seq.8351.17	0.833	0.968118	AFA	PRSS57	chr19	695498	#BC3C29	0.079355
seq.12620.3	0.834	0.968118	AFA	SEPTIN11	chr4	76949751	#BC3C29	0.0788339
seq.13697.51	0.835	0.968118	AFA	GPD1	chr12	50103982	#BC3C29	0.0783135
seq.21891.31	0.835	0.968118	AFA	FBLN7	chr2	112138385	#BC3C29	0.0783135
seq.12963.1	0.836	0.968118	AFA	GPR107	chr9	130053426	#BC3C29	0.0777937
seq.8065.245	0.836	0.968118	AFA	PATE4	chr11	125833316	#BC3C29	0.0777937
seq.21645.6	0.837	0.968118	AFA	SNIP1	chr1	37554293	#BC3C29	0.0772745
seq.8014.359	0.837	0.968118	AFA	MANEA	chr6	95577485	#BC3C29	0.0772745
seq.16620.26	0.838	0.968118	AFA	LY75	chr2	159904756	#BC3C29	0.076756
seq.2730.58	0.838	0.968118	AFA	MICA	chr6	31399784	#BC3C29	0.076756
seq.19492.5	0.839	0.968118	AFA	KAAG1	chr6	24356903	#BC3C29	0.076238
seq.13944.3	0.841	0.968118	AFA	SULT1A3	chr16	30199228	#BC3C29	0.075204
seq.24023.35	0.841	0.968118	AFA	PROCR	chr20	35172072	#BC3C29	0.075204
seq.6385.63	0.844	0.968118	AFA	VWA1	chr1	1434861	#BC3C29	0.0736576
seq.19273.3	0.846	0.968118	AFA	GSR	chr8	30727846	#BC3C29	0.0726296
seq.19787.14	0.846	0.968118	AFA	MERTK	chr2	111898607	#BC3C29	0.0726296
seq.14105.5	0.847	0.968118	AFA	SERPINA4	chr14	94561442	#BC3C29	0.0721166
seq.20516.11	0.847	0.968118	AFA	SCN3B	chr11	123655244	#BC3C29	0.0721166
seq.15573.110	0.848	0.968118	AFA	NCAN	chr19	19211958	#BC3C29	0.0716041
seq.21234.7	0.848	0.968118	AFA	ASB13	chr10	5666595	#BC3C29	0.0716041
seq.23161.3	0.848	0.968118	AFA	KCTD6	chr3	58492096	#BC3C29	0.0716041
seq.14593.152	0.849	0.968118	AFA	FAM210A	chr18	13726663	#BC3C29	0.0710923
seq.22003.4	0.849	0.968118	AFA	PON2	chr7	95435329	#BC3C29	0.0710923
seq.22010.36	0.849	0.968118	AFA	PRKRA	chr2	178451512	#BC3C29	0.0710923
seq.6577.64	0.849	0.968118	AFA	LAMA4	chr6	112254939	#BC3C29	0.0710923
seq.12650.43	0.85	0.968118	AFA	GNAI3	chr1	109548615	#BC3C29	0.0705811
seq.15533.97	0.85	0.968118	AFA	MSR1	chr8	16567490	#BC3C29	0.0705811
seq.17671.58	0.85	0.968118	AFA	ING4	chr12	6663142	#BC3C29	0.0705811
seq.19823.75	0.85	0.968118	AFA	SIRT1	chr10	67884656	#BC3C29	0.0705811
seq.21655.18	0.85	0.968118	AFA	CEP20	chr16	15888625	#BC3C29	0.0705811
seq.21823.5	0.85	0.968118	AFA	PPM1G	chr2	27409591	#BC3C29	0.0705811
seq.23356.32	0.85	0.968118	AFA	CCDC24	chr1	43991359	#BC3C29	0.0705811
seq.23416.47	0.85	0.968118	AFA	SNX15	chr11	65027439	#BC3C29	0.0705811
seq.3346.72	0.85	0.968118	AFA	AURKB	chr17	8210600	#BC3C29	0.0705811
seq.5963.9	0.85	0.968118	AFA	DMKN	chr19	35513658	#BC3C29	0.0705811
seq.20205.55	0.851	0.968118	AFA	DYRK2	chr12	67648338	#BC3C29	0.0700704
seq.21196.29	0.852	0.968118	AFA	SAMSN1	chr21	14658821	#BC3C29	0.0695604
seq.6963.82	0.852	0.968118	AFA	SELPLG	chr12	108633894	#BC3C29	0.0695604
seq.18832.65	0.853	0.968118	AFA	SAA2	chr11	18248668	#BC3C29	0.069051
seq.4467.49	0.854	0.968118	AFA	SPARCL1	chr4	87531061	#BC3C29	0.0685421
seq.4996.66	0.854	0.968118	AFA	HRG	chr3	186660216	#BC3C29	0.0685421
seq.9335.28	0.854	0.968118	AFA	PSG9	chr19	43269530	#BC3C29	0.0685421
seq.17692.2	0.855	0.968118	AFA	BTN3A3	chr6	26440472	#BC3C29	0.0680339
seq.5725.1	0.855	0.968118	AFA	OMD	chr9	92424471	#BC3C29	0.0680339
seq.17702.53	0.856	0.968118	AFA	UGT1A1	chr2	233760270	#BC3C29	0.0675262
seq.8262.20	0.857	0.968118	AFA	APOD	chr3	195584033	#BC3C29	0.0670192
seq.10554.23	0.858	0.968118	AFA	GLB1	chr3	33097202	#BC3C29	0.0665127
seq.4913.78	0.858	0.968118	AFA	CCL16	chr17	35981497	#BC3C29	0.0665127
seq.3350.53	0.859	0.968118	AFA	CAMK2A	chr5	150290093	#BC3C29	0.0660068
seq.4963.19	0.86	0.968118	AFA	ARPP19	chr15	52569883	#BC3C29	0.0655015
seq.23317.10	0.861	0.968118	AFA	DHRS11	chr17	36591879	#BC3C29	0.0649968
seq.24474.12	0.861	0.968118	AFA	TTC9	chr14	70641916	#BC3C29	0.0649968
seq.5654.70	0.861	0.968118	AFA	TMX3	chr18	68715108	#BC3C29	0.0649968
seq.23523.14	0.862	0.968118	AFA	CYRIA	chr2	16666331	#BC3C29	0.0644927
seq.15446.25	0.863	0.968118	AFA	NRG1	chr8	31639222	#BC3C29	0.0639892
seq.22088.3	0.863	0.968118	AFA	BTG1	chr12	92145846	#BC3C29	0.0639892
seq.6234.74	0.863	0.968118	AFA	VIT	chr2	36696690	#BC3C29	0.0639892
seq.9509.4	0.863	0.968118	AFA	TMEM38B	chr9	105694541	#BC3C29	0.0639892
seq.18864.7	0.864	0.968118	AFA	PRSS3	chr9	33750679	#BC3C29	0.0634863
seq.12842.43	0.865	0.968118	AFA	STX10	chr19	13150383	#BC3C29	0.0629839
seq.14133.93	0.865	0.968118	AFA	IL1R2	chr2	101991960	#BC3C29	0.0629839
seq.2969.11	0.865	0.968118	AFA	ACVRL1	chr12	51906908	#BC3C29	0.0629839
seq.16583.8	0.866	0.968118	AFA	NUDT2	chr9	34329506	#BC3C29	0.0624821
seq.4482.66	0.866	0.968118	AFA	C5|C6	chr9	121075195	#BC3C29	0.0624821
seq.19254.125	0.868	0.968118	AFA	GMPR	chr6	16238587	#BC3C29	0.0614803
seq.20539.4	0.869	0.968118	AFA	DEFA3	chr8	7018297	#BC3C29	0.0609802
seq.21438.45	0.869	0.968118	AFA	TRIM5	chr11	5938619	#BC3C29	0.0609802
seq.15583.18	0.872	0.968118	AFA	FCRLB	chr1	161721544	#BC3C29	0.0594835
seq.19145.4	0.872	0.968118	AFA	MREG	chr2	216034096	#BC3C29	0.0594835
seq.2938.55	0.872	0.968118	AFA	APOE	chr19	44905791	#BC3C29	0.0594835
seq.3073.51	0.872	0.968118	AFA	IL18BP	chr11	71998613	#BC3C29	0.0594835
seq.15368.3	0.873	0.968118	AFA	BMPER	chr7	33904308	#BC3C29	0.0589858
seq.3647.49	0.873	0.968118	AFA	TLR4|LY96	chr9	117704175	#BC3C29	0.0589858
seq.13722.105	0.874	0.968118	AFA	C9	chr5	39371324	#BC3C29	0.0584886
seq.8773.172	0.874	0.968118	AFA	EMILIN3	chr20	41366818	#BC3C29	0.0584886
seq.21181.10	0.876	0.968118	AFA	LRP2BP	chr4	185395924	#BC3C29	0.0574959
seq.3324.51	0.876	0.968118	AFA	LY9	chr1	160796074	#BC3C29	0.0574959
seq.9251.28	0.876	0.968118	AFA	MAN2B2	chr4	6575189	#BC3C29	0.0574959
seq.6447.73	0.877	0.968118	AFA	PTX3	chr3	157436850	#BC3C29	0.0570004
seq.13708.56	0.878	0.968118	AFA	KLK8	chr19	51002711	#BC3C29	0.0565055
seq.19158.1	0.878	0.968118	AFA	PCLAF	chr15	64387687	#BC3C29	0.0565055
seq.2982.82	0.878	0.968118	AFA	LGALS4	chr19	38812945	#BC3C29	0.0565055
seq.14175.78	0.879	0.968118	AFA	SCP2D1	chr20	18813783	#BC3C29	0.0560111
seq.23284.5	0.879	0.968118	AFA	LMO4	chr1	87328880	#BC3C29	0.0560111
seq.20398.60	0.88	0.968118	AFA	POP7	chr7	100706121	#BC3C29	0.0555173
seq.4969.2	0.88	0.968118	AFA	CA1	chr8	85379014	#BC3C29	0.0555173
seq.15468.14	0.881	0.968118	AFA	CFHR1	chr1	196819731	#BC3C29	0.0550241
seq.16079.2	0.881	0.968118	AFA	TEC	chr4	48269838	#BC3C29	0.0550241
seq.18206.18	0.881	0.968118	AFA	ADH6	chr4	99219537	#BC3C29	0.0550241
seq.17796.15	0.883	0.969641	AFA	IMPA1	chr8	81686331	#BC3C29	0.0540393
seq.4906.35	0.884	0.970064	AFA	F5	chr1	169586588	#BC3C29	0.0535477
seq.2953.31	0.886	0.970908	AFA	CGA|LHB	chr6	87095106	#BC3C29	0.0525663
seq.7950.142	0.886	0.970908	AFA	BTNL9	chr5	181040225	#BC3C29	0.0525663
seq.10980.11	0.888	0.971077	AFA	ACHE	chr7	100896974	#BC3C29	0.051587
seq.11152.46	0.888	0.971077	AFA	KLK13	chr19	51065114	#BC3C29	0.051587
seq.6576.1	0.888	0.971077	AFA	ART4	chr12	14843526	#BC3C29	0.051587
seq.23645.49	0.889	0.971497	AFA	HACL1	chr3	15601852	#BC3C29	0.0510982
seq.5617.41	0.89	0.971579	AFA	NPFF	chr12	53507484	#BC3C29	0.05061
seq.23364.3	0.893	0.971579	AFA	UCK1	chr9	131531264	#BC3C29	0.0491485
seq.3054.3	0.893	0.971579	AFA	HP	chr16	72054505	#BC3C29	0.0491485
seq.13460.4	0.894	0.971579	AFA	CHAD	chr17	50468906	#BC3C29	0.0486625
seq.19238.12	0.894	0.971579	AFA	GLUL	chr1	182392206	#BC3C29	0.0486625
seq.20570.18	0.894	0.971579	AFA	VSTM1	chr19	54063953	#BC3C29	0.0486625
seq.3676.15	0.894	0.971579	AFA	IGF2R	chr6	159969082	#BC3C29	0.0486625
seq.9014.18	0.894	0.971579	AFA	TMEM25	chr11	118531041	#BC3C29	0.0486625
seq.20964.13	0.897	0.973546	AFA	RPS14	chr5	150449739	#BC3C29	0.0472076
seq.10974.20	0.898	0.973546	AFA	SPINK7	chr5	148312419	#BC3C29	0.0467237
seq.25902.27	0.898	0.973546	AFA	GLUD1	chr10	87094843	#BC3C29	0.0467237
seq.5069.9	0.9	0.973546	AFA	CD55	chr1	207321519	#BC3C29	0.0457575
seq.8008.28	0.9	0.973546	AFA	HRK	chr12	116881441	#BC3C29	0.0457575
seq.4155.3	0.901	0.973546	AFA	TNC	chr9	115118207	#BC3C29	0.0452752
seq.8390.25	0.901	0.973546	AFA	COX7A1	chr19	36152449	#BC3C29	0.0452752
seq.9224.20	0.903	0.973546	AFA	PRLR	chr5	35230487	#BC3C29	0.0443122
seq.25297.11	0.904	0.973546	AFA	SH3PXD2B	chr5	172454525	#BC3C29	0.0438316
seq.9183.7	0.904	0.973546	AFA	IFNAR1	chr21	33324387	#BC3C29	0.0438316
seq.13388.57	0.905	0.973546	AFA	PCSK1	chr5	96434143	#BC3C29	0.0433514
seq.23518.7	0.906	0.973546	AFA	FAM151B	chr5	80487969	#BC3C29	0.0428718
seq.25076.2	0.906	0.973546	AFA	SELENBP1	chr1	151372707	#BC3C29	0.0428718
seq.25235.2	0.906	0.973546	AFA	DPH7	chr9	137578925	#BC3C29	0.0428718
seq.13575.40	0.907	0.973546	AFA	DVL2	chr17	7234517	#BC3C29	0.0423927
seq.22815.4	0.907	0.973546	AFA	TRIM40	chr6	30136124	#BC3C29	0.0423927
seq.8269.327	0.907	0.973546	AFA	ARSK	chr5	95555101	#BC3C29	0.0423927
seq.13711.10	0.908	0.973546	AFA	CLTC	chr17	59619684	#BC3C29	0.0419142
seq.9945.8	0.908	0.973546	AFA	ARMC5	chr16	31458080	#BC3C29	0.0419142
seq.19581.15	0.909	0.973546	AFA	IGFBP5	chr2	216695549	#BC3C29	0.0414361
seq.7015.8	0.909	0.973546	AFA	LILRB5	chr19	54257301	#BC3C29	0.0414361
seq.11391.69	0.91	0.973546	AFA	MVK	chr12	109573255	#BC3C29	0.0409586
seq.4188.1	0.91	0.973546	AFA	AKR7A2	chr1	19312144	#BC3C29	0.0409586
seq.19277.4	0.913	0.975433	AFA	TSTD1	chr1	161038977	#BC3C29	0.0395292
seq.2954.56	0.913	0.975433	AFA	MMP8	chr11	102727050	#BC3C29	0.0395292
seq.5861.78	0.914	0.975742	AFA	HAAO	chr2	42792593	#BC3C29	0.0390538
seq.23028.49	0.916	0.975742	AFA	SDCBP2	chr20	1329139	#BC3C29	0.0381045
seq.11215.6	0.917	0.975742	AFA	CDH15	chr16	89171748	#BC3C29	0.0376307
seq.18343.10	0.917	0.975742	AFA	DECR2	chr16	401858	#BC3C29	0.0376307
seq.3581.53	0.917	0.975742	AFA	AHSG	chr3	186613060	#BC3C29	0.0376307
seq.9748.31	0.917	0.975742	AFA	GSTM3	chr1	109741038	#BC3C29	0.0376307
seq.5242.37	0.918	0.97605	AFA	MAP2K4	chr17	12020829	#BC3C29	0.0371573
seq.14068.29	0.921	0.97605	AFA	CCL25	chr19	8052318	#BC3C29	0.0357404
seq.21545.51	0.921	0.97605	AFA	MUSTN1	chr3	52835019	#BC3C29	0.0357404
seq.3622.33	0.921	0.97605	AFA	LGMN	chr14	92748679	#BC3C29	0.0357404
seq.4886.3	0.921	0.97605	AFA	CCL7	chr17	34270221	#BC3C29	0.0357404
seq.7891.45	0.921	0.97605	AFA	UGT1A6	chr2	233691607	#BC3C29	0.0357404
seq.24928.20	0.922	0.976355	AFA	MZT2A	chr2	131492743	#BC3C29	0.0352691
seq.5704.74	0.923	0.976355	AFA	GZMM	chr19	544034	#BC3C29	0.0347983
seq.23694.3	0.924	0.976355	AFA	ASNS	chr7	97872542	#BC3C29	0.034328
seq.12387.7	0.925	0.976355	AFA	PDLIM4	chr5	132257696	#BC3C29	0.0338583
seq.13083.18	0.925	0.976355	AFA	VARS1	chr6	31795752	#BC3C29	0.0338583
seq.8766.29	0.925	0.976355	AFA	LILRA5	chr19	54313166	#BC3C29	0.0338583
seq.15363.32	0.927	0.977158	AFA	APOA5	chr11	116792420	#BC3C29	0.0329203
seq.2774.10	0.927	0.977158	AFA	IL16	chr15	81159575	#BC3C29	0.0329203
seq.20203.45	0.93	0.979412	AFA	C1S	chr12	6988259	#BC3C29	0.0315171
seq.19296.51	0.931	0.979412	AFA	MYL7	chr7	44141332	#BC3C29	0.0310503
seq.21497.32	0.931	0.979412	AFA	HYOU1	chr11	119057227	#BC3C29	0.0310503
seq.8697.38	0.932	0.979557	AFA	GPC1	chr2	240435663	#BC3C29	0.0305841
seq.15486.126	0.933	0.979557	AFA	AOC1	chr7	150824627	#BC3C29	0.0301184
seq.7859.21	0.933	0.979557	AFA	PCDHGC3	chr5	141475947	#BC3C29	0.0301184
seq.22055.31	0.934	0.979845	AFA	FOXO1	chr13	40666641	#BC3C29	0.0296531
seq.24685.12	0.935	0.979845	AFA	SNX11	chr17	48103357	#BC3C29	0.0291884
seq.22786.57	0.936	0.979845	AFA	SPATA46	chr1	162376854	#BC3C29	0.0287242
seq.22961.7	0.937	0.979845	AFA	FCN1	chr9	134917912	#BC3C29	0.0282604
seq.3613.62	0.937	0.979845	AFA	FCN1	chr9	134917912	#BC3C29	0.0282604
seq.5584.21	0.937	0.979845	AFA	TCN2	chr22	30607003	#BC3C29	0.0282604
seq.15367.38	0.939	0.979988	AFA	BPIFB1	chr20	33273480	#BC3C29	0.0273344
seq.6580.29	0.939	0.979988	AFA	PZP	chr12	9208395	#BC3C29	0.0273344
seq.6583.67	0.939	0.979988	AFA	SERPINA10	chr14	94293268	#BC3C29	0.0273344
seq.5412.53	0.94	0.980383	AFA	CD27	chr12	6444955	#BC3C29	0.0268721
seq.14318.1	0.943	0.980807	AFA	VPS29	chr12	110502111	#BC3C29	0.0254883
seq.12334.25	0.944	0.980807	AFA	SHMT1	chr17	18363563	#BC3C29	0.025028
seq.12817.1	0.945	0.980807	AFA	GEM	chr8	94262350	#BC3C29	0.0245682
seq.7926.13	0.945	0.980807	AFA	SPINT3	chr20	45515622	#BC3C29	0.0245682
seq.8007.19	0.945	0.980807	AFA	CTSB	chr8	11869533	#BC3C29	0.0245682
seq.9828.86	0.945	0.980807	AFA	LDHC	chr11	18412318	#BC3C29	0.0245682
seq.14076.74	0.946	0.980807	AFA	CST4	chr20	23689038	#BC3C29	0.0241089
seq.3024.18	0.946	0.980807	AFA	SERPINF2	chr17	1742836	#BC3C29	0.0241089
seq.6415.90	0.946	0.980807	AFA	CPN2	chr3	194351328	#BC3C29	0.0241089
seq.13747.9	0.948	0.981982	AFA	CA6	chr1	8945867	#BC3C29	0.0231917
seq.14054.17	0.949	0.981982	AFA	IL15RA	chr10	5978187	#BC3C29	0.0227338
seq.19768.13	0.949	0.981982	AFA	CSTB	chr21	43776330	#BC3C29	0.0227338
seq.16057.6	0.951	0.983406	AFA	IGF2R	chr6	159969082	#BC3C29	0.0218195
seq.6627.25	0.953	0.984829	AFA	PNLIPRP1	chr10	116590385	#BC3C29	0.0209071
seq.6536.54	0.954	0.985217	AFA	PLBD2	chr12	113358566	#BC3C29	0.0204516
seq.5090.49	0.955	0.985605	AFA	LILRB1	chr19	54617158	#BC3C29	0.0199966
seq.13055.53	0.957	0.987024	AFA	PSD	chr10	102421539	#BC3C29	0.0190881
seq.3213.65	0.958	0.98741	AFA	NID1	chr1	236065109	#BC3C29	0.0186345
seq.21685.29	0.959	0.987795	AFA	DCC	chr18	52340197	#BC3C29	0.0181814
seq.5462.62	0.961	0.989209	AFA	FCN3	chr1	27374824	#BC3C29	0.0172766
seq.13678.169	0.963	0.990622	AFA	CFD	chr19	859453	#BC3C29	0.0163737
seq.7211.2	0.966	0.990837	AFA	RNASE1	chr14	20802855	#BC3C29	0.0150229
seq.3636.37	0.967	0.990837	AFA	OLR1	chr12	10172138	#BC3C29	0.0145735
seq.6209.2	0.967	0.990837	AFA	AOC1	chr7	150824627	#BC3C29	0.0145735
seq.8334.65	0.967	0.990837	AFA	TCP11	chr6	35148610	#BC3C29	0.0145735
seq.3004.67	0.968	0.990837	AFA	PDCD1LG2	chr9	5510531	#BC3C29	0.0141246
seq.4297.62	0.968	0.990837	AFA	SPON1	chr11	13962723	#BC3C29	0.0141246
seq.4811.33	0.968	0.990837	AFA	ITIH4	chr3	52830688	#BC3C29	0.0141246
seq.3446.7	0.969	0.990837	AFA	IL18R1	chr2	102311529	#BC3C29	0.0136762
seq.15364.101	0.97	0.990837	AFA	APOC1	chr19	44914247	#BC3C29	0.0132283
seq.12378.71	0.971	0.990837	AFA	TAPBP	chr6	33314284	#BC3C29	0.0127808
seq.20241.9	0.971	0.990837	AFA	SNAP23	chr15	42491233	#BC3C29	0.0127808
seq.14079.14	0.972	0.990837	AFA	IL18R1	chr2	102311529	#BC3C29	0.0123337
seq.16322.10	0.972	0.990837	AFA	MZB1	chr5	139390081	#BC3C29	0.0123337
seq.3497.13	0.972	0.990837	AFA	IFNA2	chr9	21385398	#BC3C29	0.0123337
seq.12417.46	0.973	0.991216	AFA	TPRKB	chr2	73737400	#BC3C29	0.0118872
seq.17467.1	0.975	0.992613	AFA	DHRS9	chr2	169064789	#BC3C29	0.0109954
seq.2190.55	0.976	0.99299	AFA	F11	chr4	186266189	#BC3C29	0.0105502
seq.10916.44	0.977	0.993367	AFA	PLA2R1	chr2	160062615	#BC3C29	0.0101054
seq.6933.20	0.978	0.993744	AFA	MRPL34	chr19	17292609	#BC3C29	0.00966115
seq.20411.52	0.98	0.99487	AFA	TTC33	chr5	40755963	#BC3C29	0.00877392
seq.16621.77	0.981	0.99487	AFA	NAXE	chr1	156591756	#BC3C29	0.00833099
seq.3820.68	0.981	0.99487	AFA	MAPKAPK2	chr1	206684905	#BC3C29	0.00833099
seq.23403.64	0.983	0.996258	AFA	CDC42EP4	chr17	73312005	#BC3C29	0.00744648
seq.12524.18	0.984	0.996632	AFA	SAT2	chr17	7627876	#BC3C29	0.0070049
seq.15641.20	0.985	0.997004	AFA	TMEFF1	chr9	100473149	#BC3C29	0.00656377
seq.24216.30	0.986	0.997215	AFA	AAMDC	chr11	77821109	#BC3C29	0.00612309
seq.3038.9	0.987	0.997215	AFA	CXCL11	chr4	76041415	#BC3C29	0.00568285
seq.4437.56	0.988	0.997215	AFA	ENTPD5	chr14	74019399	#BC3C29	0.00524306
seq.9265.10	0.988	0.997215	AFA	GLIPR1	chr12	75480753	#BC3C29	0.00524306
seq.13707.27	0.989	0.997215	AFA	SPARCL1	chr4	87531061	#BC3C29	0.00480371
seq.16561.9	0.989	0.997215	AFA	A1BG	chr19	58353492	#BC3C29	0.00480371
seq.16914.104	0.99	0.997586	AFA	CD14	chr5	140633700	#BC3C29	0.00436481
seq.12436.84	0.991	0.997632	AFA	GSTO1	chr10	104235356	#BC3C29	0.00392635
seq.15499.11	0.992	0.997632	AFA	ATRN	chr20	3471018	#BC3C29	0.00348833
seq.8960.3	0.994	0.997632	AFA	ERAP2	chr5	96875986	#BC3C29	0.00261362
seq.12450.42	0.995	0.997632	AFA	PMVK	chr1	154936719	#BC3C29	0.00217692
seq.22115.2	0.995	0.997632	AFA	CREBL2	chr12	12611827	#BC3C29	0.00217692
seq.3431.54	0.996	0.997632	AFA	EPHA1	chr7	143408856	#BC3C29	0.00174066
seq.7178.59	0.996	0.997632	AFA	DEPP1	chr10	44978809	#BC3C29	0.00174066
seq.16302.11	0.997	0.997632	AFA	BPIFA2	chr20	33161768	#BC3C29	0.00130484
seq.19123.6	0.997	0.997632	AFA	NFKBID	chr19	35902303	#BC3C29	0.00130484
seq.19166.15	0.997	0.997632	AFA	RPS19	chr19	41860255	#BC3C29	0.00130484
seq.8356.88	0.997	0.997632	AFA	OXT	chr20	3071620	#BC3C29	0.00130484
seq.13102.1	0.998	0.998	AFA	FAM3D	chr3	58666834	#BC3C29	0.000869459
seq.10620.21	1.8e-274	3.5874e-271	CAU	MSMB	chr10	46048180	#E18727	273.745
seq.3710.49	1.37e-23	1.3652e-20	CAU	PLG	chr6	160702194	#E18727	22.8633
seq.4151.6	3.35e-23	2.22552e-20	CAU	PLG	chr6	160702194	#E18727	22.475
seq.17350.13	7.58e-23	3.77673e-20	CAU	CHMP2B	chr3	87227271	#E18727	22.1203
seq.22815.4	2.6e-19	1.03636e-16	CAU	TRIM40	chr6	30136124	#E18727	18.585
seq.23691.2	4.42e-18	1.46818e-15	CAU	TTLL12	chr22	43187134	#E18727	17.3546
seq.18307.71	1.01e-13	2.87561e-11	CAU	PPA2	chr4	105474067	#E18727	12.9957
seq.18864.7	3.57e-13	8.89376e-11	CAU	PRSS3	chr9	33750679	#E18727	12.4473
seq.4153.11	2.18e-11	4.82749e-09	CAU	SERPINA3	chr14	94612384	#E18727	10.6615
seq.5762.35	7.17e-11	1.42898e-08	CAU	SPAG11B	chr8	7463674	#E18727	10.1445
seq.3181.50	2.58e-10	4.67449e-08	CAU	CTSS	chr1	150765957	#E18727	9.58838
seq.11387.3	8.54e-10	1.41835e-07	CAU	ATF6B	chr6	32128253	#E18727	9.06854
seq.3479.71	1.42e-09	2.17697e-07	CAU	PRSS3	chr9	33750679	#E18727	8.84771
seq.17341.89	2.2e-09	3.13186e-07	CAU	ACAT2	chr6	159762045	#E18727	8.65758
seq.9880.33	5.33e-09	7.08179e-07	CAU	TDO2	chr4	155854738	#E18727	8.27327
seq.2843.13	1.16e-08	1.44492e-06	CAU	SPINT2	chr19	38244035	#E18727	7.93554
seq.14150.7	1.92e-08	2.25092e-06	CAU	IL36A	chr2	113005459	#E18727	7.7167
seq.22967.15	2.05e-08	2.26981e-06	CAU	GDF7	chr2	20667144	#E18727	7.68825
seq.12571.14	5.53e-08	5.80068e-06	CAU	ARL3	chr10	102714397	#E18727	7.25727
seq.21770.18	8.24e-08	8.21116e-06	CAU	B3GAT1	chr11	134412242	#E18727	7.08407
seq.21397.21	1.15e-07	1.0914e-05	CAU	PRTG	chr15	55743152	#E18727	6.9393
seq.25964.12	2.69e-07	2.4369e-05	CAU	C1QTNF4	chr11	47594411	#E18727	6.57025
seq.21567.214	2.89e-07	2.50425e-05	CAU	C1QTNF4	chr11	47594411	#E18727	6.5391
seq.14091.42	3.79e-07	3.14728e-05	CAU	CBR3	chr21	36135079	#E18727	6.42136
seq.8953.47	4.02e-07	3.20474e-05	CAU	HDGF	chr1	156766925	#E18727	6.39577
seq.3640.14	4.41e-07	3.38043e-05	CAU	LRPAP1	chr4	3532446	#E18727	6.35556
seq.8794.13	2.09e-06	0.000154273	CAU	DPEP1	chr16	89613308	#E18727	5.67985
seq.12378.71	2.67e-06	0.000190047	CAU	TAPBP	chr6	33314284	#E18727	5.57349
seq.23200.25	8.9e-06	0.000611645	CAU	C1QTNF4	chr11	47594411	#E18727	5.05061
seq.8068.43	1.06e-05	0.000704193	CAU	MYORG	chr9	34376898	#E18727	4.97469
seq.19237.17	1.3e-05	0.000835774	CAU	DDT	chr22	23980525	#E18727	4.88606
seq.2182.54	1.74e-05	0.00105512	CAU	C4A|C4B	chr6	31982057	#E18727	4.75945
seq.5102.55	1.78e-05	0.00105512	CAU	MICB	chr6	31494881	#E18727	4.74958
seq.2855.49	1.8e-05	0.00105512	CAU	MAPK3	chr16	30123506	#E18727	4.74473
seq.16758.96	1.89e-05	0.00107622	CAU	HDGF	chr1	156766925	#E18727	4.72354
seq.9297.12	2.6e-05	0.00143939	CAU	B3GNT8	chr19	41428730	#E18727	4.58503
seq.14208.3	3.78e-05	0.00203609	CAU	RBP7	chr1	9997206	#E18727	4.42251
seq.3066.12	4.39e-05	0.00230244	CAU	LGALS3	chr14	55124110	#E18727	4.35754
seq.13093.6	4.57e-05	0.00233539	CAU	SECTM1	chr17	82334074	#E18727	4.34008
seq.8048.9	0.000125	0.00622813	CAU	FTMT	chr5	121851882	#E18727	3.90309
seq.16616.137	0.000145	0.00704841	CAU	ENO3	chr17	4948092	#E18727	3.83863
seq.21322.60	0.000175	0.00830417	CAU	GTF2E2	chr8	30658236	#E18727	3.75696
seq.5509.7	0.000188	0.00871358	CAU	EGF	chr4	109912883	#E18727	3.72584
seq.3814.63	0.000195	0.00883261	CAU	IL11RA	chr9	34652162	#E18727	3.70997
seq.21940.12	0.000205	0.00907922	CAU	WNT10B	chr12	48971735	#E18727	3.68825
seq.6431.68	0.000289	0.0125212	CAU	PCYOX1	chr2	70257386	#E18727	3.5391
seq.2692.74	0.000306	0.0128715	CAU	PLA2G2A	chr1	19980416	#E18727	3.51428
seq.24414.3	0.00031	0.0128715	CAU	PYGB	chr20	25248085	#E18727	3.50864
seq.2789.26	0.000335	0.0135923	CAU	MMP7	chr11	102530750	#E18727	3.47496
seq.15573.110	0.000341	0.0135923	CAU	NCAN	chr19	19211958	#E18727	3.46725
seq.3676.15	0.00036	0.0140682	CAU	IGF2R	chr6	159969082	#E18727	3.4437
seq.18216.22	0.000373	0.0141766	CAU	IL11RA	chr9	34652162	#E18727	3.42829
seq.10890.135	0.000377	0.0141766	CAU	LCTL	chr15	66565998	#E18727	3.42366
seq.16913.8	0.00039	0.0143939	CAU	RNASET2	chr6	166957191	#E18727	3.40894
seq.2643.57	0.000504	0.0182631	CAU	CDH3	chr16	68636189	#E18727	3.29757
seq.11178.21	0.000517	0.0183997	CAU	SVEP1	chr9	110579880	#E18727	3.28651
seq.12524.18	0.000574	0.0200699	CAU	SAT2	chr17	7627876	#E18727	3.24109
seq.21433.3	0.000705	0.0242253	CAU	BTN3A2	chr6	26365159	#E18727	3.15181
seq.9577.26	0.000768	0.0259428	CAU	SYT2	chr1	202710454	#E18727	3.11464
seq.13723.6	0.000802	0.026203	CAU	IL10	chr1	206774541	#E18727	3.09583
seq.6547.83	0.000802	0.026203	CAU	TMPRSS11D	chr4	67884002	#E18727	3.09583
seq.19272.9	0.000832	0.026605	CAU	PEF1	chr1	31644896	#E18727	3.07988
seq.3003.29	0.000841	0.026605	CAU	NCR3	chr6	31593006	#E18727	3.0752
seq.7803.4	0.000858	0.0267187	CAU	CHST1	chr11	45665622	#E18727	3.06651
seq.9580.5	0.00101	0.0309682	CAU	LAMC2	chr1	183186238	#E18727	2.99568
seq.17384.110	0.00103	0.0311029	CAU	PFKM	chr12	48105139	#E18727	2.98716
seq.11278.4	0.00118	0.0351006	CAU	COL11A2	chr6	33192499	#E18727	2.92812
seq.18432.32	0.0013	0.0381015	CAU	RALB	chr2	120240064	#E18727	2.88606
seq.13954.9	0.00146	0.0421707	CAU	GNPNAT1	chr14	52791668	#E18727	2.83565
seq.4467.49	0.00157	0.0447001	CAU	SPARCL1	chr4	87531061	#E18727	2.8041
seq.12334.25	0.00166	0.0465969	CAU	SHMT1	chr17	18363563	#E18727	2.77989
seq.18225.13	0.00183	0.0499615	CAU	HEBP1	chr12	13000265	#E18727	2.73755
seq.8007.19	0.00183	0.0499615	CAU	CTSB	chr8	11869533	#E18727	2.73755
seq.4479.14	0.00189	0.0507551	CAU	SERPING1	chr11	57597387	#E18727	2.72354
seq.8967.6	0.00191	0.0507551	CAU	DUSP26	chr8	33600023	#E18727	2.71897
seq.2911.27	0.00194	0.0508739	CAU	MDK	chr11	46380756	#E18727	2.7122
seq.3166.92	0.00197	0.0509897	CAU	CD33	chr19	51225064	#E18727	2.70553
seq.18387.7	0.002	0.0511026	CAU	ST13	chr22	40856639	#E18727	2.69897
seq.8018.43	0.00204	0.0514648	CAU	VSIG2	chr11	124752255	#E18727	2.69037
seq.3061.61	0.00209	0.0520671	CAU	CTSB	chr8	11869533	#E18727	2.67985
seq.8329.166	0.00218	0.0532277	CAU	CDH12	chr5	22853344	#E18727	2.66154
seq.10672.75	0.00219	0.0532277	CAU	SFTPB	chr2	85668741	#E18727	2.65956
seq.15325.14	0.0023	0.0550448	CAU	GAP43	chr3	115623510	#E18727	2.63827
seq.4192.10	0.00232	0.0550448	CAU	AKR1A1	chr1	45550543	#E18727	2.63451
seq.11440.58	0.00237	0.0551598	CAU	SOCS3	chr17	78360077	#E18727	2.62525
seq.14634.13	0.0024	0.0551598	CAU	LHCGR	chr2	48755730	#E18727	2.61979
seq.7089.42	0.00256	0.0551598	CAU	SYT11	chr1	155859567	#E18727	2.59176
seq.2991.9	0.0026	0.0551598	CAU	IL1R1	chr2	102064544	#E18727	2.58503
seq.7244.16	0.00263	0.0551598	CAU	IGFLR1	chr19	35742453	#E18727	2.58004
seq.5708.1	0.00265	0.0551598	CAU	LEAP2	chr5	132873444	#E18727	2.57675
seq.3000.66	0.00271	0.0551598	CAU	MBL2	chr10	52772784	#E18727	2.56703
seq.10816.150	0.00281	0.0551598	CAU	PILRA	chr7	100367530	#E18727	2.55129
seq.20120.101	0.003	0.0551598	CAU	AMIGO1	chr1	109509738	#E18727	2.52288
seq.6402.8	0.00301	0.0551598	CAU	PILRA	chr7	100367530	#E18727	2.52143
seq.3218.8	0.00312	0.0551598	CAU	FOLH1	chr11	49208638	#E18727	2.50585
seq.8424.269	0.00313	0.0551598	CAU	CTNNB1	chr3	41194741	#E18727	2.50446
seq.10082.251	0.00314	0.0551598	CAU	NEFL	chr8	24956721	#E18727	2.50307
seq.3399.31	0.00319	0.0551598	CAU	STAB2	chr12	103587273	#E18727	2.49621
seq.3495.15	0.00326	0.0551598	CAU	CXCL6	chr4	73836640	#E18727	2.48678
seq.15526.33	0.00331	0.0551598	CAU	GSS	chr20	34956027	#E18727	2.48017
seq.13707.27	0.00336	0.0551598	CAU	SPARCL1	chr4	87531061	#E18727	2.47366
seq.23298.148	0.00338	0.0551598	CAU	THEM4	chr1	151909637	#E18727	2.47108
seq.13710.6	0.0034	0.0551598	CAU	SERPING1	chr11	57597387	#E18727	2.46852
seq.4224.7	0.00344	0.0551598	CAU	SYNCRIP	chr6	85644063	#E18727	2.46344
seq.18934.50	0.00351	0.0551598	CAU	TGM2	chr20	38166578	#E18727	2.45469
seq.5676.54	0.00357	0.0551598	CAU	ASIP	chr20	34194569	#E18727	2.44733
seq.17692.2	0.00359	0.0551598	CAU	BTN3A3	chr6	26440472	#E18727	2.44491
seq.3391.10	0.00371	0.0551598	CAU	PIK3CG	chr7	106865278	#E18727	2.43063
seq.17154.2	0.00387	0.0551598	CAU	PTGES3	chr12	56688408	#E18727	2.41229
seq.12501.10	0.0039	0.0551598	CAU	TBCA	chr5	77868780	#E18727	2.40894
seq.14685.17	0.00407	0.0551598	CAU	AKT2	chr19	40285536	#E18727	2.39041
seq.22832.9	0.00412	0.0551598	CAU	ZC3H8	chr2	112255136	#E18727	2.3851
seq.21508.7	0.00417	0.0551598	CAU	ST8SIA1	chr12	22437041	#E18727	2.37986
seq.12881.17	0.00424	0.0551598	CAU	RDH16	chr12	56959374	#E18727	2.37263
seq.4801.13	0.00424	0.0551598	CAU	LPO	chr17	58218548	#E18727	2.37263
seq.2693.20	0.00426	0.0551598	CAU	OSM	chr22	30266851	#E18727	2.37059
seq.2723.9	0.00428	0.0551598	CAU	IL37	chr2	112911165	#E18727	2.36856
seq.9759.13	0.00437	0.0551598	CAU	IDO1	chr8	39902275	#E18727	2.35952
seq.22782.80	0.0044	0.0551598	CAU	SPC25	chr2	168913371	#E18727	2.35655
seq.11666.72	0.00448	0.0551598	CAU	RGS8	chr1	182684587	#E18727	2.34872
seq.3199.54	0.00449	0.0551598	CAU	KLK12	chr19	51035230	#E18727	2.34775
seq.16299.13	0.00453	0.0551598	CAU	TIGIT	chr3	114276913	#E18727	2.3439
seq.13095.51	0.00469	0.0551598	CAU	REG1A	chr2	79120362	#E18727	2.32883
seq.22499.15	0.00469	0.0551598	CAU	MED28	chr4	17614641	#E18727	2.32883
seq.4476.22	0.00473	0.0551598	CAU	ZAP70	chr2	97713576	#E18727	2.32514
seq.3450.4	0.00481	0.0551598	CAU	KLK6	chr19	50969673	#E18727	2.31785
seq.23007.8	0.00484	0.0551598	CAU	JUP	chr17	41786931	#E18727	2.31515
seq.24055.44	0.00484	0.0551598	CAU	CSTF1	chr20	56392371	#E18727	2.31515
seq.6172.7	0.00491	0.0551598	CAU	UBC	chr12	124917368	#E18727	2.30892
seq.11293.14	0.00495	0.0551598	CAU	LRRN1	chr3	3799431	#E18727	2.30539
seq.22858.3	0.00495	0.0551598	CAU	MAPK6	chr15	51952106	#E18727	2.30539
seq.5744.12	0.00495	0.0551598	CAU	MENT	chr1	151047751	#E18727	2.30539
seq.6617.12	0.00498	0.0551598	CAU	FCRL6	chr1	159800511	#E18727	2.30277
seq.5631.83	0.00499	0.0551598	CAU	MLN	chr6	33804003	#E18727	2.3019
seq.4965.27	0.00501	0.0551598	CAU	ATP5F1B	chr12	56645984	#E18727	2.30016
seq.8336.267	0.00507	0.0551598	CAU	GRAMD1C	chr3	113828182	#E18727	2.29499
seq.2993.1	0.00513	0.0551598	CAU	IL18RAP	chr2	102418689	#E18727	2.28988
seq.4342.10	0.00513	0.0551598	CAU	ICAM1	chr19	10271093	#E18727	2.28988
seq.9241.40	0.00516	0.0551598	CAU	SIRPG	chr20	1657779	#E18727	2.28735
seq.6633.43	0.00519	0.0551598	CAU	None	chr7	102642791	#E18727	2.28483
seq.11187.11	0.0052	0.0551598	CAU	CLEC12A	chr12	9951316	#E18727	2.284
seq.9211.19	0.00527	0.0551598	CAU	SERPINF1	chr17	1762029	#E18727	2.27819
seq.18336.31	0.0053	0.0551598	CAU	CDA	chr1	20589086	#E18727	2.27572
seq.23385.18	0.00538	0.0551598	CAU	CASTOR1	chr22	30289622	#E18727	2.26922
seq.7818.101	0.00542	0.0551598	CAU	GBP6	chr1	89364059	#E18727	2.266
seq.14102.6	0.00553	0.0551598	CAU	GNLY	chr2	85685175	#E18727	2.25727
seq.9282.12	0.0056	0.0551598	CAU	CRISP2	chr6	49713590	#E18727	2.25181
seq.19332.1	0.00567	0.0551598	CAU	MOB4	chr2	197515571	#E18727	2.24642
seq.13464.8	0.00573	0.0551598	CAU	NRAC	chr14	104579764	#E18727	2.24185
seq.22518.54	0.00578	0.0551598	CAU	NSL1	chr1	212791782	#E18727	2.23807
seq.24256.7	0.00596	0.0551598	CAU	KLHL40	chr3	42685537	#E18727	2.22475
seq.5088.175	0.00596	0.0551598	CAU	IL23R	chr1	67138907	#E18727	2.22475
seq.9196.8	0.00596	0.0551598	CAU	LGALS7	chr19	38773517	#E18727	2.22475
seq.9928.125	0.00596	0.0551598	CAU	CNMD	chr13	52739820	#E18727	2.22475
seq.19743.12	0.00598	0.0551598	CAU	VSTM1	chr19	54063953	#E18727	2.2233
seq.15370.5	0.00604	0.0551598	CAU	BOLA1	chr1	149887890	#E18727	2.21896
seq.3358.51	0.00605	0.0551598	CAU	CDK5|CDK5R1	chr7	151057897	#E18727	2.21824
seq.2871.73	0.0061	0.0551598	CAU	RAD51	chr15	40694774	#E18727	2.21467
seq.2636.10	0.00614	0.0551598	CAU	LTBR	chr12	6375045	#E18727	2.21183
seq.11220.53	0.00626	0.0551598	CAU	C10orf105	chr10	71737824	#E18727	2.20343
seq.23694.3	0.00631	0.0551598	CAU	ASNS	chr7	97872542	#E18727	2.19997
seq.10574.10	0.00639	0.0551598	CAU	B2M	chr15	44711358	#E18727	2.1945
seq.2813.11	0.0064	0.0551598	CAU	AGRP	chr16	67483547	#E18727	2.19382
seq.8760.10	0.00643	0.0551598	CAU	DCUN1D5	chr11	103092194	#E18727	2.19179
seq.13657.2	0.00648	0.0551598	CAU	PNKP	chr19	49878351	#E18727	2.18842
seq.16583.8	0.0065	0.0551598	CAU	NUDT2	chr9	34329506	#E18727	2.18709
seq.18449.33	0.00651	0.0551598	CAU	PPIG	chr2	169584342	#E18727	2.18642
seq.7223.60	0.00653	0.0551598	CAU	S100A13	chr1	153631360	#E18727	2.18509
seq.5982.50	0.00674	0.0551598	CAU	CFHR1	chr1	196819731	#E18727	2.17134
seq.12514.16	0.00682	0.0551598	CAU	METTL1	chr12	57772119	#E18727	2.16622
seq.6039.24	0.00685	0.0551598	CAU	CRHBP	chr5	76953045	#E18727	2.16431
seq.11292.13	0.00689	0.0551598	CAU	SCARA3	chr8	27633868	#E18727	2.16178
seq.9509.4	0.00691	0.0551598	CAU	TMEM38B	chr9	105694541	#E18727	2.16052
seq.5494.52	0.00692	0.0551598	CAU	SNRPF	chr12	95858952	#E18727	2.15989
seq.21766.50	0.00697	0.0551598	CAU	SGSH	chr17	80220923	#E18727	2.15677
seq.3289.19	0.00715	0.0551598	CAU	CA10	chr17	52160017	#E18727	2.14569
seq.18175.65	0.00716	0.0551598	CAU	VAT1	chr17	43025123	#E18727	2.14509
seq.3366.51	0.0074	0.0551598	CAU	ECM1	chr1	150508062	#E18727	2.13077
seq.23631.1	0.00745	0.0551598	CAU	GALK2	chr15	49155656	#E18727	2.12784
seq.6113.31	0.00745	0.0551598	CAU	EDN3	chr20	59300443	#E18727	2.12784
seq.8759.29	0.00752	0.0551598	CAU	A4GALT	chr22	42721298	#E18727	2.12378
seq.15472.16	0.00754	0.0551598	CAU	LRP11	chr6	149864359	#E18727	2.12263
seq.21523.71	0.00769	0.0551598	CAU	ILKAP	chr2	238203708	#E18727	2.11407
seq.23294.19	0.00782	0.0551598	CAU	MLX	chr17	42567072	#E18727	2.10679
seq.14197.2	0.00783	0.0551598	CAU	PRDM1	chr6	105993463	#E18727	2.10624
seq.18866.8	0.00788	0.0551598	CAU	PPP3R2	chr9	101595021	#E18727	2.10347
seq.2976.58	0.00798	0.0551598	CAU	DSG1	chr18	31318160	#E18727	2.098
seq.9043.7	0.00805	0.0551598	CAU	TFIP11	chr22	26512505	#E18727	2.0942
seq.4815.25	0.00806	0.0551598	CAU	TXNDC12	chr1	52055191	#E18727	2.09366
seq.25080.16	0.00807	0.0551598	CAU	UGT2B15	chr4	68670652	#E18727	2.09313
seq.10420.30	0.00822	0.0551598	CAU	FAIM	chr3	138608606	#E18727	2.08513
seq.10472.53	0.00822	0.0551598	CAU	TNFRSF14	chr1	2555639	#E18727	2.08513
seq.10817.26	0.00822	0.0551598	CAU	TOMM20L	chr14	58395928	#E18727	2.08513
seq.11118.107	0.00822	0.0551598	CAU	RAB17	chr2	237601614	#E18727	2.08513
seq.11281.6	0.00822	0.0551598	CAU	GRB7	chr17	39737927	#E18727	2.08513
seq.11294.7	0.00822	0.0551598	CAU	TMCC3	chr12	94650557	#E18727	2.08513
seq.11464.9	0.00822	0.0551598	CAU	RELB	chr19	45001461	#E18727	2.08513
seq.12030.82	0.00822	0.0551598	CAU	DES	chr2	219418377	#E18727	2.08513
seq.12420.10	0.00822	0.0551598	CAU	GPD1L	chr3	32105689	#E18727	2.08513
seq.12451.62	0.00822	0.0551598	CAU	BACH1	chr21	29194071	#E18727	2.08513
seq.12456.5	0.00822	0.0551598	CAU	PFKFB3	chr10	6144934	#E18727	2.08513
seq.12484.67	0.00822	0.0551598	CAU	PITPNB	chr22	27920134	#E18727	2.08513
seq.12580.7	0.00822	0.0551598	CAU	PSMB5	chr14	23035230	#E18727	2.08513
seq.12604.16	0.00822	0.0551598	CAU	SCMH1	chr1	41242306	#E18727	2.08513
seq.12891.1	0.00822	0.0551598	CAU	MICALL2	chr7	1459470	#E18727	2.08513
seq.12939.1	0.00822	0.0551598	CAU	POLR1C	chr6	43509702	#E18727	2.08513
seq.13007.66	0.00822	0.0551598	CAU	LCN10	chr9	136743356	#E18727	2.08513
seq.13650.11	0.00822	0.0551598	CAU	KCNIP1	chr5	170353487	#E18727	2.08513
seq.13924.13	0.00822	0.0551598	CAU	MYZAP	chr15	57591904	#E18727	2.08513
seq.14043.12	0.00822	0.0551598	CAU	EEA1	chr12	92929331	#E18727	2.08513
seq.14229.5	0.00822	0.0551598	CAU	MOCS3	chr20	50958818	#E18727	2.08513
seq.14245.195	0.00822	0.0551598	CAU	SNX7	chr1	98661701	#E18727	2.08513
seq.14692.3	0.00822	0.0551598	CAU	ZNF276	chr16	89720400	#E18727	2.08513
seq.15358.28	0.00822	0.0551598	CAU	SCG5	chr15	32641676	#E18727	2.08513
seq.15675.3	0.00822	0.0551598	CAU	CEBPB	chr20	50190830	#E18727	2.08513
seq.16015.19	0.00822	0.0551598	CAU	GPT	chr8	144502973	#E18727	2.08513
seq.17155.1	0.00822	0.0551598	CAU	VPS28	chr8	144428563	#E18727	2.08513
seq.17449.23	0.00822	0.0551598	CAU	CD9	chr12	6199715	#E18727	2.08513
seq.17453.34	0.00822	0.0551598	CAU	CP	chr3	149221829	#E18727	2.08513
seq.18182.24	0.00822	0.0551598	CAU	PCK1	chr20	57561080	#E18727	2.08513
seq.18194.18	0.00822	0.0551598	CAU	FABP9	chr8	81461579	#E18727	2.08513
seq.18195.3	0.00822	0.0551598	CAU	LTO1	chr11	69675416	#E18727	2.08513
seq.18203.9	0.00822	0.0551598	CAU	CRYGC	chr2	208129828	#E18727	2.08513
seq.18208.3	0.00822	0.0551598	CAU	CCNB2	chr15	59105126	#E18727	2.08513
seq.18270.10	0.00822	0.0551598	CAU	TAF10	chr11	6612539	#E18727	2.08513
seq.18302.204	0.00822	0.0551598	CAU	ZWILCH	chr15	66504959	#E18727	2.08513
seq.18375.28	0.00822	0.0551598	CAU	IL36RN	chr2	113058638	#E18727	2.08513
seq.18870.1	0.00822	0.0551598	CAU	CD3E	chr11	118304730	#E18727	2.08513
seq.18938.3	0.00822	0.0551598	CAU	VLDLR	chr9	2621182	#E18727	2.08513
seq.19180.38	0.00822	0.0551598	CAU	GULP1	chr2	188291669	#E18727	2.08513
seq.19247.1	0.00822	0.0551598	CAU	UBE2D1	chr10	58334979	#E18727	2.08513
seq.19294.26	0.00822	0.0551598	CAU	CRIPT	chr2	46616416	#E18727	2.08513
seq.19303.64	0.00822	0.0551598	CAU	PET117	chr20	18137863	#E18727	2.08513
seq.19316.2	0.00822	0.0551598	CAU	HSCB	chr22	28742039	#E18727	2.08513
seq.19356.20	0.00822	0.0551598	CAU	TOM1L2	chr17	17972422	#E18727	2.08513
seq.19587.12	0.00822	0.0551598	CAU	KPNA1	chr3	122514945	#E18727	2.08513
seq.19751.21	0.00822	0.0551598	CAU	ADA	chr20	44652252	#E18727	2.08513
seq.19767.20	0.00822	0.0551598	CAU	CCNE1	chr19	29811991	#E18727	2.08513
seq.20225.119	0.00822	0.0551598	CAU	STAT5A	chr17	42287547	#E18727	2.08513
seq.20401.19	0.00822	0.0551598	CAU	BUD31	chr7	99408641	#E18727	2.08513
seq.21452.3	0.00822	0.0551598	CAU	DNM1L	chr12	32679200	#E18727	2.08513
seq.21751.6	0.00822	0.0551598	CAU	USP12|WDR48	chr13	27171811	#E18727	2.08513
seq.21804.15	0.00822	0.0551598	CAU	KHDC1L	chr6	73225770	#E18727	2.08513
seq.21829.8	0.00822	0.0551598	CAU	RPS12	chr6	132814569	#E18727	2.08513
seq.21848.18	0.00822	0.0551598	CAU	UBE2R2	chr9	33817160	#E18727	2.08513
seq.22445.2	0.00822	0.0551598	CAU	CABP5	chr19	48044079	#E18727	2.08513
seq.22466.27	0.00822	0.0551598	CAU	HES5	chr1	2530263	#E18727	2.08513
seq.22474.28	0.00822	0.0551598	CAU	HOXC11	chr12	53973126	#E18727	2.08513
seq.22548.18	0.00822	0.0551598	CAU	RGS13	chr1	192636138	#E18727	2.08513
seq.22771.6	0.00822	0.0551598	CAU	SAMD12	chr8	118622112	#E18727	2.08513
seq.23020.18	0.00822	0.0551598	CAU	RGS4	chr1	163068775	#E18727	2.08513
seq.23339.46	0.00822	0.0551598	CAU	TCF24	chr8	66962591	#E18727	2.08513
seq.23351.59	0.00822	0.0551598	CAU	PRMT1	chr19	49675786	#E18727	2.08513
seq.23519.91	0.00822	0.0551598	CAU	TMEM221	chr19	17448668	#E18727	2.08513
seq.23783.22	0.00822	0.0551598	CAU	FAM110A	chr20	833715	#E18727	2.08513
seq.24928.20	0.00822	0.0551598	CAU	MZT2A	chr2	131492743	#E18727	2.08513
seq.25041.11	0.00822	0.0551598	CAU	PFKFB4	chr3	48562015	#E18727	2.08513
seq.25247.12	0.00822	0.0551598	CAU	ARMC8	chr3	138187248	#E18727	2.08513
seq.2754.50	0.00822	0.0551598	CAU	C3	chr19	6730562	#E18727	2.08513
seq.2770.51	0.00822	0.0551598	CAU	CCL1	chr17	34363233	#E18727	2.08513
seq.2822.56	0.00822	0.0551598	CAU	ADGRE5	chr19	14380501	#E18727	2.08513
seq.2841.13	0.00822	0.0551598	CAU	FRZB	chr2	182866637	#E18727	2.08513
seq.2848.2	0.00822	0.0551598	CAU	WIF1	chr12	65121305	#E18727	2.08513
seq.2917.3	0.00822	0.0551598	CAU	TNFSF11	chr13	42562736	#E18727	2.08513
seq.3177.49	0.00822	0.0551598	CAU	CA4	chr17	60149942	#E18727	2.08513
seq.3192.3	0.00822	0.0551598	CAU	CNDP2	chr18	74495816	#E18727	2.08513
seq.3208.2	0.00822	0.0551598	CAU	MATN3	chr2	20012668	#E18727	2.08513
seq.3388.58	0.00822	0.0551598	CAU	PAK5	chr20	9839076	#E18727	2.08513
seq.3437.80	0.00822	0.0551598	CAU	FLT3	chr13	28100592	#E18727	2.08513
seq.3471.49	0.00822	0.0551598	CAU	STK16	chr2	219245455	#E18727	2.08513
seq.3634.5	0.00822	0.0551598	CAU	OPCML	chr11	133532501	#E18727	2.08513
seq.3681.87	0.00822	0.0551598	CAU	KLK14	chr19	51084245	#E18727	2.08513
seq.4423.77	0.00822	0.0551598	CAU	BCL2L1	chr20	31723989	#E18727	2.08513
seq.4436.1	0.00822	0.0551598	CAU	ENTPD3	chr3	40387184	#E18727	2.08513
seq.4472.5	0.00822	0.0551598	CAU	TPM2	chr9	35690056	#E18727	2.08513
seq.4556.10	0.00822	0.0551598	CAU	IL34	chr16	70579895	#E18727	2.08513
seq.5745.64	0.00822	0.0551598	CAU	PI15	chr8	74824534	#E18727	2.08513
seq.6020.52	0.00822	0.0551598	CAU	UTS2	chr1	7853512	#E18727	2.08513
seq.6055.53	0.00822	0.0551598	CAU	IFNAR1	chr21	33324387	#E18727	2.08513
seq.6104.1	0.00822	0.0551598	CAU	FGFRL1	chr4	1009936	#E18727	2.08513
seq.6263.77	0.00822	0.0551598	CAU	PLTP	chr20	45912155	#E18727	2.08513
seq.6961.14	0.00822	0.0551598	CAU	IGFL3	chr19	46124688	#E18727	2.08513
seq.6992.67	0.00822	0.0551598	CAU	HBD	chr11	5243657	#E18727	2.08513
seq.6994.19	0.00822	0.0551598	CAU	C3orf18	chr3	50571027	#E18727	2.08513
seq.7046.6	0.00822	0.0551598	CAU	C20orf173	chr20	35529652	#E18727	2.08513
seq.7249.37	0.00822	0.0551598	CAU	BCL2L10	chr15	52112775	#E18727	2.08513
seq.7751.121	0.00822	0.0551598	CAU	SFRP2	chr4	153789083	#E18727	2.08513
seq.7823.22	0.00822	0.0551598	CAU	ST6GALNAC2	chr17	76586956	#E18727	2.08513
seq.7850.1	0.00822	0.0551598	CAU	COX4I2	chr20	31637912	#E18727	2.08513
seq.8037.53	0.00822	0.0551598	CAU	DNAJB14	chr4	99946618	#E18727	2.08513
seq.8696.15	0.00822	0.0551598	CAU	GAL3ST1	chr22	30574665	#E18727	2.08513
seq.9022.49	0.00822	0.0551598	CAU	DEFB132	chr20	257724	#E18727	2.08513
seq.9082.25	0.00822	0.0551598	CAU	SEL1L2	chr20	13996443	#E18727	2.08513
seq.9271.101	0.00822	0.0551598	CAU	STIM1	chr11	3854527	#E18727	2.08513
seq.9372.157	0.00822	0.0551598	CAU	MPZL2	chr11	118264536	#E18727	2.08513
seq.9581.4	0.00822	0.0551598	CAU	PRPF6	chr20	63981132	#E18727	2.08513
seq.9954.2	0.00822	0.0551598	CAU	NPIPB3	chr16	21448567	#E18727	2.08513
seq.5353.89	0.00854	0.0571148	CAU	IL1RN	chr2	113099315	#E18727	2.06854
seq.9216.100	0.00883	0.0588568	CAU	PLXNB2	chr22	50307646	#E18727	2.05404
seq.16302.11	0.00896	0.0595243	CAU	BPIFA2	chr20	33161768	#E18727	2.04769
seq.8275.31	0.00911	0.060252	CAU	PEAR1	chr1	156893698	#E18727	2.04048
seq.17451.13	0.00913	0.060252	CAU	BCL2L11	chr2	111119378	#E18727	2.03953
seq.12455.48	0.00923	0.0607109	CAU	MYNN	chr3	169773396	#E18727	2.0348
seq.9328.55	0.00931	0.0610356	CAU	MICB	chr6	31494881	#E18727	2.03105
seq.21115.48	0.00941	0.0613531	CAU	BCDIN3D	chr12	49843106	#E18727	2.02641
seq.16918.198	0.00942	0.0613531	CAU	TLR3	chr4	186068911	#E18727	2.02595
seq.14077.6	0.00946	0.061413	CAU	FCN3	chr1	27374824	#E18727	2.02411
seq.10047.12	0.00962	0.0616484	CAU	NCF2	chr1	183590905	#E18727	2.01682
seq.11565.58	0.00962	0.0616484	CAU	ZNF23	chr16	71463095	#E18727	2.01682
seq.24431.32	0.00962	0.0616484	CAU	CMTR1	chr6	37433219	#E18727	2.01682
seq.8858.21	0.00962	0.0616484	CAU	BATF3	chr1	212699840	#E18727	2.01682
seq.20922.4	0.00972	0.0620896	CAU	PFN4	chr2	24123464	#E18727	2.01233
seq.22381.1	0.00981	0.0624643	CAU	LACTB2	chr8	70669185	#E18727	2.00833
seq.8330.1	0.00989	0.0627732	CAU	LRP11	chr6	149864359	#E18727	2.0048
seq.14341.8	0.00997	0.06308	CAU	DIPK1C	chr18	74457944	#E18727	2.0013
seq.12754.14	0.0102	0.064331	CAU	CSDC2	chr22	41561010	#E18727	1.9914
seq.25262.6	0.0103	0.0645531	CAU	ZW10	chr11	113773735	#E18727	1.98716
seq.8918.64	0.0103	0.0645531	CAU	PTK2B	chr8	27311482	#E18727	1.98716
seq.10855.55	0.0104	0.0647003	CAU	PLXNB2	chr22	50307646	#E18727	1.98297
seq.12663.1	0.0105	0.0647003	CAU	TST	chr22	37020183	#E18727	1.97881
seq.16854.17	0.0105	0.0647003	CAU	LSM4	chr19	18323112	#E18727	1.97881
seq.21658.15	0.0107	0.0647003	CAU	PHB2	chr12	6970780	#E18727	1.97062
seq.21828.6	0.0107	0.0647003	CAU	RPN2	chr20	37178410	#E18727	1.97062
seq.9867.23	0.0109	0.0647003	CAU	FBP2	chr9	94593824	#E18727	1.96257
seq.8427.118	0.011	0.0647003	CAU	RSPO3	chr6	127118671	#E18727	1.95861
seq.11288.26	0.0111	0.0647003	CAU	NT5C2	chr10	103277605	#E18727	1.95468
seq.3803.10	0.0111	0.0647003	CAU	CST5	chr20	23879748	#E18727	1.95468
seq.8397.147	0.0111	0.0647003	CAU	QSOX2	chr9	136245812	#E18727	1.95468
seq.11275.94	0.0112	0.0647003	CAU	LRP1B	chr2	142131016	#E18727	1.95078
seq.11285.8	0.0112	0.0647003	CAU	CD34	chr1	207911402	#E18727	1.95078
seq.13055.53	0.0112	0.0647003	CAU	PSD	chr10	102421539	#E18727	1.95078
seq.13131.5	0.0112	0.0647003	CAU	HK1	chr10	69269984	#E18727	1.95078
seq.13541.1	0.0112	0.0647003	CAU	MYCT1	chr6	152697897	#E18727	1.95078
seq.13599.15	0.0112	0.0647003	CAU	RABEPK	chr9	125200542	#E18727	1.95078
seq.14645.253	0.0112	0.0647003	CAU	GSTA4	chr6	52995304	#E18727	1.95078
seq.16021.30	0.0112	0.0647003	CAU	CDH8	chr16	62037035	#E18727	1.95078
seq.18193.165	0.0112	0.0647003	CAU	MORF4L1	chr15	78810487	#E18727	1.95078
seq.18210.12	0.0112	0.0647003	CAU	SPIN1	chr9	88388430	#E18727	1.95078
seq.19327.31	0.0112	0.0647003	CAU	HAT1	chr2	171922448	#E18727	1.95078
seq.21134.9	0.0112	0.0647003	CAU	CREBZF	chr11	85682908	#E18727	1.95078
seq.21255.2	0.0112	0.0647003	CAU	RGS16	chr1	182604389	#E18727	1.95078
seq.21799.15	0.0112	0.0647003	CAU	HOMER3	chr19	18941261	#E18727	1.95078
seq.24654.13	0.0112	0.0647003	CAU	HES6	chr2	238240662	#E18727	1.95078
seq.4712.28	0.0112	0.0647003	CAU	APOD	chr3	195584033	#E18727	1.95078
seq.8955.60	0.0112	0.0647003	CAU	GLT8D1	chr3	52706032	#E18727	1.95078
seq.13022.20	0.0114	0.0656653	CAU	TP53I11	chr11	44951306	#E18727	1.9431
seq.6935.123	0.0117	0.0668108	CAU	BAMBI	chr10	28677510	#E18727	1.93181
seq.9834.62	0.0117	0.0668108	CAU	ADH1B	chr4	99321401	#E18727	1.93181
seq.12329.21	0.0118	0.0668108	CAU	RPS6KA1	chr1	26529761	#E18727	1.92812
seq.3182.38	0.0118	0.0668108	CAU	ENTPD1	chr10	95711779	#E18727	1.92812
seq.7810.20	0.0118	0.0668108	CAU	C1QTNF5	chr11	119340940	#E18727	1.92812
seq.9974.8	0.0118	0.0668108	CAU	DLL3	chr19	39498895	#E18727	1.92812
seq.9337.43	0.0119	0.0671861	CAU	TAC1	chr7	97732084	#E18727	1.92445
seq.24216.30	0.012	0.0675593	CAU	AAMDC	chr11	77821109	#E18727	1.92082
seq.15511.37	0.0121	0.0679304	CAU	NPTXR	chr22	38844028	#E18727	1.91721
seq.5356.2	0.0122	0.0682994	CAU	MIF	chr22	23894383	#E18727	1.91364
seq.10584.7	0.0123	0.0686664	CAU	NDUFS4	chr5	53560633	#E18727	1.91009
seq.13623.4	0.0124	0.068839	CAU	KMT2D	chr12	49060794	#E18727	1.90658
seq.8874.53	0.0124	0.068839	CAU	CLN5	chr13	76990660	#E18727	1.90658
seq.22569.55	0.0127	0.0703086	CAU	TGFBR1	chr9	99104038	#E18727	1.8962
seq.10012.5	0.0131	0.0721224	CAU	SPDEF	chr6	34556333	#E18727	1.88273
seq.7179.69	0.0131	0.0721224	CAU	NFASC	chr1	204828651	#E18727	1.88273
seq.13011.20	0.0132	0.0722736	CAU	RPS10	chr6	34426069	#E18727	1.87943
seq.6283.60	0.0132	0.0722736	CAU	MCEMP1	chr19	7677088	#E18727	1.87943
seq.10966.1	0.0136	0.0736543	CAU	AHSG	chr3	186613060	#E18727	1.86646
seq.12587.65	0.0136	0.0736543	CAU	ARL2	chr11	65014160	#E18727	1.86646
seq.13624.17	0.0136	0.0736543	CAU	NADK	chr1	1780457	#E18727	1.86646
seq.6605.17	0.0136	0.0736543	CAU	IGFALS	chr16	1794971	#E18727	1.86646
seq.3881.49	0.0137	0.0739949	CAU	DYNLL1	chr12	120469850	#E18727	1.86328
seq.6019.12	0.0139	0.0748722	CAU	C1QTNF9	chr13	24307166	#E18727	1.85699
seq.18907.97	0.014	0.0752075	CAU	KIR3DL1	chr19	54816468	#E18727	1.85387
seq.9212.22	0.0141	0.0755411	CAU	CTSF	chr11	66568879	#E18727	1.85078
seq.3346.72	0.0144	0.0767358	CAU	AURKB	chr17	8210600	#E18727	1.84164
seq.9772.153	0.0144	0.0767358	CAU	NLGN2	chr17	7404874	#E18727	1.84164
seq.17766.5	0.0145	0.0770627	CAU	NCF1	chr7	74774011	#E18727	1.83863
seq.19360.22	0.0146	0.0773878	CAU	LRRTM1	chr2	80304752	#E18727	1.83565
seq.5698.60	0.0147	0.0777111	CAU	TNXB	chr6	32115334	#E18727	1.83268
seq.8327.26	0.0149	0.0785601	CAU	DPEP2	chr16	68000586	#E18727	1.82681
seq.22482.87	0.0152	0.0799303	CAU	KRT14	chr17	41586895	#E18727	1.81816
seq.2580.83	0.0154	0.0807689	CAU	MPO	chr17	58280935	#E18727	1.81248
seq.7965.25	0.0156	0.0816031	CAU	HBQ1	chr16	180459	#E18727	1.80688
seq.6451.64	0.0157	0.0816974	CAU	ASPN	chr9	92482506	#E18727	1.8041
seq.8767.44	0.0157	0.0816974	CAU	ECE1	chr1	21345572	#E18727	1.8041
seq.18233.10	0.0158	0.0820036	CAU	GOT2	chr16	58734342	#E18727	1.80134
seq.5008.51	0.0159	0.0823083	CAU	SOD2	chr6	159762529	#E18727	1.7986
seq.16324.38	0.016	0.0823979	CAU	TLR1	chr4	38856817	#E18727	1.79588
seq.21995.20	0.016	0.0823979	CAU	NOS3	chr7	150991017	#E18727	1.79588
seq.5508.62	0.0161	0.0826992	CAU	CTSD	chr11	1764573	#E18727	1.79317
seq.15668.19	0.0162	0.0827862	CAU	BMP8B	chr1	39788865	#E18727	1.79048
seq.21708.149	0.0162	0.0827862	CAU	FCGRT	chr19	49506816	#E18727	1.79048
seq.16926.44	0.0168	0.0852701	CAU	ALPL	chr1	21509397	#E18727	1.77469
seq.13132.14	0.0169	0.0852701	CAU	SEMA5A	chr5	9546075	#E18727	1.77211
seq.13733.5	0.0169	0.0852701	CAU	IL12B	chr5	159330863	#E18727	1.77211
seq.22055.31	0.0169	0.0852701	CAU	FOXO1	chr13	40666641	#E18727	1.77211
seq.5628.21	0.0169	0.0852701	CAU	SEMA3G	chr3	52445103	#E18727	1.77211
seq.21238.40	0.017	0.0855581	CAU	CDK5RAP3	chr17	47967810	#E18727	1.76955
seq.13665.35	0.0171	0.0856289	CAU	PPP2R3A	chr3	135965728	#E18727	1.767
seq.8922.4	0.0171	0.0856289	CAU	TMCC3	chr12	94650557	#E18727	1.767
seq.22563.4	0.0172	0.0859138	CAU	KIRREL1	chr1	157993273	#E18727	1.76447
seq.12350.86	0.0177	0.0875337	CAU	ETS2	chr21	38805183	#E18727	1.75203
seq.12540.25	0.0177	0.0875337	CAU	RHOG	chr11	3840959	#E18727	1.75203
seq.15504.39	0.0177	0.0875337	CAU	BIRC7	chr20	63235883	#E18727	1.75203
seq.3037.62	0.0177	0.0875337	CAU	IL1B	chr2	112836816	#E18727	1.75203
seq.13516.46	0.0178	0.0875936	CAU	EMC4	chr15	34225013	#E18727	1.74958
seq.22517.106	0.0178	0.0875936	CAU	NSMCE2	chr8	125091679	#E18727	1.74958
seq.2480.58	0.0179	0.0878687	CAU	TIMP3	chr22	32801705	#E18727	1.74715
seq.16770.3	0.0181	0.0886322	CAU	REG1B	chr2	79088019	#E18727	1.74232
seq.2900.53	0.0182	0.0886861	CAU	CCL14	chr17	35987004	#E18727	1.73993
seq.9312.8	0.0182	0.0886861	CAU	AZGP1	chr7	99976042	#E18727	1.73993
seq.22465.43	0.0183	0.0887394	CAU	HES1	chr3	194136148	#E18727	1.73755
seq.25240.1	0.0183	0.0887394	CAU	EEF2KMT	chr16	5097795	#E18727	1.73755
seq.15602.43	0.0185	0.0894915	CAU	IL6R	chr1	154405193	#E18727	1.73283
seq.22586.24	0.0187	0.090022	CAU	BTN2A2	chr6	26383096	#E18727	1.72816
seq.9317.4	0.0187	0.090022	CAU	LRRC25	chr19	18397622	#E18727	1.72816
seq.3170.6	0.019	0.0912458	CAU	METAP2	chr12	95473520	#E18727	1.72125
seq.7071.23	0.0194	0.0929428	CAU	MAN1B1	chr9	137086857	#E18727	1.7122
seq.2954.56	0.0196	0.0934517	CAU	MMP8	chr11	102727050	#E18727	1.70774
seq.3179.51	0.0196	0.0934517	CAU	CTSA	chr20	45890144	#E18727	1.70774
seq.17224.12	0.0197	0.0934812	CAU	OGN	chr9	92404696	#E18727	1.70553
seq.24720.10	0.0197	0.0934812	CAU	ANKRD16	chr10	5889906	#E18727	1.70553
seq.19562.8	0.0199	0.0939827	CAU	USP28	chr11	113875572	#E18727	1.70115
[truncated: 4,180 more rows]

## Sheet: Figure 3
No source data for Figure 3.

## Sheet: Supplementary Figure 1
AptName	INTERVAL_ID	External_Rsq	Internal_Rsq
seq.10047.12	NCF2.10047.12.3	0.00436636	0.200849
seq.10085.25	STAR.10085.25.3	0.0130654	0.0506321
seq.10382.1	ANGPTL3.3281.19.1	0.000867152	0.0349917
seq.10391.1	ANGPTL3.3281.19.1	0.000887146	0.0359387
seq.10442.1	TMEM190.10442.1.3	0.523461	0.547566
seq.10455.196	IL31.10455.196.3	0.0834812	0.104627
seq.10460.1	CHIT1.3600.2.3	0.319279	0.538804
seq.10472.53	TNFRSF14.5352.11.3	-0.000594164	0.0483219
seq.10511.10	COL6A3.11196.31.3	-0.000413444	0.0148041
seq.10514.5	PTGDS.10514.5.3	0.012322	0.0167102
seq.10558.26	PCDH9.10558.26.3	0.0127015	0.0535551
seq.10565.19	SLITRK3.10565.19.3	0.0699708	0.0316389
seq.10569.28	MFAP2.9294.45.3	0.0248391	0.0786805
seq.10572.65	CST8.10572.65.3	0.242877	0.272056
seq.10584.7	NDUFS4.10584.7.3	0.373566	0.695933
seq.10605.22	APMAP.10605.22.3	0.0137395	0.0129421
seq.10608.9	HTN1.10608.9.3	0.0125355	0.0399981
seq.10612.18	PLOD3.10612.18.3	0.000198351	0.0131148
seq.10615.18	MPZ.10615.18.3	0.0168989	0.0484581
seq.10620.21	MSMB.10620.21.3	0.00982516	0.412009
seq.10666.7	GNPTG.10666.7.3	0.0109103	0.0871435
seq.10670.26	SEMA3E.5363.51.3	0.254736	0.0366955
seq.10677.9	NDUFB4.10677.9.3	0.179205	0.149886
seq.10713.151	CD300LB.10713.151.3	0.00114302	0.0195328
seq.10746.24	DKK3.3607.71.6	0.0450457	0.0473372
seq.10748.216	PCDHB2.10748.216.3	-0.000492411	0.0111265
seq.10832.24	B4GALT6.10832.24.3	0.086657	0.123736
seq.10855.55	PLXNB2.9216.100.3	0.122938	0.734314
seq.10890.135	LCTL.10890.135.3	-0.000490218	0.0124033
seq.10892.8	OSMR.10892.8.3	0.0327516	0.131444
seq.10916.44	PLA2R1.10916.44.3	0.452429	0.311132
seq.10959.125	BET1L.10959.125.3	0.0010922	0.021162
seq.10966.1	AHSG.3581.53.3	0.161345	0.737371
seq.10977.55	UCMA.10977.55.3	0.0937827	0.0562659
seq.11104.13	CHI3L1.11104.13.3	0.579666	0.532216
seq.11117.2	SPATA20.11117.2.3	0.0287749	0.27208
seq.11120.49	NAT14.11120.49.3	-0.000181455	0.0467328
seq.11121.56	VWC2.11121.56.3	0.0852324	0.0396138
seq.11134.30	MTRF1L.11134.30.3	0.0206988	0.0817757
seq.11147.17	TREML1.9329.28.3	0.000124395	0.0439004
seq.11150.3	COL6A1.11150.3.3	0.0213887	0.0945488
seq.11160.56	RNF122.11160.56.3	0.00796209	0.143074
seq.11187.11	CLEC12A.11187.11.3	0.767333	0.775844
seq.11194.6	SIT1.11194.6.3	0.000431903	0.0132322
seq.11208.15	NAGPA.11208.15.3	0.0406595	0.0398869
seq.11232.46	TCN1.11232.46.3	0.0198043	0.0476918
seq.11243.90	ADGRF1.11243.90.3	0.094048	0.0566985
seq.11246.3	BPIFB1.11246.3.3	0.0800977	0.105618
seq.11248.43	UROS.11248.43.3	0.00760552	0.0221246
seq.11257.1	QDPR.11257.1.3	0.095532	0.0698087
seq.11266.8	SELPLG.11266.8.3	0.00653749	0.026283
seq.11278.4	COL11A2.11278.4.3	0.0670723	0.0397677
seq.11281.6	GRB7.11281.6.3	0.00727148	0.0528198
seq.11286.78	VIMP.11286.78.3	-0.000585237	0.0507065
seq.11302.237	TNR.11302.237.3	0.0127282	0.0272133
seq.11308.8	CREB3L4.11308.8.3	0.0812911	0.193279
seq.11327.56	CLK2.11327.56.3	0.0732088	0.10426
seq.11360.39	RRM1.11360.39.3	0.107494	0.148545
seq.11424.4	FAH.11424.4.3	0.0420372	0.0683038
seq.11440.58	SOCS3.11440.58.3	0.161814	0.176551
seq.11464.9	RELB.11464.9.3	0.0107617	0.0432
seq.11514.196	CD59.11514.196.3	0.0328003	0.033599
seq.11516.7	FABP1.11516.7.3	0.0124443	0.0234596
seq.11531.24	C10orf54.14123.34.3	0.0154903	0.0883144
seq.11565.58	ZNF23.11565.58.3	-0.000302389	0.0616131
seq.11601.26	DHX8.11601.26.3	0.224235	0.116713
seq.11602.12	CPNE1.5346.24.3	0.152852	0.0111573
seq.11617.1	ITGAL.11617.1.3	-0.000562455	0.0233228
seq.11646.4	CHST9.11646.4.3	0.0193049	0.0227679
seq.11649.3	SMAP1.11649.3.3	0.0242601	0.0279205
seq.11656.110	EVL.11656.110.3	0.00182939	0.0411707
seq.11666.72	RGS8.11666.72.3	0.0178249	0.059922
seq.11672.17	KIF16B.11672.17.3	0.00577585	0.044637
seq.11696.7	CRABP2.11696.7.3	0.00479082	0.0775684
seq.11699.16	PTP4A2.11699.16.3	0.000317891	0.0191769
seq.12030.82	DES.12030.82.3	0.00693439	0.0440436
seq.12350.86	ETS2.12350.86.3	0.0143913	0.044107
seq.12378.71	TAPBP.12378.71.3	0.109538	0.0917595
seq.12381.26	CBR1.12381.26.3	0.0347713	0.0550723
seq.12382.2	DDX58.12382.2.3	8.45415e-06	0.0664248
seq.12385.4	CAPN3.12385.4.3	-0.000579299	0.0187968
seq.12387.7	PDLIM4.12387.7.3	-0.000594007	0.0338405
seq.12392.30	ARL1.12392.30.3	0.00207358	0.0379538
seq.12401.3	STAMBPL1.12401.3.3	-0.000513239	0.013109
seq.12420.10	GPD1L.12420.10.3	0.0266134	0.065683
seq.12436.84	GSTO1.12436.84.3	0.401397	0.170103
seq.12446.49	GSTA1.12446.49.3	0.0827862	0.179881
seq.12459.13	PLEKHA1.12459.13.3	-0.000242285	0.0218534
seq.12471.47	STAU1.12471.47.3	-0.000261353	0.0247557
seq.12484.67	PITPNB.12484.67.3	0.0110101	0.0566536
seq.12501.10	TBCA.12501.10.3	0.567474	0.48952
seq.12514.16	METTL1.12514.16.3	-0.000288916	0.0867286
seq.12517.52	PDCD5.12517.52.3	0.0247091	0.0550103
seq.12524.18	SAT2.12524.18.3	0.010545	0.0370401
seq.12529.32	FKBP6.12529.32.3	0.530648	0.286925
seq.12540.25	RHOG.12540.25.3	-0.000145967	0.0747202
seq.12549.33	HPGDS.12549.33.3	0.114821	0.121372
seq.12560.9	NT5C.12560.9.3	-0.000590306	0.0239408
seq.12571.14	ARL3.12571.14.3	0.0119459	0.0230785
seq.12580.7	PSMB5.12580.7.3	0.00655744	0.044955
seq.12594.5	GCA.12594.5.3	0.000106902	0.0779017
seq.12604.16	SCMH1.12604.16.3	0.000541341	0.0483498
seq.12616.45	NRBP1.12616.45.3	0.032875	0.0644631
seq.12632.14	NAT1.12632.14.3	0.0554488	0.174161
seq.12650.43	GNAI3.12650.43.3	0.0639258	0.0578363
seq.12663.1	TST.12663.1.3	0.280698	0.508538
seq.12667.2	GDA.12667.2.3	0.00340796	0.0462947
seq.12681.63	USP21.12681.63.3	0.0893191	0.0547317
seq.12682.5	CCBL2.12682.5.3	0.00998553	0.0347731
seq.12690.33	SEPT10.12690.33.3	0.0833014	0.082568
seq.12702.13	PELI2.12702.13.3	0.00330319	0.124181
seq.12727.7	PTGFRN.12727.7.3	0.348894	0.291459
seq.12731.12	PLEKHA7.12731.12.3	0.00642056	0.0650035
seq.12754.14	CSDC2.12754.14.3	0.00213639	0.0391668
seq.12758.47	GRID2.12758.47.3	0.0178355	0.0754396
seq.12764.3	ELMO1.12764.3.3	0.000268835	0.0243169
seq.12783.29	HNRNPM.12783.29.3	0.00253219	0.157407
seq.12794.6	NLRP4.12794.6.3	-0.00029852	0.0286424
seq.12807.89	ARHGAP30.12807.89.3	0.0161464	0.0813051
seq.12817.1	GEM.12817.1.3	0.427943	0.317159
seq.12831.21	TESC.12831.21.3	0.00568551	0.0841878
seq.12881.17	RDH16.12881.17.3	0.00298095	0.0586152
seq.12891.1	MICALL2.12891.1.3	0.00386984	0.042513
seq.12934.1	HERC5.12934.1.3	0.000128793	0.233876
seq.12936.38	RLBP1.12936.38.3	0.0178762	0.0600403
seq.12939.1	POLR1C.12939.1.3	0.00956216	0.0495326
seq.12954.71	PPARA.12954.71.3	0.0144131	0.0636164
seq.13007.66	LCN10.13007.66.3	0.00842123	0.0596698
seq.13022.20	TP53I11.13022.20.3	0.00649493	0.138423
seq.13027.20	CBX7.13027.20.3	-0.00041609	0.0168419
seq.13042.7	KCNA10.13042.7.3	0.00793055	0.183197
seq.13054.87	PFN2.13054.87.3	0.00269178	0.0447842
seq.13055.53	PSD.13055.53.3	0.00611449	0.0589083
seq.13066.42	EDC4.13066.42.3	0.0107845	0.0871766
seq.13083.18	VARS.13083.18.3	0.333831	0.168892
seq.13093.6	SECTM1.13093.6.3	0.028231	0.0230006
seq.13094.75	RSPO3.13094.75.3	0.0292352	0.033519
seq.13102.1	FAM3D.13102.1.3	0.37508	0.335927
seq.13118.5	SMOC1.13118.5.3	0.0535268	0.0637614
seq.13124.20	ISLR2.13124.20.3	0.163753	0.211353
seq.13126.52	DSC2.13126.52.3	0.0203269	0.0678045
seq.13129.40	LDLR.13129.40.3	-0.000451144	0.0149983
seq.13131.5	HK1.13131.5.3	0.0115293	0.0566085
seq.13132.14	SEMA5A.13132.14.3	0.350506	0.30177
seq.13381.49	B4GALT1.13381.49.3	0.0269195	0.0531941
seq.13388.57	PCSK1.13388.57.3	0.424948	0.49747
seq.13405.61	SPINK2.13405.61.3	0.0267335	0.0136647
seq.13416.8	TMEM132D.13416.8.3	0.0277049	0.0453631
seq.13436.54	MAZ.13436.54.3	-0.000455548	0.0119766
seq.13453.2	MRPL33.13453.2.3	0.178594	0.1772
seq.13464.8	NRAC.13464.8.3	0.019514	0.0287133
seq.13472.35	HDHD2.13472.35.3	0.0425695	0.031788
seq.13485.20	TMEM87B.13485.20.3	0.0245511	0.0395669
seq.13501.10	SLC35G2.13501.10.3	0.13735	0.188495
seq.13516.46	EMC4.13516.46.3	0.162748	0.25672
seq.13518.5	ASAP2.13518.5.3	0.165702	0.209224
seq.13519.112	ARHGEF25.13519.112.3	0.0122954	0.0346302
seq.13541.1	MYCT1.13541.1.3	-0.000509564	0.162298
seq.13543.7	PTGR1.13543.7.3	0.0506988	0.111444
seq.13552.7	SWAP70.13552.7.3	0.0190371	0.0924471
seq.13566.2	SSU72.13566.2.3	0.00344046	0.0598089
seq.13575.40	DVL2.13575.40.3	0.0770246	0.0901951
seq.13587.10	RACGAP1.13587.10.3	0.0709622	0.100428
seq.13589.10	APBB3.13589.10.3	-0.000575062	0.0220238
seq.13599.15	RABEPK.13599.15.3	0.0100221	0.0441161
seq.13623.4	MLL2.13623.4.3	0.275728	0.0424185
seq.13624.17	NADK.13624.17.3	0.000669237	0.0345712
seq.13650.11	KCNIP1.13650.11.3	0.00736152	0.0446013
seq.13651.54	ZFP91.13651.54.3	-0.000436588	0.0441412
seq.13652.2	TOM1L1.13652.2.3	0.0121641	0.0393747
seq.13657.2	PNKP.13657.2.3	-0.000581354	0.0132133
seq.13665.35	PPP2R3A.13665.35.3	0.0399582	0.0655173
seq.13692.154	WISP1.13692.154.3	0.170192	0.108369
seq.13710.6	SERPING1.4479.14.2	0.140427	0.418447
seq.13717.15	FCN2.3313.21.2	0.135098	0.406598
seq.13723.6	IL10.2773.50.2	0.000500802	0.10885
seq.13730.18	CTSC.3178.5.2	0.00069014	0.100748
seq.13747.9	CA6.3352.80.3	0.152203	0.214927
seq.13748.4	CCL8.2785.15.2	0.00997045	0.429914
seq.13929.27	CROT.13929.27.3	0.0149063	0.0556484
seq.13934.3	MCF2L.13934.3.3	-0.000499605	0.0236029
seq.13947.371	NUDT12.13947.371.3	0.0307475	0.123783
seq.13954.9	GNPNAT1.13954.9.3	-0.000580524	0.0323159
seq.13988.67	NMRAL1.13988.67.3	0.0170589	0.103491
seq.14011.17	S100A11.14011.17.3	0.000449095	0.238998
seq.14021.81	MED4.14021.81.3	0.0742632	0.0550244
seq.14029.42	COPS2.14029.42.3	0.190749	0.0818122
seq.14038.130	CST7.3302.58.1	0.293797	0.338398
seq.14042.11	SFRP1.3221.54.1	0.0108157	0.0188822
seq.14043.12	EEA1.14043.12.3	0.00382297	0.0500624
seq.14066.49	MAGI2.14066.49.3	0.00446318	0.0623145
seq.14091.42	CBR3.14091.42.3	0.267585	0.274504
seq.14100.63	C1QC.14100.63.3	0.16592	0.187061
seq.14102.6	GNLY.3195.50.2	0.208939	0.330792
seq.14107.1	MTHFS.14107.1.3	0.0211328	0.0586711
seq.14123.34	C10orf54.14123.34.3	0.0171965	0.119759
seq.14150.7	IL36A.10928.7.3	0.000723294	0.0609076
seq.14175.78	SCP2D1.14175.78.3	0.357208	0.290326
seq.14197.2	PRDM1.14197.2.3	-3.78996e-05	0.0581216
seq.14208.3	RBP7.14208.3.3	-0.000575011	0.0695001
seq.14229.5	MOCS3.14229.5.3	0.00385557	0.043056
seq.14254.27	PTPN4.14254.27.3	0.019123	0.0595177
seq.14318.1	VPS29.14318.1.3	0.378234	0.455513
seq.14614.41	NCMAP.14614.41.3	0.0164618	0.0595418
seq.14616.16	ZNF382.14616.16.3	-0.000594014	0.0113731
seq.14636.25	HRSP12.14636.25.3	0.0456432	0.0304744
seq.14645.253	GSTA4.14645.253.3	0.00559775	0.0602923
seq.14692.3	ZNF276.14692.3.3	0.0239503	0.0768939
seq.14696.45	TPSB2.3403.1.2	0.582698	0.312397
seq.14703.6	PROK1.2247.20.11	0.000248608	0.0167428
seq.14756.29	ICAM2.5486.73.3	0.0169181	0.128431
seq.15300.66	CCDC134.5587.3.3	0.00544945	0.0153874
seq.15304.1	REG3A.9277.16.3	-0.000590021	0.0280151
seq.15308.108	VWC2.11121.56.3	0.0684691	0.0313144
seq.15367.38	BPIFB1.11246.3.3	0.0849397	0.0831367
seq.15375.49	CPB1.6356.3.3	0.0377136	0.0717655
seq.15387.44	NRP2.6590.54.3	0.0101131	0.0112993
seq.15395.15	GSTM1.7239.9.3	0.0397786	0.260924
seq.15452.5	NT5E.6993.8.3	-0.000578834	0.0952367
seq.15530.33	EPHB4.3612.6.4	0.00385288	0.0622187
seq.15560.52	TCN2.5584.21.3	0.251282	0.716656
seq.15582.25	FCN1.3613.62.5	0.0729868	0.107686
seq.15604.18	MAPK9.5244.12.3	0.00149919	0.0135406
seq.15675.3	CEBPB.10337.83.3	0.0028641	0.0505211
seq.15686.49	INHBC.6408.2.3	0.000756877	0.621734
seq.15698.6	TXLNA.9065.28.3	0.000347447	0.0727427
seq.16015.19	GPT.3709.4.2	0.00533833	0.0580874
seq.16035.8	FLT4.2358.19.2	0.322299	0.250318
seq.16057.6	IGF2R.3676.15.3	0.260215	0.26307
seq.16060.99	NID2.3633.70.5	0.0972926	0.146606
seq.16324.38	TLR1.11149.3.3	0.00181886	0.0123562
seq.16605.2	C1QTNF9.6019.12.3	-0.000206821	0.0794947
seq.16765.52	PPBP.2790.54.2	-0.000594117	0.0329453
seq.16818.200	CDCP1.6565.68.3	0.0103551	0.0324238
seq.16828.8	COL6A1.11150.3.3	-0.000586208	0.669075
seq.16890.37	ADAMTSL1.6575.79.3	0.00226249	0.0398323
seq.17138.8	GSTA1.12446.49.3	0.0848499	0.15456
seq.17140.57	PDGFD.9341.1.3	0.00583524	0.0298188
seq.17441.4	ALPI.10463.23.3	0.0367371	0.152997
seq.18216.22	IL11RA.3814.63.1	0.0325577	0.0137752
seq.18870.1	CD3E.8069.85.3	0.000592503	0.043857
seq.18878.15	GREM1.4449.67.3	3.5458e-05	0.342779
seq.18913.3	CCNH.9848.22.3	-0.000308693	0.0477574
seq.19154.41	SERPINE2.3217.74.2	0.0555227	0.200212
seq.19327.31	HAT1.2858.29.2	-0.000550352	0.0419076
seq.19360.22	LRRTM1.4452.9.2	-0.000578051	0.119518
seq.19361.78	MATN3.3208.2.4	-0.00058715	0.264051
seq.19564.61	IRF4.9857.38.3	-0.000383821	0.0125814
seq.19590.46	SFTPD.4414.69.2	0.000390093	0.210312
seq.19614.8	TCN1.11232.46.3	0.0406279	0.0801465
seq.19617.5	PTGR1.13543.7.3	0.0622371	0.131269
seq.20064.24	FN1.3435.53.2	-1.68463e-05	0.0666753
seq.20120.101	AMIGO1.9979.13.3	-0.000256156	0.255993
seq.20135.85	RNGTT.12847.27.3	8.45486e-05	0.0839543
seq.20517.1	DSG2.9484.75.3	0.0114529	0.0168856
seq.20538.71	SIGLEC11.8913.22.3	-0.000281605	0.490353
seq.2201.17	COL18A1.2201.17.6	0.0271372	0.0340111
seq.22576.1	CD209.3029.52.2	0.338461	0.216053
seq.22576.2	CD209.3029.52.2	0.331918	0.149552
seq.22583.47	ULBP2.3082.9.2	-0.000349009	0.176341
seq.22959.32	DKK4.3365.7.2	-0.000570405	0.0344803
seq.22960.8	FCGR2B.3310.62.1	0.409195	0.634661
seq.22961.7	FCN1.3613.62.5	0.17722	0.132493
seq.22993.9	CCL22.3508.78.3	0.0055396	0.0305099
seq.23002.27	NXPH1.4562.1.2	-0.000473402	0.0578732
seq.2358.19	FLT4.2358.19.2	0.326363	0.421808
seq.2468.62	CCL20.2468.62.3	-4.75362e-05	0.0342241
seq.2474.54	APCS.2474.54.5	0.030272	0.0304888
seq.2515.14	GFRA2.2515.14.3	0.0940601	0.106312
seq.2516.57	CCL21.2516.57.3	0.0662096	0.0605585
seq.2523.31	CCL5.5480.49.3	0.00760758	0.0213104
seq.2567.5	CFI.2567.5.6	0.0443625	0.0980471
seq.2579.17	MMP9.2579.17.5	-6.84072e-05	0.0132817
seq.2580.83	MPO.2580.83.2	0.0283983	0.0351244
seq.2590.69	ROR1.2590.69.4	0.0169801	0.0376582
seq.2620.4	IL6ST.2620.4.2	0.0403682	0.0738245
seq.2631.50	IL10RB.2631.50.2	0.000918288	0.0210067
seq.2636.10	LTBR.2636.10.2	0.0171406	0.0697493
seq.2637.77	MRC1.2637.77.2	0.0113745	0.222936
seq.2643.57	CDH3.2643.57.2	0.0302407	0.122236
seq.2649.77	ICAM3.2649.77.2	-0.000172428	0.0451284
seq.2652.15	PLAUR.2652.15.1	0.00606149	0.0298645
seq.2687.2	MIA.2687.2.1	0.227332	0.260738
seq.2692.74	PLA2G2A.2692.74.2	0.338526	0.273875
seq.2723.9	IL37.2723.9.2	0.0152468	0.0634507
seq.2728.62	TNC.4155.3.2	0.000325094	0.0494381
seq.2742.68	SIGLEC7.2742.68.2	0.0504201	0.0325838
seq.2754.50	C3.2755.8.2	-0.00051819	0.0403492
seq.2774.10	IL16.2774.10.3	0.0695574	0.231366
seq.2785.15	CCL8.2785.15.2	0.00384089	0.0291005
seq.2789.26	MMP7.8475.15.3	0.000675048	0.023604
seq.2813.11	AGRP.2813.11.2	0.00545554	0.0174014
seq.2819.23	CDH5.2819.23.2	0.160187	0.179795
seq.2822.56	CD97.2822.56.2	0.0161127	0.0855732
seq.2828.82	SPINT1.2828.82.2	0.0660657	0.130943
seq.2831.29	KLK11.2831.29.1	0.206874	0.363739
seq.2837.3	MET.2837.3.2	0.0485263	0.0960415
seq.2843.13	SPINT2.2843.13.2	0.351466	0.263496
seq.2844.53	TIE1.2844.53.2	0.217753	0.232208
seq.2848.2	WIF1.2848.2.2	0.00955581	0.041978
seq.2855.49	MAPK3.2855.49.2	0.00671495	0.0252717
seq.2871.73	RAD51.2871.73.2	0.0149647	0.063028
seq.2891.1	CD22.2891.1.3	0.0134555	0.051051
seq.2900.53	CCL14.2900.53.3	0.141631	0.220472
seq.2911.27	MDK.2911.27.2	-0.000563522	0.0153841
seq.2917.3	TNFSF11.2917.3.2	0.00903077	0.0730199
seq.2948.58	GHR.2948.58.2	0.0205997	0.0941185
seq.2954.56	MMP8.2954.56.2	0.309337	0.264049
seq.2962.50	PTHLH.2962.50.2	0.0113975	0.134668
seq.2973.15	CD36.2973.15.2	0.0218284	0.137176
seq.2976.58	DSG1.2976.58.2	0.015966	0.0693471
seq.2977.7	EDAR.2977.7.2	0.061946	0.0729917
seq.2982.82	LGALS4.2982.82.2	0.00223697	0.0255855
seq.2985.35	CXCL1.2985.35.1	0.183031	0.168069
seq.2991.9	IL1R1.2991.9.2	0.00570524	0.0253243
seq.2992.59	IL17RA.2992.59.2	0.527065	0.551065
seq.2994.71	IL1RL2.2994.71.2	0.0212509	0.0392872
seq.2999.6	LSAMP.2999.6.2	0.0167703	0.0160943
seq.3000.66	MBL2.3000.66.1	0.555026	0.530427
seq.3003.29	NCR3.3003.29.2	0.0605248	0.0838204
seq.3004.67	PDCD1LG2.3004.67.2	0.0727069	0.153364
seq.3007.7	SIGLEC9.3007.7.2	0.750574	0.65516
seq.3024.18	SERPINF2.3024.18.2	0.010952	0.030502
seq.3029.52	CD209.3029.52.2	0.354544	0.374749
seq.3033.57	LGALS2.3033.57.1	0.0154743	0.044766
seq.3035.80	IL19.3035.80.2	0.196133	0.301323
seq.3037.62	IL1B.3037.62.1	0.0265411	0.0697837
seq.3038.9	CXCL11.3038.9.2	0.0151847	0.0356033
seq.3040.59	CCL3.3040.59.1	0.129638	0.160881
seq.3041.55	MRC2.3041.55.2	0.00656083	0.0283725
seq.3045.72	PTN.3045.72.2	0.0185985	0.0345359
seq.3052.8	FASLG.3052.8.2	0.0222178	0.162585
seq.3054.3	HP.3054.3.2	0.55488	0.597475
seq.3057.55	WISP1.13692.154.3	-0.000407174	0.0624935
seq.3061.61	CTSB.3061.61.2	0.0541983	0.0931425
seq.3166.92	CD33.3166.92.1	0.403871	0.458682
seq.3168.8	ADAMTS5.3168.8.2	0.0812304	0.195327
seq.3169.70	IDUA.3169.70.2	0.237995	0.209185
seq.3172.28	ARSB.3172.28.2	0.0241952	0.11035
seq.3173.49	NAAA.3173.49.2	0.224956	0.352638
seq.3175.51	ADAMTS13.3175.51.5	0.161431	0.133003
seq.3177.49	CA4.3177.49.2	0.0135847	0.0710665
seq.3179.51	CTSA.3179.51.2	0.0271644	0.0941248
seq.3181.50	CTSS.3181.50.2	0.0825421	0.177962
seq.3192.3	CNDP2.3192.3.2	0.00349641	0.0632315
seq.3195.50	GNLY.3195.50.2	0.243874	0.222089
seq.3199.54	KLK12.3199.54.2	0.0125146	0.0594403
seq.3208.2	MATN3.3208.2.4	0.0130024	0.0407901
seq.3212.30	ASAH2.3212.30.3	0.224052	0.214813
seq.3213.65	NID1.3213.65.2	0.02082	0.075062
seq.3214.3	NRP1.3214.3.2	0.0317465	0.0377365
seq.3220.40	RET.3220.40.2	0.0599547	0.101725
seq.3221.54	SFRP1.3221.54.1	0.0108157	0.0279377
seq.3232.28	ACP5.3232.28.2	0.070977	0.0365382
seq.3280.49	ACAN.3280.49.2	0.00109385	0.0377981
seq.3283.21	TGFBI.3283.21.1	0.110014	0.126065
seq.3290.50	CD109.3290.50.2	0.0951195	0.360201
seq.3291.30	FCER2.3291.30.2	0.0594356	0.114208
seq.3292.75	CD48.3292.75.1	0.0398317	0.0306862
seq.3296.92	CNTN2.3296.92.2	0.24245	0.377743
seq.3298.52	CNTN4.3298.52.2	0.0322821	0.0666427
seq.3299.29	CNTN5.3299.29.2	0.0201325	0.0493209
seq.3302.58	CST7.3302.58.1	0.206961	0.0581677
seq.3309.2	FCGR2A.3309.2.2	0.745371	0.764012
seq.3310.62	FCGR2B.3310.62.1	0.632244	0.720355
seq.3313.21	FCN2.3313.21.2	0.132405	0.222903
seq.3314.74	GFRA1.3314.74.2	0.0294399	0.0478789
seq.3320.49	IGFBP7.3320.49.2	0.0390721	0.0856037
seq.3322.52	LRIG3.3322.52.2	0.0287665	0.045698
seq.3323.37	LRP8.3323.37.1	0.00482474	0.0162737
seq.3324.51	LY9.3324.51.1	0.0194045	0.119083
seq.3329.14	PGLYRP1.3329.14.2	0.0285222	0.0165799
seq.3336.50	TFPI.3336.50.1	0.0735098	0.0918384
seq.3339.33	THBS2.3339.33.1	0.0967519	0.0854771
seq.3346.72	AURKB.3346.72.2	0.0155815	0.0610116
seq.3352.80	CA6.3352.80.3	0.29448	0.324568
seq.3364.76	CTSV.3364.76.2	0.00393277	0.0309754
seq.3376.49	IL17RD.3376.49.2	0.097786	0.335227
seq.3378.49	KLK7.3378.49.2	0.0708392	0.0736549
seq.3388.58	PAK7.3388.58.2	0.00527199	0.0405425
seq.3391.10	PIK3CG.3391.10.2	0.0145939	0.0676819
seq.3399.31	STAB2.3399.31.2	0.0150903	0.0455406
seq.3403.1	TPSB2.3403.1.2	0.6042	0.553642
seq.3421.54	TNFSF8.3421.54.2	0.000150339	0.0345855
seq.3431.54	EPHA1.3431.54.2	0.0974772	0.288338
seq.3434.34	FN1.3435.53.2	-0.000406428	0.057123
seq.3435.53	FN1.3435.53.2	-0.000489817	0.0575402
seq.3437.80	FLT3.3437.80.3	0.0142265	0.0528485
seq.3448.13	INSR.3448.13.2	0.0957308	0.14935
seq.3450.4	KLK6.3450.4.2	0.0197108	0.0666706
seq.3459.49	PDGFRB.3459.49.2	0.337643	0.65215
seq.3461.58	BCAN.3461.58.1	0.0121503	0.0417633
seq.3470.1	SELE.3470.1.2	0.405184	0.386319
seq.3471.49	STK16.3471.49.1	0.0185886	0.0499695
seq.3488.64	CAT.3488.64.2	0.0177308	0.0210634
seq.3508.78	CCL22.3508.78.3	0.00753153	0.0206941
seq.3519.3	CCL17.3519.3.2	0.034459	0.0557844
seq.3535.84	DKK1.3535.84.1	0.00518002	0.0440553
seq.3581.53	AHSG.3581.53.3	0.193447	0.146415
seq.3592.4	CAMK1.3592.4.3	0.441707	0.534279
seq.3600.2	CHIT1.3600.2.3	0.42361	0.447465
seq.3601.54	CHL1.3601.54.3	0.0297947	0.0525438
seq.3607.71	DKK3.3607.71.6	0.0333854	0.0681177
seq.3613.62	FCN1.3613.62.5	0.179318	0.0810874
seq.3622.33	LGMN.3622.33.4	4.9404e-05	0.0291418
seq.3623.84	LY86.3623.84.4	-0.000562241	0.0359057
seq.3633.70	NID2.3633.70.5	0.0578191	0.0153204
seq.3634.5	OPCML.3634.5.4	0.00609825	0.0485212
seq.3651.50	KDR.3651.50.5	0.0896942	0.0619452
seq.3676.15	IGF2R.3676.15.3	0.334813	0.311803
seq.3773.15	TEK.3773.15.4	0.0544206	0.153613
seq.3803.10	CST5.13661.193.3	-0.000463464	0.140788
seq.3814.63	IL11RA.3814.63.1	0.03213	0.0289675
seq.3858.5	ACP1.3858.5.1	0.603327	0.604459
seq.3874.8	UBE2L3.3874.8.1	-0.000586481	0.0245445
seq.3881.49	DYNLL1.3881.49.2	-0.000518573	0.0989199
seq.3894.15	NAGK.3894.15.2	0.0587427	0.0611792
seq.4125.52	AGER.4125.52.2	0.0229501	0.0164602
seq.4126.22	BPI.4126.22.1	0.161846	0.205317
seq.4127.75	C6.4127.75.1	0.000245245	0.0420987
seq.4129.72	CFB.4129.72.1	0.0959122	0.182205
seq.4131.72	FN1.3435.53.2	-0.000400255	0.0786128
seq.4137.57	IL25.4137.57.2	0.219557	0.0703087
seq.4155.3	TNC.4155.3.2	0.205441	0.424123
seq.4157.2	F2.5316.54.3	0.00474714	0.215981
seq.4158.54	PLAU.4158.54.2	0.0160517	0.045363
seq.4192.10	AKR1A1.4192.10.2	0.13298	0.216457
seq.4194.26	ANP32B.4194.26.3	-0.000168755	0.0157884
seq.4224.7	SYNCRIP.4224.7.2	0.00441494	0.0720296
seq.4234.8	IL1RL1.4234.8.2	0.427923	0.307751
seq.4297.62	SPON1.4297.62.3	0.0768305	0.074228
seq.4330.4	KLK3.8468.19.3	-0.000305178	0.0189521
seq.4337.49	CRP.4337.49.2	0.0108543	0.0385071
seq.4342.10	ICAM1.4342.10.3	0.692721	0.720759
seq.4355.13	DAPK2.4355.13.1	0.00156332	0.023202
seq.4374.45	GDF15.4374.45.2	0.187947	0.190141
seq.4423.77	BCL2L1.4423.77.2	0.0130115	0.0583835
seq.4430.44	COLEC11.4430.44.3	0.303551	0.296988
seq.4435.66	ENPP7.4435.66.2	0.453764	0.451274
seq.4436.1	ENTPD3.4436.1.2	0.0103381	0.0588853
seq.4437.56	ENTPD5.4437.56.3	0.112757	0.28588
seq.4440.15	FCRL3.4440.15.2	0.104652	0.360127
seq.4455.89	MFGE8.4455.89.2	0.02358	0.0701638
seq.4459.68	PCSK7.4459.68.2	0.0230271	0.300306
seq.4472.5	TPM2.4472.5.2	0.0111305	0.0775206
seq.4479.14	SERPING1.4479.14.2	0.151767	0.321624
seq.4496.60	MMP12.4496.60.2	0.110973	0.112268
seq.4534.10	PRSS22.4534.10.2	0.0400609	0.0544708
seq.4535.50	BST1.4535.50.2	0.589172	0.606098
seq.4541.49	CDON.4541.49.2	0.0981769	0.140189
seq.4548.4	FUT3.4548.4.2	0.350277	0.212678
seq.4556.10	IL34.4556.10.2	0.0185901	0.0789528
seq.4559.64	KYNU.4559.64.2	0.0774112	0.166775
seq.4564.2	PLXNC1.4564.2.2	0.102932	0.117408
seq.4568.17	SLITRK5.4568.17.2	0.0107732	0.0472106
seq.4801.13	LPO.4801.13.3	0.0367856	0.0903861
seq.4815.25	TXNDC12.4815.25.3	0.521877	0.547982
seq.4831.4	SELL.4831.4.2	0.141273	0.198583
seq.4840.73	CSF3.8952.65.3	-0.000516111	0.136851
seq.4886.3	CCL7.4886.3.1	0.100172	0.220284
seq.4908.6	ENG.4908.6.1	0.0192575	0.155111
seq.4912.17	GOT1.4912.17.1	0.0333702	0.0961224
seq.4913.78	CCL16.4913.78.1	0.41868	0.390413
seq.4920.10	LYZ.4920.10.1	0.111635	0.195149
seq.4964.67	ERAP1.4964.67.1	0.468845	0.756094
seq.4965.27	ATP5B.4965.27.1	0.00694304	0.0547549
seq.4971.1	CTSZ.4971.1.1	0.0644525	0.0831202
seq.4978.54	DBNL.4978.54.2	0.00839047	0.0555036
seq.4979.34	DPT.4979.34.2	0.112835	0.0665765
seq.4982.54	PI3.4982.54.1	0.0399173	0.0751336
seq.4984.83	ESD.4984.83.1	0.11426	0.0928386
seq.4991.12	GPC5.4991.12.1	0.287238	0.27147
seq.4992.49	GRN.4992.49.1	0.285081	0.381437
seq.5001.6	SCGB2A1.5001.6.2	0.00119328	0.0564557
seq.5008.51	SOD2.5008.51.1	0.144236	0.143001
seq.5030.52	SIRT2.5030.52.1	0.076949	0.20126
seq.5034.79	PRSS2.5034.79.1	0.0443069	0.0356318
seq.5036.50	TNFAIP6.5036.50.1	0.13992	0.0894308
seq.5060.62	CD274.5060.62.3	0.00912879	0.0547627
seq.5069.9	CD55.5069.9.3	0.086961	0.11356
seq.5070.76	TNFRSF6B.5070.76.3	-0.000320665	0.0404943
seq.5084.154	IL17RB.5084.154.3	0.0921541	0.14174
seq.5088.175	IL23R.5088.175.3	0.000389994	0.100132
seq.5090.49	LILRB1.5090.49.2	0.416256	0.443989
seq.5102.55	MICB.5102.55.3	0.210654	0.296414
seq.5105.2	RTN4R.5105.2.3	0.0715721	0.14158
seq.5128.53	SLAMF6.5128.53.3	0.00927213	0.026829
seq.5132.71	IL27RA.5132.71.3	0.237591	0.285995
seq.5139.32	UNC5C.5139.32.3	0.0323929	0.0491215
seq.5238.26	PPIE.5238.26.3	0.0753773	0.0510175
seq.5242.37	MAP2K4.5242.37.3	0.457793	0.450412
seq.5316.54	F2.5316.54.3	0.00656614	0.0243423
seq.5346.24	CPNE1.5346.24.3	0.198862	0.253035
seq.5353.89	IL1RN.5353.89.2	0.0144268	0.0411212
seq.5356.2	MIF.5356.2.3	0.00048871	0.0100491
seq.5363.51	SEMA3E.5363.51.3	0.40825	0.453441
seq.5430.66	SIRPA.5430.66.3	0.642464	0.750183
seq.5451.1	ALCAM.5451.1.3	0.00527672	0.0159256
seq.5452.71	ASGR1.5452.71.3	-0.000528994	0.0247753
seq.5465.32	HS6ST1.5465.32.3	0.0262931	0.0526991
seq.5480.49	CCL5.5480.49.3	0.00653115	0.0130353
seq.5491.12	SPOCK2.5491.12.3	0.0255123	0.0324761
seq.5496.49	SPON1.4297.62.3	0.0679064	0.0807635
seq.5509.7	EGF.5509.7.3	0.023406	0.0132881
seq.5542.22	NRP1.3214.3.2	0.0283817	0.0578097
seq.5584.21	TCN2.5584.21.3	0.396918	0.356445
seq.5586.66	MINPP1.5586.66.3	0.0358531	0.032564
seq.5593.11	PDIA5.5593.11.3	0.12631	0.148313
seq.5596.75	CD5.14065.11.3	-9.00715e-05	0.200477
seq.5617.41	NPFF.5617.41.3	0.0475014	0.412172
seq.5620.13	PAM.5620.13.3	0.176177	0.314456
seq.5621.64	THSD1.5621.64.3	0.041122	0.236987
seq.5628.21	SEMA3G.5628.21.3	0.0244165	0.0362063
seq.5630.48	CD300A.5630.48.3	0.0684259	0.186357
seq.5631.83	MLN.5631.83.3	0.143072	0.131643
seq.5634.39	POFUT1.5634.39.3	0.0684692	0.116224
seq.5636.10	MFAP4.5636.10.3	0.00023639	0.0176982
seq.5637.81	NTNG1.5637.81.3	0.0603945	0.149132
seq.5638.23	COLGALT1.5638.23.3	3.27991e-05	0.0146716
seq.5644.60	RNASE4.5644.60.3	0.0480788	0.146365
seq.5646.20	RNASE6.5646.20.3	0.381461	0.485936
seq.5649.83	PSG4.5649.83.3	0.19598	0.248194
seq.5657.28	ST3GAL1.5657.28.3	0.031206	0.0155541
seq.5659.11	TRH.5659.11.3	-0.000164352	0.215903
seq.5660.51	SOD3.8463.2.3	0.085011	0.0420692
seq.5663.18	PF4V1.5663.18.3	0.108955	0.0452662
seq.5671.1	CTRB1.5671.1.3	0.197278	0.18914
seq.5675.6	TNC.4155.3.2	0.0426747	0.524469
seq.5676.54	ASIP.5676.54.3	0.157001	0.128707
seq.5680.54	OBP2B.5680.54.3	0.311975	0.432418
seq.5688.65	CBLN4.5688.65.3	0.0322226	0.0641711
seq.5694.57	SMOC1.13118.5.3	0.0664965	0.0264204
seq.5698.60	TNXB.5698.60.3	0.151814	0.161494
seq.5707.55	ELK3.5707.55.3	0.00400185	0.0131359
seq.5727.35	B3GALTL.5727.35.3	0.0184837	0.0365317
seq.5728.60	FCRL1.5728.60.3	0.0300704	0.0905049
seq.5731.1	SPINK6.5731.1.3	0.190862	0.192507
seq.5736.1	TREML2.5736.1.3	0.0421768	0.0478388
seq.5737.61	SEMA4D.5737.61.3	0.297897	0.34769
seq.5738.25	TNC.4155.3.2	0.0154617	0.18425
seq.5740.17	ROBO1.5740.17.3	0.00680494	0.0373901
seq.5744.12	MENT.5744.12.3	0.0645629	0.174452
seq.5745.64	PI15.5745.64.3	0.0122442	0.0530194
seq.5749.53	CLPS.5749.53.3	0.0599305	0.0926207
seq.5752.63	SUSD3.5752.63.3	-0.000449128	0.0414403
seq.5756.66	PAPPA2.5756.66.3	-0.000560996	0.013248
seq.5764.4	GALNT2.5764.4.3	0.000732792	0.0218105
seq.5810.25	TDGF1.5810.25.3	0.648904	0.672994
seq.5837.49	LIFR.5837.49.3	0.0222127	0.0554133
seq.5852.6	S100A12.5852.6.3	0.0152398	0.0230372
seq.5861.78	HAAO.5861.78.3	0.263954	0.390087
seq.5918.5	PSME1.5918.5.3	0.120765	0.10072
seq.5963.9	DMKN.8535.102.3	0.000853256	0.0765798
seq.6019.12	C1QTNF9.6019.12.3	0.0157874	0.0784719
seq.6039.24	CRHBP.6039.24.3	0.217692	0.250429
seq.6042.52	TNC.4155.3.2	0.0661696	0.143714
seq.6055.53	IFNAR1.9183.7.3	-0.00039008	0.110105
seq.6077.63	CECR1.6077.63.3	0.334022	0.37693
seq.6081.52	PCOLCE2.6081.52.3	0.134402	0.126583
seq.6086.15	CHRDL2.6086.15.3	0.0566528	0.109777
seq.6172.7	UBC.6647.55.3	0.000739781	0.0446366
seq.6234.74	VIT.6234.74.3	0.11328	0.127735
seq.6247.9	SIRPB1.6247.9.3	0.438792	0.558329
seq.6255.74	CPXM1.6255.74.3	0.0628234	0.191812
seq.6257.56	CGREF1.6257.56.3	0.0141913	0.0844983
seq.6260.14	TNC.4155.3.2	0.0338122	0.15607
seq.6291.55	CLSTN3.6291.55.3	-0.000195161	0.0283694
seq.6304.8	C1QTNF1.6304.8.3	0.151999	0.241398
seq.6356.3	CPB1.6356.3.3	0.0421439	0.0654554
seq.6359.50	POMGNT2.6359.50.3	0.0610007	0.140718
seq.6361.49	PTPRR.6361.49.3	0.00169557	0.153793
seq.6364.7	TAPBPL.6364.7.3	0.689405	0.712559
seq.6375.75	XXYLT1.6375.75.3	0.0289043	0.0456162
seq.6382.17	MANBA.6382.17.3	0.153393	0.22051
seq.6383.90	TLL1.6383.90.3	0.0351232	0.038521
seq.6388.21	CCDC126.6388.21.3	0.0274609	0.0718476
seq.6393.63	HSP90B1.6393.63.3	0.580862	0.515349
seq.6409.57	ADGRF5.6409.57.3	0.431275	0.525951
seq.6414.8	OAF.6414.8.3	0.101743	0.270883
seq.6433.57	FAM20A.6433.57.3	0.0245295	0.0235597
seq.6439.59	C14orf93.6439.59.3	-0.000594144	0.13726
seq.6444.15	PSG3.6444.15.3	0.224348	0.361958
seq.6451.64	ASPN.6451.64.3	0.0912563	0.0659144
seq.6462.12	TIMP4.6462.12.3	0.082765	0.0837217
seq.6467.65	POGLUT1.6467.65.3	0.00743858	0.0232522
seq.6485.59	IGLL1.6485.59.3	0.0185154	0.0859624
seq.6493.9	CPZ.6493.9.3	0.00480741	0.0149601
seq.6506.54	TMED10.6506.54.3	0.122269	0.103178
seq.6507.16	NCAM2.6507.16.3	0.0415187	0.146276
seq.6521.35	NPTX2.6521.35.3	0.0169254	0.0680806
seq.6525.17	DUSP13.6525.17.3	0.0646111	0.0173214
seq.6538.90	KIAA2013.6538.90.3	0.222345	0.0374984
seq.6544.33	NELL1.6544.33.3	0.105351	0.0859446
seq.6547.83	TMPRSS11D.6547.83.3	0.123094	0.121982
seq.6550.4	ICAM4.6550.4.3	0.0700286	0.123959
seq.6551.94	SERPINA12.6551.94.3	0.0454171	0.137011
seq.6556.5	ENPP5.6556.5.3	0.441198	0.517502
seq.6557.50	LRRC15.6557.50.3	0.0622949	0.0927233
seq.6597.24	FAM174A.6597.24.3	0.123946	0.192399
seq.6617.12	FCRL6.6617.12.3	0.0189036	0.0727496
seq.6620.82	LINGO1.6620.82.3	0.000500138	0.0290943
seq.6627.25	PNLIPRP1.6627.25.3	0.0207698	0.135243
seq.6629.3	DEFB1.6629.3.3	0.0676914	0.0662177
seq.6633.43	UPK3BL.6633.43.3	0.00190467	0.043817
seq.6897.38	B3GAT3.6897.38.3	0.0542258	0.0676765
seq.6909.40	MGAT2.6909.40.3	0.0171222	0.0411007
seq.6919.3	HBZ.6919.3.3	0.291993	0.16368
seq.6920.1	GFRAL.6920.1.3	0.0247887	0.0732268
seq.6927.7	NDST1.6927.7.3	0.00614415	0.0111165
seq.6947.4	ST3GAL6.6947.4.3	0.364487	0.425393
seq.6955.68	SNX1.8807.13.3	0.000312734	0.0120265
seq.6961.14	IGFL3.6961.14.3	0.0192587	0.0641777
seq.6965.19	CNTNAP2.6965.19.3	0.0764709	0.244888
seq.6984.6	IGSF8.6984.6.3	0.00512322	0.0276013
seq.6991.24	FUT9.6991.24.3	0.1421	0.0822183
seq.6994.19	C3orf18.6994.19.3	0.0163377	0.0586675
seq.7015.8	LILRB5.7015.8.3	0.706293	0.761046
seq.7049.2	ADAM23.7049.2.3	0.143951	0.145167
seq.7059.14	LILRA6.7059.14.3	0.462598	0.56788
seq.7071.23	MAN1B1.7071.23.4	0.0775413	0.11639
seq.7083.74	MATN4.7083.74.3	0.0224296	0.032215
seq.7089.42	SYT11.7089.42.3	-0.000338862	0.012207
seq.7096.30	RMDN1.7096.30.3	0.0355571	0.124282
seq.7110.2	DNAJB11.7110.2.3	0.0193479	0.231809
seq.7115.5	SEMG1.7115.5.3	0.195162	0.347036
seq.7131.207	TNC.4155.3.2	0.0245029	0.379832
seq.7141.21	MGAT4B.7141.21.3	0.0279086	0.0460388
seq.7156.2	FUT10.7156.2.3	0.116039	0.26247
seq.7161.25	H6PD.7161.25.3	0.260294	0.261033
seq.7178.59	DEPP.7178.59.3	0.667666	0.714865
seq.7202.107	SEMA6C.14597.5.3	0.000120539	0.139993
seq.7211.2	RNASE1.7211.2.3	0.0243841	0.0389727
seq.7218.87	ATP1B2.7218.87.3	0.028763	0.0438403
seq.7223.60	S100A13.7223.60.3	0.598149	0.541798
seq.7227.75	COCH.7227.75.3	0.0620872	0.0553993
seq.7239.9	GSTM1.7239.9.3	0.0198784	0.0159197
seq.7244.16	IGFLR1.7244.16.3	0.140421	0.146056
seq.7251.64	C1QTNF3.7251.64.3	0.000796528	0.0384436
seq.7266.4	SERPINA9.7266.4.3	9.92764e-05	0.0354081
seq.7628.40	CRELD1.7628.40.3	0.484192	0.467099
seq.7751.121	SFRP2.7751.121.3	0.015405	0.0480985
seq.7769.29	SH3BP2.7769.29.3	-0.000592099	0.0207393
seq.7775.15	KLK11.2831.29.1	0.206874	0.116719
seq.7779.86	CHST11.7779.86.3	0.0691509	0.103275
seq.7803.4	CHST1.7803.4.3	0.00103531	0.0420636
seq.7808.5	GLCE.7808.5.3	0.344145	0.367697
seq.7810.20	C1QTNF5.7810.20.3	0.0383725	0.0586692
seq.7818.101	GBP6.7818.101.3	0.00929969	0.0560887
seq.7823.22	ST6GALNAC2.7823.22.3	0.010115	0.0653032
seq.7831.39	RBP4.5482.61.3	0.00451163	0.020312
seq.7840.64	LGMN.3622.33.4	-0.000210602	0.0315355
seq.7849.3	QPCT.7849.3.3	0.0100582	0.0255484
seq.7850.1	COX4I2.7850.1.3	0.0205479	0.0613499
seq.7856.51	FAM151A.7856.51.3	0.0581673	0.0823119
seq.7861.9	ROR2.7861.9.3	0.026693	0.0317275
seq.7871.16	TMEM132A.7871.16.3	0.162282	0.225121
seq.7890.68	DPP10.7890.68.3	-0.000547866	0.0211652
seq.7891.45	UGT1A6.7891.45.3	0.0412831	0.039383
seq.7905.30	HP.3054.3.2	0.55248	0.550373
seq.7916.10	S100A7.5921.58.3	-0.000477846	0.268421
seq.7920.30	ST8SIA2.7920.30.3	8.8464e-06	0.0137125
seq.7921.65	FJX1.7921.65.3	0.00607638	0.0434035
seq.7926.13	SPINT3.7926.13.3	0.341705	0.337101
seq.7928.183	TPST1.7928.183.3	0.0250091	0.0589228
seq.7948.129	GLTPD2.7948.129.3	0.0390593	0.0325915
seq.7955.195	ITIH1.7955.195.3	0.199865	0.255933
seq.7956.11	MINOS1.7956.11.3	0.672083	0.700123
seq.7957.2	SCG3.7957.2.3	0.0835185	0.140279
seq.7965.25	HBQ1.7965.25.3	0.0877631	0.207188
seq.7980.72	B3GNT2.7980.72.3	0.122829	0.141368
seq.7986.98	NAALAD2.7986.98.3	0.039943	0.138515
seq.8005.1	MXRA7.8005.1.3	0.0183157	0.0447743
seq.8007.19	CTSB.3061.61.2	0.052177	0.185957
seq.8013.9	LMAN2L.8013.9.3	0.00598455	0.0229243
seq.8014.359	MANEA.8014.359.3	0.458076	0.424156
seq.8018.43	VSIG2.8018.43.3	0.0216187	0.134302
seq.8024.64	TPST2.8024.64.3	0.0309925	0.0473215
seq.8028.22	SPINK5.8028.22.3	0.00917307	0.0167586
seq.8039.41	FAM177A1.8039.41.3	0.154329	0.235414
seq.8051.10	AGGF1.8051.10.3	0.00191559	0.132822
seq.8065.245	PATE4.8065.245.3	0.238891	0.047331
seq.8097.77	LIPN.8097.77.3	0.506209	0.420672
seq.8229.1	GXYLT1.8229.1.3	0.106802	0.1169
seq.8244.16	FUT8.8244.16.3	0.331496	0.222178
seq.8258.22	UXS1.8258.22.3	-0.00040742	0.06151
seq.8269.327	ARSK.8269.327.3	0.0259184	0.0385357
seq.8287.17	CD300E.10798.4.3	-0.000442344	0.0327095
seq.8299.66	LILRA4.8299.66.3	0.0190238	0.0917574
seq.8305.18	SULF2.8305.18.3	0.0211434	0.049456
seq.8326.63	SIGIRR.8326.63.3	0.268486	0.514173
seq.8327.26	DPEP2.8327.26.3	0.0143945	0.047836
seq.8345.27	GPX7.8345.27.3	0.0991417	0.159581
seq.8356.88	OXT.8257.71.3	-7.51947e-06	0.205187
seq.8357.43	SULT4A1.8357.43.3	-0.000594052	0.0242564
seq.8359.149	STK17B.5249.31.3	-0.000556883	0.0133982
seq.8363.18	KIAA1324L.8363.18.3	0.076117	0.0578889
seq.8364.74	UST.8364.74.3	0.00012961	0.0108674
seq.8376.25	LHB.8376.25.4	0.0113442	0.0203204
seq.8394.56	RNASE2.8394.56.3	0.00111798	0.0240806
seq.8397.147	QSOX2.8397.147.3	0.389215	0.43295
seq.8398.277	RARRES1.8398.277.3	0.437475	0.333435
seq.8427.118	RSPO3.13094.75.3	0.0318243	0.0835088
seq.8463.2	SOD3.8463.2.3	0.000451185	0.0175841
seq.8464.31	RSPO4.8464.31.3	0.0100766	0.028687
seq.8474.6	ROR1.2590.69.4	0.0345124	0.0422549
seq.8528.74	ISLR2.13124.20.3	0.16727	0.208882
seq.8697.38	GPC1.8697.38.3	0.02245	0.12868
seq.8759.29	A4GALT.8759.29.3	0.00893248	0.121454
seq.8760.10	DCUN1D5.8760.10.3	0.001311	0.151156
seq.8775.61	FAM24B.8775.61.3	0.00151391	0.0245331
seq.8794.13	DPEP1.8794.13.3	-0.000574208	0.117645
seq.8814.33	PSAPL1.8814.33.3	0.12942	0.114471
seq.8858.21	BATF3.8858.21.3	0.0220274	0.0811722
seq.8864.59	CENPW.8864.59.3	-0.000438906	0.0100641
seq.8866.53	QPCTL.8866.53.3	0.0205271	0.0309756
seq.8900.28	NEO1.8900.28.3	0.0148332	0.0447994
seq.8913.22	SIGLEC11.8913.22.3	0.117967	0.0844557
seq.8918.64	PTK2B.8918.64.3	0.0062149	0.0977683
seq.8923.94	GALNT16.8923.94.3	0.0297736	0.0450028
seq.8955.60	GLT8D1.8955.60.3	0.221372	0.241124
seq.8958.51	CHL1.3601.54.3	0.0298024	0.0734433
seq.8960.3	ERAP2.8960.3.3	0.650927	0.700515
seq.8971.9	NRXN1.8971.9.3	0.00432079	0.653595
seq.8973.23	FCRL4.8973.23.3	0.349634	0.34854
seq.8974.172	COL15A1.8974.172.3	0.0275808	0.0359309
seq.9005.16	PLXNA1.9005.16.3	0.0218299	0.0510408
seq.9017.58	LCT.9017.58.3	0.2469	0.269617
seq.9021.1	HAVCR1.9021.1.3	0.071168	0.112807
seq.9039.47	TOR1AIP1.9039.47.3	0.0312326	0.0849709
seq.9043.7	TFIP11.9043.7.3	0.0012669	0.0446664
seq.9068.17	JAKMIP3.9068.17.3	0.299367	0.310381
seq.9076.25	PENK.9076.25.3	0.194233	0.200001
seq.9077.10	MAN1A2.9077.10.3	0.0246862	0.0504904
seq.9082.25	SEL1L2.9082.25.3	0.00753099	0.0772888
seq.9118.7	PSD2.9118.7.3	0.0881237	0.0944974
seq.9178.30	NRG1.9178.30.3	-0.000462213	0.0334629
seq.9183.7	IFNAR1.9183.7.3	0.0165979	0.248894
seq.9185.15	TFF1.9185.15.3	0.013484	0.0795346
seq.9187.2	HMGN1.9187.2.3	0.195807	0.321354
seq.9207.60	CRYZL1.9207.60.3	0.0609968	0.131173
seq.9215.117	USP25.9215.117.3	0.119309	0.133096
seq.9216.100	PLXNB2.9216.100.3	0.146869	0.157999
seq.9224.20	PRLR.5114.65.3	0.000238673	0.318942
seq.9231.23	IMPAD1.9231.23.3	0.0334283	0.0839617
seq.9237.54	ACP2.9237.54.3	0.0165073	0.0707501
seq.9241.40	SIRPG.9241.40.3	0.0249961	0.0196172
seq.9244.27	PPT1.9244.27.3	0.0760032	0.0485626
seq.9251.28	MAN2B2.9251.28.3	0.0720458	0.494917
seq.9256.78	NPTX1.9256.78.3	0.0526064	0.137131
seq.9266.1	TREM1.9266.1.3	0.148519	0.133572
seq.9267.2	CPA4.9267.2.3	0.639259	0.64011
seq.9271.101	STIM1.9271.101.3	0.00327365	0.0521538
seq.9282.12	CRISP2.9282.12.3	0.238506	0.258106
seq.9283.8	CD44.9283.8.3	-0.000515034	0.0150639
seq.9288.7	FKBP7.9288.7.3	0.0709729	0.117222
seq.9294.45	MFAP2.9294.45.3	0.0241503	0.0461837
seq.9297.12	B3GNT8.9297.12.3	0.13358	0.30782
seq.9312.8	AZGP1.9312.8.3	0.0105871	0.0204589
seq.9313.27	CBLN1.9313.27.3	0.29951	0.365609
seq.9314.9	PSG5.9314.9.3	0.0127691	0.165424
seq.9328.55	MICB.5102.55.3	0.207379	0.159649
seq.9335.28	PSG9.9335.28.3	0.0176045	0.0720401
seq.9337.43	TAC1.9337.43.3	0.0185311	0.0328417
seq.9341.1	PDGFD.9341.1.3	0.00706895	0.0250006
seq.9348.1	C1RL.9348.1.3	0.0552725	0.0598668
seq.9357.4	CREG1.9357.4.3	0.0918247	0.0962853
seq.9370.69	GGH.9370.69.3	0.108445	0.152225
seq.9380.2	PLA2G12B.9380.2.3	0.0468794	0.0478787
seq.9416.77	CPM.7768.10.3	0.00457238	0.0275802
seq.9461.2	ICAM4.6550.4.3	0.0621855	0.140512
seq.9482.110	NUDT9.9482.110.3	0.019429	0.0311276
seq.9484.75	DSG2.9484.75.3	0.0110913	0.0294983
seq.9504.19	RAB27A.9504.19.3	-0.000468585	0.0211891
seq.9557.5	MANSC1.9557.5.3	0.0492337	0.0711334
seq.9577.26	SYT2.9577.26.3	0.000468945	0.0106551
seq.9578.263	MANSC4.9578.263.3	0.157632	0.303453
seq.9580.5	LAMC2.9580.5.3	0.159608	0.223681
seq.9581.4	PRPF6.9581.4.3	0.00755064	0.0496915
seq.9595.11	B4GALT2.9595.11.3	0.0316987	0.0668642
seq.9598.23	CSMD1.9598.23.3	0.0123571	0.0470644
seq.9627.15	VIT.6234.74.3	0.0413582	0.0423212
seq.9713.67	PDGFRL.9713.67.3	0.00589278	0.0317638
seq.9730.22	GHDC.9730.22.3	-0.000571242	0.0436262
seq.9749.190	LCP1.9749.190.3	0.00718229	0.0272784
seq.9754.33	NQO2.9754.33.3	0.239603	0.299246
seq.9759.13	IDO1.9759.13.3	0.00103044	0.0520185
seq.9793.145	IGDCC4.9793.145.3	0.0197902	0.0174616
seq.9800.20	NDUFB8.9800.20.3	-0.000535162	0.0402609
seq.9823.2	DHFR.9823.2.3	0.181614	0.502613
seq.9828.86	LDHC.9828.86.3	0.00204253	0.0127068
seq.9832.33	HGD.9832.33.3	-3.55687e-05	0.0201535
seq.9834.62	ADH1B.9834.62.3	0.00153839	0.0190852
seq.9837.60	NQO1.9837.60.3	0.205602	0.271683
seq.9846.32	ARHGDIB.9846.32.3	-0.000592946	0.0213353
seq.9853.3	IFIT2.9853.3.3	0.00264	0.168671
seq.9867.23	FBP2.9867.23.3	0.00633851	0.0537939
seq.9884.8	PPIL1.9884.8.3	0.0203363	0.0370129
seq.9886.28	XRCC4.9886.28.3	0.00166172	0.0163935
seq.9906.21	SPOCK3.9906.21.3	0.0135218	0.13193
seq.9928.125	LECT1.9928.125.3	0.0133144	0.0540108
seq.9942.2	NXT1.9942.2.3	0.0482213	0.0831952
seq.9954.2	NPIPB3.9954.2.3	0.01681	0.0404074
seq.9963.19	PCDHB10.9963.19.3	0.00592557	0.05992
seq.9969.8	SLC22A16.9969.8.3	0.0457628	0.0667914
seq.9981.18	KIAA1467.7892.132.3	-0.000408382	0.012144
seq.9986.14	NPW.9986.14.3	0.0751558	0.0939842
seq.12451.62	BACH1.12451.62.3	0.0145215	0.0578407
seq.13122.19	FLRT2.13122.19.3	0.0196811	0.0428912
seq.14006.36	GNMT.14006.36.3	0.0483064	0.0772769
seq.15615.8	LILRB3.11334.7.3	-0.000592147	0.406908
seq.2783.18	CCL3L1.2783.18.2	0.0333343	0.0633249
seq.5664.57	DEFB106A.5664.57.3	0.000217068	0.041271
seq.5762.35	SPAG11B.5762.35.3	0.0138163	0.0391287
seq.6941.11	SUMF1.6941.11.3	0.021181	0.0695762
seq.7757.5	HLA.DQA2.7757.5.3	0.11291	0.110674
seq.10902.53	ASPRV1.13023.8.3	-0.000565707	0.0228028
seq.3583.54	ARSA.3583.54.4	0.00298925	0.0176695
seq.4549.78	FUT5.4549.78.2	0.250106	0.260868
seq.5677.15	C2orf66.5677.15.3	0.0515665	0.0451274
seq.6283.60	MCEMP1.6283.60.3	0.0192499	0.055431
seq.11333.82	ARHGAP25.11333.82.3	-0.000529178	0.0111361
seq.13116.25	CD177.13116.25.3	0.429956	0.503475
seq.14108.15	TGFB1.2333.72.1	-0.000150284	0.101178
seq.14245.195	SNX7.14245.195.3	0.00101892	0.0487339
seq.15515.2	SAA1.4336.2.1	0.0433316	0.128727
seq.18864.7	PRSS3.3479.71.2	0.00381659	0.164683
seq.3311.27	FCGR3B.3311.27.1	0.0806349	0.0777619
seq.3479.71	PRSS3.3479.71.2	0.00455488	0.0153551
seq.4154.57	SELP.4154.57.2	0.199311	0.144112
seq.4159.130	CFH.4159.130.1	0.0780741	0.112676
seq.4336.2	SAA1.4336.2.1	0.492639	0.519153
seq.5229.90	IMPDH1.5229.90.3	0.000257535	0.0412087
seq.6576.1	ART4.6576.1.3	0.263441	0.570271
seq.7085.81	CDSN.7085.81.3	0.0360155	0.0647547
seq.7179.69	NFASC.7179.69.3	0.122427	0.0860024
seq.7918.114	AMY1A.7918.114.3	0.0969046	0.0894029
seq.8233.2	ITIH5.8233.2.3	0.0713835	0.0805972
seq.9253.52	ABO.9253.52.3	0.744157	0.711418
seq.6334.9	GGT2.6334.9.3	0.0277414	0.0951711
seq.6378.2	C5orf38.6378.2.3	0.211735	0.0868508
seq.2953.31	CGA.14056.4.3	-0.000389747	0.191891
seq.3032.11	CGA.14056.4.3	-0.000579683	0.0377715
seq.3647.49	TLR4.11101.18.3	-0.000554257	0.195679
seq.4914.10	CGA.14056.4.3	-0.000328398	0.242316
